# Supplementary material for: Pan-3D genome analysis reveals structural and functional differentiation of soybean genomes
Source: Genome Biol. 2023 Jan 19;24:12. doi: 10.1186/s13059-023-02854-8 (PMC9850592; doi:10.1186/s13059-023-02854-8)
Supplement: Supplementary file 2 — Additional file 2: Table S1. Self mapping and Reference mapping statistics of Hi-C data. Table S2. A/B compartment identification in 27 soybean accessions. Table S3. Pan-3D genome of A/B compartments. Table S4. TAD boundary identification in 27 soybean accessions. Table S5. Pan-3D genome of TAD boundaries. Table S6. nonVariation-DEGs of soybean accessions. [file 13059_2023_2854_MOESM2_ESM.xlsx]

## Sheet: TableS1
Table S1. Self mapping and Reference mapping statistics of Hi-C data
SelfMapping			ZH13A	ZH13B	SoyW01A	SoyW01B	SoyW02A	SoyW02B	SoyW03A	SoyW03B	SoyL01A	SoyL01B	SoyL02A	SoyL02B	SoyL03A	SoyL03B	SoyL04A	SoyL04B	SoyL05A	SoyL05B	SoyL06A	SoyL06B	SoyL07A	SoyL07B	SoyL08A	SoyL08B	SoyL09A	SoyL09B	SoyC01A	SoyC01B	SoyC02A	SoyC02B	SoyC03A	SoyC03B	SoyC04A	SoyC04B	SoyC05A	SoyC05B	SoyC06A	SoyC06B	SoyC07A	SoyC07B	SoyC08A	SoyC08B	SoyC09A	SoyC09B	SoyC10A	SoyC10B	SoyC11A
	mapping	Clean Paired-end Reads	570967109	397779637	435266917	474604137	590038167	597491881	398567718	463160398	469145065	566131582	473860984	332064079	391583988	454679794	463764572	425088915	394617017	479110450	444345686	449006573	500360605	643828817	424174309	445377910	569297011	421159360	524306390	503113642	331575185	549659716	368272104	453010591	477641807	518798375	492251768	496778072	451561724	587996243	519283508	407937312	521161825	562426011	365029351	405418251	491659751	464491109	362801266
		Unmapped Paired-end Reads	8953419	5772166	14082849	14147514	15519646	14775325	16060738	20065233	14774042	17238737	14366608	10311390	10738978	10070754	17209056	15813150	9257961	12972406	14976897	14287413	6292915	6950014	30890179	31890111	16726167	12190092	3206025	3536935	11411438	20863403	2457803	3578601	19530304	22195214	11002957	12296763	19609936	24536042	24106202	20914796	11627616	13251867	12288075	7525209	10701362	10899618	4304753
		Unmapped Paired-end Reads Rate (%)	1.56811	1.4511	3.23545	2.98091	2.63028	2.47289	4.02961	4.33224	3.14914	3.04501	3.03182	3.10524	2.74245	2.21491	3.71073	3.71996	2.34606	2.7076	3.37055	3.18201	1.25768	1.07948	7.28243	7.16024	2.93804	2.89441	0.611479	0.703009	3.44158	3.79569	0.667388	0.78996	4.0889	4.2782	2.23523	2.4753	4.34269	4.17282	4.6422	5.12696	2.2311	2.3562	3.36633	1.85616	2.17658	2.34657	1.18653
		Paired-end Reads with Singleton	23697410	16021918	37785634	40268091	35368698	35993342	22970568	28765515	23380999	29144665	25358274	14581820	22571444	22659419	39982339	33819831	18820902	26048056	23753339	22469428	22807417	28098231	28840828	27351430	30914199	20715344	25534666	26726378	18522298	32848662	17750838	21957635	42913669	43504993	25094193	24141068	35913033	43633697	30374701	24248390	27955569	26861650	21558662	23824083	23706238	20714924	22221426
		Paired-end Reads with Singleton Rate (%)	4.1504	4.02784	8.68103	8.48456	5.99431	6.02407	5.76328	6.2107	4.98375	5.14804	5.35142	4.39127	5.76414	4.9836	8.62126	7.95594	4.76941	5.43675	5.34569	5.00425	4.5582	4.36424	6.79929	6.14117	5.43024	4.91865	4.87018	5.3122	5.58615	5.97618	4.82003	4.84705	8.98449	8.38572	5.09784	4.85953	7.95307	7.42074	5.84935	5.94415	5.36409	4.77603	5.90601	5.87642	4.82168	4.4597	6.12496
		Multi Mapped Paired-end Reads	181462180	126135876	138869997	156487736	182562265	189441229	139895555	165596483	155513778	194160508	152189101	112016837	140547129	162847764	154159989	142672482	136933132	165756017	150281510	156175809	144548472	199081783	137364111	145888361	202894702	155592343	150611302	146005687	111085780	186171904	108105124	137473170	169302710	196911620	164182354	172762187	157972152	204055063	171749418	137333480	200518994	218110273	113764706	123780577	166165726	172194114	104548157
		Multi Mapped Ratio (%)	31.7815	31.71	31.9046	32.9723	30.9408	31.7061	35.0996	35.7536	33.1483	34.296	32.1168	33.7335	35.8919	35.8159	33.241	33.563	34.7003	34.5966	33.8209	34.7825	28.8889	30.9215	32.3839	32.7561	35.6395	36.9438	28.7258	29.0204	33.5024	33.8704	29.3547	30.3466	35.4455	37.9553	33.3533	34.7765	34.9835	34.7035	33.0743	33.6653	38.4754	38.7803	31.1659	30.5316	33.7969	37.0716	28.8169
		Unique Mapped Paired-end Reads	356854100	249849677	244528437	263700796	356587558	357281985	219640857	248733167	275476246	325587672	281947001	195154032	217726437	259101857	252413188	232783452	229605022	274333971	255333940	256073923	326711801	409698789	227079191	240248008	318761943	232661581	344954397	326844642	190555669	309775747	239958339	290001185	245895124	256186548	291972264	287578054	238066603	315771441	293053187	225440646	281059646	304202221	217417908	250288382	291086425	260682453	231726930
		Unique Mapped Ratio (%)	62.4999	62.8111	56.179	55.5623	60.4347	59.797	55.1075	53.7035	58.7188	57.511	59.4999	58.77	55.6015	56.9856	54.427	54.7611	58.1843	57.259	57.4629	57.0312	65.2953	63.6347	53.5344	53.9425	55.9922	55.2431	65.7925	64.9644	57.4698	56.3577	65.1579	64.0164	51.4811	49.3808	59.3136	57.8886	52.7207	53.703	56.4341	55.2636	53.9294	54.0875	59.5618	61.7358	59.2049	56.1222	63.8716
	valid	Unique Mapped Paired-end Reads	356854100	249849677	244528437	263700796	356587558	357281985	219640857	248733167	275476246	325587672	281947001	195154032	217726437	259101857	252413188	232783452	229605022	274333971	255333940	256073923	326711801	409698789	227079191	240248008	318761943	232661581	344954397	326844642	190555669	309775747	239958339	290001185	245895124	256186548	291972264	287578054	238066603	315771441	293053187	225440646	281059646	304202221	217417908	250288382	291086425	260682453	231726930
		Dangling End Paired-end Reads	62050505	43073047	14368625	15335061	26407373	26434927	39636024	31914999	23089038	28462117	24112466	15927679	18011905	21330393	21588135	20155923	20006200	24131569	26946620	26447783	31128649	44390758	44794579	47128508	31758798	23140899	14375824	13944658	26593160	42905784	14877920	19660003	33682483	36839629	21698717	21346822	27772270	37454556	44388071	34104999	20442933	21417709	18095267	7807724	19389755	18978595	22501423
		Dangling End Rate (%)	17.3882	17.2396	5.87605	5.81533	7.40558	7.3989	18.0458	12.831	8.3815	8.74177	8.55213	8.16159	8.27272	8.23244	8.5527	8.65866	8.71331	8.79642	10.5535	10.3282	9.52786	10.835	19.7264	19.6166	9.96317	9.94616	4.16746	4.26645	13.9556	13.8506	6.20021	6.77928	13.6979	14.38	7.43177	7.42297	11.6658	11.8613	15.1468	15.1281	7.27352	7.04062	8.3228	3.11949	6.66117	7.28035	9.71032
		Self Circle Paired-end Reads	8514406	5696987	798998	890092	1011231	1058997	1380309	1550147	1591749	2754713	1217835	861277	983430	1075463	1185212	1129161	1016070	1290188	1520738	1501174	1450139	2882174	3206185	3385654	3234518	3043312	666878	712552	1197652	2074144	702712	1174051	2191471	5024820	1159671	1265390	1524199	1985980	2956140	2428129	2397033	2018281	1049430	455772	932131	1869859	718427
		Self Circle Rate (%)	2.38596	2.28017	0.326751	0.337539	0.283586	0.296404	0.628439	0.623217	0.577817	0.846074	0.431938	0.441332	0.451681	0.415073	0.469552	0.485069	0.44253	0.470298	0.595588	0.586227	0.443859	0.703486	1.41192	1.40923	1.01471	1.30804	0.193324	0.218009	0.628505	0.669563	0.292848	0.404844	0.891222	1.96139	0.397185	0.440016	0.640241	0.62893	1.00874	1.07706	0.852856	0.663467	0.482679	0.182099	0.320225	0.717294	0.310032
		Dumped Paired-end Reads	24523	12997	20408	23651	12946	15076	17553	25299	13775	19499	20457	16242	18804	17153	26943	22607	20698	24040	23688	18793	8824	10826	24819	27476	20321	15217	8409	7841	18781	34363	8890	8600	32703	48005	17961	28849	26566	31358	26105	20133	31534	42644	11648	8428	20094	30034	12248
		Dumped Rate (%)	0.006872	0.00520193	0.00834586	0.00896888	0.00363052	0.00421964	0.00799168	0.0101711	0.00500043	0.00598886	0.00725562	0.00832266	0.00863653	0.00662018	0.0106742	0.0097116	0.00901461	0.00876304	0.00927726	0.0073389	0.00270085	0.00264243	0.0109297	0.0114365	0.00637498	0.0065404	0.00243771	0.002399	0.00985591	0.0110929	0.00370481	0.0029655	0.0132996	0.0187383	0.00615161	0.0100317	0.0111591	0.0099306	0.00890794	0.00893051	0.0112197	0.0140183	0.00535742	0.00336732	0.0069031	0.0115213	0.00528553
		Religation Paired-end Reads	4035064	2842660	4610821	4991450	7735452	7696800	7773610	7354493	4344298	5042267	10173041	7084936	6147624	7364447	6792072	6244775	6889641	8202992	7645099	7715087	5197313	6120839	6845903	7238424	6808339	4898065	6010980	5716404	5416643	8818784	3859785	4512788	4648961	4212404	6314072	6123250	6806146	9018371	7702099	5878997	4507186	4941029	3296964	3209992	5969645	5015012	5052982
		Religation Rate (%)	1.13073	1.13775	1.8856	1.89285	2.1693	2.15426	3.53924	2.95678	1.57701	1.54867	3.60814	3.63043	2.82355	2.8423	2.69085	2.68265	3.00065	2.99015	2.99416	3.01284	1.59079	1.49399	3.01476	3.0129	2.13587	2.10523	1.74254	1.74897	2.84255	2.84683	1.60852	1.55613	1.89063	1.64427	2.16256	2.12925	2.85893	2.85598	2.62823	2.60778	1.60364	1.62426	1.51642	1.28252	2.05082	1.9238	2.18058
		Interaction Paired-end Reads	282229602	198223986	224729585	242460542	321420556	322076185	170833361	207888229	246437386	289309076	246423202	171263898	192564674	229314401	222820826	205230986	201672413	240685182	219197795	220391086	288926876	356294192	172207705	182467946	276939967	201564088	323892306	306463187	157329433	255942672	220509032	264645743	205339506	210061690	262781843	258813743	201937422	267281176	237980772	183008388	253680960	275782558	194964599	238806466	264774800	234788953	203441850
		Interaction Rate (%)	79.0882	79.3373	91.9033	91.9453	90.1379	90.1462	77.7785	83.5788	89.4587	88.8575	87.4005	87.7583	88.4434	88.5036	88.2762	88.1639	87.8345	87.7344	85.8475	86.0654	88.4348	86.9649	75.836	75.9498	86.8799	86.634	93.8942	93.7642	82.5635	82.6219	91.8947	91.2568	83.5069	81.9956	90.0023	89.9977	84.8239	84.6439	81.2074	81.1781	90.2588	90.6576	89.6727	95.4125	90.9609	90.067	87.7938
		Valid Paired-end Reads	237172647	166459045	177029175	187099184	238008090	233317881	129948856	142656346	195295243	231119059	196167920	129776054	161258461	187983050	182922653	164315025	171671410	198121698	182384196	180036428	242486326	308152323	139305020	142822079	218021521	164714759	271939861	255210249	131446905	206709048	186474330	227094169	169432783	169422488	207208672	179124623	164303263	206490164	187232995	148149388	210037054	191634626	163326825	192798251	214162561	178365230	174492829
		Valid Rate (%)	66.4621	66.6237	72.3962	70.9513	66.746	65.3036	59.1642	57.3532	70.8937	70.9852	69.5762	66.4993	74.0647	72.5518	72.4695	70.5871	74.7681	72.2192	71.4297	70.3064	74.2203	75.2144	61.3464	59.4478	68.3963	70.7959	78.8336	78.083	68.9808	66.7286	77.7111	78.308	68.9045	66.1325	70.9686	62.2873	69.0157	65.3923	63.8904	65.7155	74.7304	62.9958	75.1211	77.0304	73.5735	68.4224	75.3011
		Dup (%)	15.9646	16.0248	21.2257	22.8331	25.9512	27.5582	23.9324	31.3783	20.7526	20.1134	20.3939	24.2245	16.2575	18.0239	17.9059	19.9365	14.8761	17.6843	16.7947	18.3105	16.0735	13.5118	19.1064	21.7276	21.2748	18.2817	16.04	16.724	16.4512	19.2362	15.4346	14.1894	17.4865	19.3463	21.148	30.7901	18.6365	22.7442	21.3243	19.0478	17.2042	30.5124	16.2274	19.2659	19.1152	24.0317	14.2296
ReferenceMapping			ZH13A	ZH13B	SoyW01A	SoyW01B	SoyW02A	SoyW02B	SoyW03A	SoyW03B	SoyL01A	SoyL01B	SoyL02A	SoyL02B	SoyL03A	SoyL03B	SoyL04A	SoyL04B	SoyL05A	SoyL05B	SoyL06A	SoyL06B	SoyL07A	SoyL07B	SoyL08A	SoyL08B	SoyL09A	SoyL09B	SoyC01A	SoyC01B	SoyC02A	SoyC02B	SoyC03A	SoyC03B	SoyC04A	SoyC04B	SoyC05A	SoyC05B	SoyC06A	SoyC06B	SoyC07A	SoyC07B	SoyC08A	SoyC08B	SoyC09A	SoyC09B	SoyC10A	SoyC10B	SoyC11A
	mapping	Clean Paired-end Reads	570967109	397779637	435266917	474604137	590038167	597491881	398567718	463160398	469145065	566131582	473860984	332064079	391583988	454679794	463764572	425088915	394617017	479110450	444345686	449006573	500360605	643828817	424174309	445377910	569297011	421159360	524306390	503113642	331575185	549659716	368272104	453010591	477641807	518798375	492251768	496778072	451561724	587996243	519283508	407937312	521161825	562426011	365029351	405418251	491659751	464491109	362801266
		Unmapped Paired-end Reads	8953419	5772166	16078858	16071494	20906623	19794786	19526197	23718718	16550203	19304834	16806830	11888283	12053573	11529301	16981575	15624055	10872809	14962535	16706335	15903161	7966583	9155811	33850089	34765220	18831242	13648377	4569944	4901423	12855344	23298660	3649059	5081239	18488577	21127784	12367553	13495277	19697412	24656173	26750954	23047392	12749016	14338449	13646699	8867666	12678379	12569556	5123292
		Unmapped Paired-end Reads Rate (%)	1.56811	1.4511	3.69402	3.38629	3.54327	3.31298	4.89909	5.12106	3.52774	3.40996	3.54678	3.58012	3.07816	2.5357	3.66168	3.67548	2.75528	3.12298	3.75976	3.54185	1.59217	1.42209	7.98023	7.80578	3.30781	3.24067	0.871617	0.974218	3.87705	4.23874	0.990859	1.12166	3.8708	4.07245	2.51244	2.71656	4.36206	4.19325	5.15151	5.64974	2.44627	2.54939	3.73852	2.18729	2.57869	2.70609	1.41215
		Paired-end Reads with Singleton	23697410	16021918	52620077	55825931	74915121	74786212	43133532	51772200	39057030	47438817	44237999	27482451	33627489	35762001	37402693	31478280	30337283	39549361	36976473	35230066	40469180	49853429	41965277	40875579	47825728	32709842	40625658	40942813	28141505	48600284	31240144	38316357	36148259	36533800	36604383	35579347	36594133	44587381	44685976	35147919	40707788	40647752	31577264	35761785	41821915	36931807	31673715
		Paired-end Reads with Singleton Rate (%)	4.1504	4.02784	12.0892	11.7626	12.6967	12.5167	10.8221	11.178	8.32515	8.37947	9.33565	8.27625	8.58755	7.86532	8.06502	7.4051	7.68778	8.25475	8.32156	7.84623	8.088	7.74327	9.8934	9.17773	8.40084	7.76662	7.74846	8.13789	8.48722	8.84189	8.4829	8.45816	7.56807	7.042	7.43611	7.16202	8.1039	7.58294	8.60531	8.61601	7.81097	7.22722	8.65061	8.82096	8.50627	7.95103	8.73032
		Multi Mapped Paired-end Reads	181462180	126135876	142857247	160798526	189867188	196689480	143823814	169655414	161176177	200757563	158012451	116393176	139657857	161983133	156739867	145037510	134128599	162305740	155335832	161561502	150000599	206112535	141501753	150559357	201565715	154767171	156705451	151831624	113599619	190178626	112156670	142202307	173777836	202560769	169964268	178240341	161231445	208310572	177905128	142031998	207412335	225616004	117621653	127187928	171897258	176796716	105914671
		Multi Mapped Ratio (%)	31.7815	31.71	32.8206	33.8806	32.1788	32.9192	36.0852	36.6299	34.3553	35.4613	33.3457	35.0514	35.6649	35.6258	33.7973	34.1193	33.9896	33.8765	34.9583	35.982	29.9785	32.0136	33.3593	33.8049	35.4061	36.7479	29.8881	30.1784	34.2606	34.5993	30.4548	31.3905	36.3825	39.0442	34.5279	35.8793	35.7053	35.4272	34.2597	34.8171	39.7981	40.1148	32.2225	31.372	34.9626	38.0625	29.1936
		Unique Mapped Paired-end Reads	356854100	249849677	223710735	241908186	304349235	306221403	192084175	218014066	252361655	298630368	254803704	176300169	206245069	245405359	252640437	232949070	219278326	262292814	235327046	236311844	301924243	378707042	206857190	219177754	301074326	220033970	322405337	305437782	176978717	287582146	221226231	267410688	249227135	258576022	273315564	269463107	234038734	310442117	269941450	207710003	260292686	281823806	202183735	233600872	265262199	238193030	220089588
		Unique Mapped Ratio (%)	62.4999	62.8111	51.3962	50.9705	51.5813	51.2511	48.1936	47.071	53.7918	52.7493	53.7718	53.0922	52.6694	53.9732	54.476	54.8001	55.5674	54.7458	52.9604	52.6299	60.3413	58.8211	48.767	49.2116	52.8853	52.2448	61.4918	60.7095	53.3751	52.32	60.0714	59.0297	52.1787	49.8413	55.5235	54.2422	51.8287	52.7966	51.9834	50.9171	49.9447	50.1086	55.3884	57.6197	53.9524	51.2804	60.664
	valid	Unique Mapped Paired-end Reads	356854100	249849677	223710735	241908186	304349235	306221403	192084175	218014066	252361655	298630368	254803704	176300169	206245069	245405359	252640437	232949070	219278326	262292814	235327046	236311844	301924243	378707042	206857190	219177754	301074326	220033970	322405337	305437782	176978717	287582146	221226231	267410688	249227135	258576022	273315564	269463107	234038734	310442117	269941450	207710003	260292686	281823806	202183735	233600872	265262199	238193030	220089588
		Dangling End Paired-end Reads	62050505	43073047	13099472	14026103	22113942	22228494	34587491	28053323	21106275	26014000	21615382	14255753	16889923	20005540	21465601	20030666	18914589	22842753	24540860	24142922	28820534	41137616	41185990	43398892	30194095	22058456	13500667	13088390	25002442	40321136	13763463	18226496	33164608	35723071	20145141	19843638	26953064	36364159	40305362	30978015	18722731	19633297	16750022	7250432	17756160	17452236	21288974
		Dangling End Rate (%)	17.3882	17.2396	5.85554	5.79811	7.26598	7.25896	18.0064	12.8677	8.3635	8.7111	8.48315	8.08607	8.18925	8.15204	8.4965	8.59873	8.62584	8.70887	10.4284	10.2166	9.54562	10.8626	19.9103	19.8008	10.0288	10.025	4.18748	4.28512	14.1274	14.0207	6.22144	6.81592	13.307	13.8153	7.37065	7.36414	11.5165	11.7137	14.9311	14.9141	7.19295	6.96651	8.28455	3.10377	6.69381	7.32693	9.67287
		Self Circle Paired-end Reads	8514406	5696987	712747	797391	830967	874873	1180343	1331994	1433154	2493010	1066319	749052	898506	982357	1175044	1118514	937254	1192341	1317117	1301858	1349188	2683578	2861716	3026480	3061287	2906858	634638	677060	1121780	1943341	658238	1101477	2056197	4672712	1046464	1142142	1441044	1879656	2638703	2166873	2176037	1841269	937465	419548	841551	1723764	686652
		Self Circle Rate (%)	2.38596	2.28017	0.318602	0.329625	0.273031	0.285699	0.614493	0.610967	0.567897	0.834815	0.418486	0.424873	0.43565	0.4003	0.465105	0.480154	0.427427	0.454584	0.559696	0.550907	0.446863	0.708616	1.38343	1.38083	1.01679	1.3211	0.196845	0.221669	0.63385	0.675752	0.297541	0.411905	0.825029	1.80709	0.382878	0.423858	0.615729	0.605477	0.977509	1.04322	0.835996	0.65334	0.46367	0.1796	0.317253	0.723684	0.311987
		Dumped Paired-end Reads	24523	12997	27604	31018	34393	35786	27785	37197	20797	27248	35677	26420	26567	26494	24912	20562	28661	33542	32307	27142	14145	17601	30539	33410	28446	20940	17425	16409	25428	44687	15015	16242	30299	45888	24627	34884	26619	31375	33195	25339	36497	47818	15028	13106	28759	36776	16740
		Dumped Rate (%)	0.006872	0.00520193	0.0123391	0.0128222	0.0113005	0.0116863	0.014465	0.0170617	0.00824095	0.00912432	0.0140018	0.0149858	0.0128813	0.010796	0.00986065	0.00882682	0.0130706	0.012788	0.0137286	0.0114857	0.00468495	0.00464766	0.0147633	0.0152433	0.00944816	0.00951671	0.00540469	0.00537229	0.0143678	0.0155389	0.00678717	0.0060738	0.0121572	0.0177464	0.00901046	0.0129457	0.0113738	0.0101066	0.0122971	0.0121992	0.0140215	0.0169673	0.00743284	0.00561042	0.0108417	0.0154396	0.00760599
		Religation Paired-end Reads	4035064	2842660	4278519	4640936	6742182	6731304	6912685	6577638	4083824	4748320	9286328	6466142	5873279	7035164	6817731	6268043	6637136	7911405	7127677	7199611	4912651	5788720	6359830	6738619	6535041	4707595	5707537	5426103	5129158	8344036	3634562	4254746	4699007	4249943	5985831	5811364	6711401	8893453	7216587	5510213	4267763	4680173	3120878	3032904	5537188	4668580	4843501
		Religation Rate (%)	1.13073	1.13775	1.91252	1.91847	2.21528	2.19818	3.59878	3.01707	1.61824	1.59003	3.6445	3.66769	2.84772	2.86675	2.69859	2.69074	3.02681	3.01625	3.02884	3.04666	1.62711	1.52855	3.0745	3.0745	2.17057	2.13949	1.7703	1.7765	2.89818	2.90144	1.64292	1.59109	1.88543	1.6436	2.19008	2.15665	2.86765	2.86477	2.67339	2.65284	1.6396	1.66067	1.54359	1.29833	2.08744	1.96	2.2007
		Interaction Paired-end Reads	282229602	198223986	205592393	222412738	274627751	276350946	149375871	182013914	225717605	265347790	222799998	154802802	182556794	217355804	223157149	205511285	192760686	230312773	202309085	203640311	266827725	329079527	156419115	165980353	261255457	190340121	302545070	286229820	145699909	236928946	203154953	243811727	209277024	213884408	246113501	242631079	198906606	263273474	219747603	169029563	235089658	255621249	181360342	222884882	241098541	214311674	193253721
		Interaction Rate (%)	79.0882	79.3373	91.901	91.941	90.2344	90.2455	77.7658	83.4872	89.4421	88.8549	87.4399	87.8064	88.5145	88.5701	88.3299	88.2216	87.9069	87.8075	85.9693	86.1744	88.3757	86.8955	75.617	75.7286	86.7744	86.5049	93.84	93.7113	82.3262	82.3865	91.8313	91.175	83.9704	82.7163	90.0474	90.0424	84.9888	84.806	81.4057	81.3777	90.3174	90.7025	89.7008	95.4127	90.8907	89.9739	87.8068
		Valid Paired-end Reads	237172647	166459045	162315156	172102650	204397499	201458095	114031240	125631369	179173167	212349343	177769543	117601867	153038616	178370067	183143820	164483474	164190469	189785258	168549790	166584554	224180676	284841782	126817585	130239430	205994691	155741302	254197409	238530133	121861540	191611403	171970769	209405241	172565887	172377906	194257714	168198725	161840965	203398411	173177369	137040382	194817609	177931590	152101694	180169108	195361620	163201034	165904939
		Valid Rate (%)	66.4621	66.6237	72.5558	71.1438	67.1589	65.7884	59.3652	57.6254	70.9986	71.1078	69.7673	66.7055	74.2023	72.6839	72.4919	70.6092	74.8777	72.3563	71.6236	70.4935	74.2506	75.2143	61.3068	59.4218	68.4199	70.7806	78.844	78.0945	68.8566	66.6284	77.7353	78.3085	69.2404	66.6643	71.0745	62.4199	69.1514	65.5189	64.1537	65.9768	74.8456	63.1358	75.2294	77.1269	73.6485	68.5163	75.3806
		Dup (%)	15.9646	16.0248	21.05	22.6201	25.5729	27.1006	23.6615	30.9771	20.6207	19.9732	20.2112	24.0312	16.1693	17.9364	17.9306	19.9638	14.8216	17.5967	16.687	18.1967	15.983	13.4429	18.9245	21.5332	21.152	18.1774	15.9803	16.6648	16.3613	19.1271	15.35	14.1119	17.5419	19.406	21.0699	30.6772	18.6347	22.7425	21.1926	18.9252	17.1305	30.3925	16.1329	19.1649	18.9702	23.8487	14.1517
[truncated: 7 more columns]

## Sheet: TableS2
Table S2. A/B compartment identification in 27 soybean accessions
chr	start	end	E1	sample
Chr01	0	100000	-1.76186	SoyL05
Chr01	100000	200000	-1.50322	SoyL05
Chr01	200000	300000	0.0310492	SoyL05
Chr01	300000	400000	1.01546	SoyL05
Chr01	400000	500000	1.01198	SoyL05
Chr01	500000	600000	0	SoyL05
Chr01	600000	700000	0.805889	SoyL05
Chr01	700000	800000	0	SoyL05
Chr01	800000	900000	0.91756	SoyL05
Chr01	900000	1000000	1.0108	SoyL05
Chr01	1000000	1100000	0.981684	SoyL05
Chr01	1100000	1200000	0.957865	SoyL05
Chr01	1200000	1300000	0.943152	SoyL05
Chr01	1300000	1400000	0.912162	SoyL05
Chr01	1400000	1500000	0.981253	SoyL05
Chr01	1500000	1600000	0.872803	SoyL05
Chr01	1600000	1700000	0	SoyL05
Chr01	1700000	1800000	1.00579	SoyL05
Chr01	1800000	1900000	0.998515	SoyL05
Chr01	1900000	2000000	0.873068	SoyL05
Chr01	2000000	2100000	0.844213	SoyL05
Chr01	2100000	2200000	0.867547	SoyL05
Chr01	2200000	2300000	0.905141	SoyL05
Chr01	2300000	2400000	0.823085	SoyL05
Chr01	2400000	2500000	0.762031	SoyL05
Chr01	2500000	2600000	0.88073	SoyL05
Chr01	2600000	2700000	0.920286	SoyL05
Chr01	2700000	2800000	0.911705	SoyL05
Chr01	2800000	2900000	0.965994	SoyL05
Chr01	2900000	3000000	0.931424	SoyL05
Chr01	3000000	3100000	0.94663	SoyL05
Chr01	3100000	3200000	1.08183	SoyL05
Chr01	3200000	3300000	0.989348	SoyL05
Chr01	3300000	3400000	0.961103	SoyL05
Chr01	3400000	3500000	0.853135	SoyL05
Chr01	3500000	3600000	0.294185	SoyL05
Chr01	3600000	3700000	0.806173	SoyL05
Chr01	3700000	3800000	0.830071	SoyL05
Chr01	3800000	3900000	0.749994	SoyL05
Chr01	3900000	4000000	0.918268	SoyL05
Chr01	4000000	4100000	1.01404	SoyL05
Chr01	4100000	4200000	0.936189	SoyL05
Chr01	4200000	4300000	0.733429	SoyL05
Chr01	4300000	4400000	0.8602	SoyL05
Chr01	4400000	4500000	0.834909	SoyL05
Chr01	4500000	4600000	0.646402	SoyL05
Chr01	4600000	4700000	0.713002	SoyL05
Chr01	4700000	4800000	0.623355	SoyL05
Chr01	4800000	4900000	0.547432	SoyL05
Chr01	4900000	5000000	0.502154	SoyL05
Chr01	5000000	5100000	0.168366	SoyL05
Chr01	5100000	5200000	0.348147	SoyL05
Chr01	5200000	5300000	-0.20626	SoyL05
Chr01	5300000	5400000	0.4387	SoyL05
Chr01	5400000	5500000	-0.110936	SoyL05
Chr01	5500000	5600000	0.079502	SoyL05
Chr01	5600000	5700000	0.470706	SoyL05
Chr01	5700000	5800000	0.163683	SoyL05
Chr01	5800000	5900000	-0.33478	SoyL05
Chr01	5900000	6000000	-0.133692	SoyL05
Chr01	6000000	6100000	-0.31145	SoyL05
Chr01	6100000	6200000	-0.290693	SoyL05
Chr01	6200000	6300000	-1.21783	SoyL05
Chr01	6300000	6400000	-0.706554	SoyL05
Chr01	6400000	6500000	-0.363491	SoyL05
Chr01	6500000	6600000	-0.492007	SoyL05
Chr01	6600000	6700000	-0.557569	SoyL05
Chr01	6700000	6800000	-0.301251	SoyL05
Chr01	6800000	6900000	0.13104	SoyL05
Chr01	6900000	7000000	-0.26644	SoyL05
Chr01	7000000	7100000	-0.0727438	SoyL05
Chr01	7100000	7200000	0.786092	SoyL05
Chr01	7200000	7300000	-0.0301308	SoyL05
Chr01	7300000	7400000	0.368729	SoyL05
Chr01	7400000	7500000	-0.051693	SoyL05
Chr01	7500000	7600000	-0.299208	SoyL05
Chr01	7600000	7700000	-0.0907092	SoyL05
Chr01	7700000	7800000	0.305755	SoyL05
Chr01	7800000	7900000	0.0171085	SoyL05
Chr01	7900000	8000000	-0.132087	SoyL05
Chr01	8000000	8100000	-0.566328	SoyL05
Chr01	8100000	8200000	-0.432658	SoyL05
Chr01	8200000	8300000	-0.352659	SoyL05
Chr01	8300000	8400000	-0.86804	SoyL05
Chr01	8400000	8500000	-0.707322	SoyL05
Chr01	8500000	8600000	-0.0253982	SoyL05
Chr01	8600000	8700000	0.300891	SoyL05
Chr01	8700000	8800000	0.0680509	SoyL05
Chr01	8800000	8900000	0.115918	SoyL05
Chr01	8900000	9000000	-0.0232401	SoyL05
Chr01	9000000	9100000	0.123854	SoyL05
Chr01	9100000	9200000	-0.0833477	SoyL05
Chr01	9200000	9300000	-0.154488	SoyL05
Chr01	9300000	9400000	-0.397143	SoyL05
Chr01	9400000	9500000	-0.54272	SoyL05
Chr01	9500000	9600000	-0.653971	SoyL05
Chr01	9600000	9700000	-0.444275	SoyL05
Chr01	9700000	9800000	-0.254748	SoyL05
Chr01	9800000	9900000	-0.0776526	SoyL05
Chr01	9900000	10000000	-0.113345	SoyL05
Chr01	10000000	10100000	-0.116582	SoyL05
Chr01	10100000	10200000	-0.222558	SoyL05
Chr01	10200000	10300000	-0.537317	SoyL05
Chr01	10300000	10400000	-0.920891	SoyL05
Chr01	10400000	10500000	-0.911774	SoyL05
Chr01	10500000	10600000	-0.931361	SoyL05
Chr01	10600000	10700000	-0.776424	SoyL05
Chr01	10700000	10800000	-0.461835	SoyL05
Chr01	10800000	10900000	-0.437296	SoyL05
Chr01	10900000	11000000	-0.051135	SoyL05
Chr01	11000000	11100000	-0.166418	SoyL05
Chr01	11100000	11200000	-0.343302	SoyL05
Chr01	11200000	11300000	-0.579441	SoyL05
Chr01	11300000	11400000	-0.326894	SoyL05
Chr01	11400000	11500000	-0.161007	SoyL05
Chr01	11500000	11600000	-0.620392	SoyL05
Chr01	11600000	11700000	-0.251575	SoyL05
Chr01	11700000	11800000	-0.364607	SoyL05
Chr01	11800000	11900000	-0.245812	SoyL05
Chr01	11900000	12000000	-0.683581	SoyL05
Chr01	12000000	12100000	-0.813949	SoyL05
Chr01	12100000	12200000	-0.314921	SoyL05
Chr01	12200000	12300000	-0.672716	SoyL05
Chr01	12300000	12400000	-0.811587	SoyL05
Chr01	12400000	12500000	-0.747338	SoyL05
Chr01	12500000	12600000	-0.828386	SoyL05
Chr01	12600000	12700000	-0.750038	SoyL05
Chr01	12700000	12800000	-0.566994	SoyL05
Chr01	12800000	12900000	-0.622146	SoyL05
Chr01	12900000	13000000	-0.308957	SoyL05
Chr01	13000000	13100000	-0.115587	SoyL05
Chr01	13100000	13200000	-0.575401	SoyL05
Chr01	13200000	13300000	-0.640782	SoyL05
Chr01	13300000	13400000	-0.814645	SoyL05
Chr01	13400000	13500000	-0.80527	SoyL05
Chr01	13500000	13600000	-0.751878	SoyL05
Chr01	13600000	13700000	-0.554127	SoyL05
Chr01	13700000	13800000	-0.877523	SoyL05
Chr01	13800000	13900000	-0.933707	SoyL05
Chr01	13900000	14000000	0	SoyL05
Chr01	14000000	14100000	0	SoyL05
Chr01	14100000	14200000	-0.818915	SoyL05
Chr01	14200000	14300000	-0.780626	SoyL05
Chr01	14300000	14400000	-0.687526	SoyL05
Chr01	14400000	14500000	-0.817231	SoyL05
Chr01	14500000	14600000	-0.693609	SoyL05
Chr01	14600000	14700000	-0.805008	SoyL05
Chr01	14700000	14800000	-0.825461	SoyL05
Chr01	14800000	14900000	-0.856273	SoyL05
Chr01	14900000	15000000	-0.895377	SoyL05
Chr01	15000000	15100000	-0.89525	SoyL05
Chr01	15100000	15200000	-0.811337	SoyL05
Chr01	15200000	15300000	0	SoyL05
Chr01	15300000	15400000	0	SoyL05
Chr01	15400000	15500000	0	SoyL05
Chr01	15500000	15600000	0	SoyL05
Chr01	15600000	15700000	0	SoyL05
Chr01	15700000	15800000	-1.04296	SoyL05
Chr01	15800000	15900000	0	SoyL05
Chr01	15900000	16000000	-1.08271	SoyL05
Chr01	16000000	16100000	-0.964224	SoyL05
Chr01	16100000	16200000	-0.924571	SoyL05
Chr01	16200000	16300000	-0.803746	SoyL05
Chr01	16300000	16400000	-0.502981	SoyL05
Chr01	16400000	16500000	-0.89057	SoyL05
Chr01	16500000	16600000	-0.881583	SoyL05
Chr01	16600000	16700000	-0.909763	SoyL05
Chr01	16700000	16800000	-0.883286	SoyL05
Chr01	16800000	16900000	-0.916597	SoyL05
Chr01	16900000	17000000	-0.882961	SoyL05
Chr01	17000000	17100000	-0.921642	SoyL05
Chr01	17100000	17200000	-0.892697	SoyL05
Chr01	17200000	17300000	-0.913758	SoyL05
Chr01	17300000	17400000	-0.89945	SoyL05
Chr01	17400000	17500000	-0.846883	SoyL05
Chr01	17500000	17600000	-0.543167	SoyL05
Chr01	17600000	17700000	-0.850812	SoyL05
Chr01	17700000	17800000	-0.789305	SoyL05
Chr01	17800000	17900000	-0.348055	SoyL05
Chr01	17900000	18000000	-0.611368	SoyL05
Chr01	18000000	18100000	-0.769023	SoyL05
Chr01	18100000	18200000	-0.745745	SoyL05
Chr01	18200000	18300000	-0.76696	SoyL05
Chr01	18300000	18400000	-0.738727	SoyL05
Chr01	18400000	18500000	-0.547873	SoyL05
Chr01	18500000	18600000	-0.437388	SoyL05
Chr01	18600000	18700000	-0.680824	SoyL05
Chr01	18700000	18800000	-0.568285	SoyL05
Chr01	18800000	18900000	-0.614578	SoyL05
Chr01	18900000	19000000	-0.663102	SoyL05
Chr01	19000000	19100000	-0.620295	SoyL05
Chr01	19100000	19200000	-0.579093	SoyL05
Chr01	19200000	19300000	-0.586342	SoyL05
Chr01	19300000	19400000	-0.327226	SoyL05
Chr01	19400000	19500000	-0.613623	SoyL05
Chr01	19500000	19600000	-0.505368	SoyL05
Chr01	19600000	19700000	-0.667802	SoyL05
Chr01	19700000	19800000	-0.625624	SoyL05
Chr01	19800000	19900000	-0.661825	SoyL05
Chr01	19900000	20000000	-0.83764	SoyL05
Chr01	20000000	20100000	-0.698468	SoyL05
Chr01	20100000	20200000	-0.848821	SoyL05
Chr01	20200000	20300000	-0.752051	SoyL05
Chr01	20300000	20400000	-0.842729	SoyL05
Chr01	20400000	20500000	-0.856386	SoyL05
Chr01	20500000	20600000	-0.787499	SoyL05
Chr01	20600000	20700000	-0.753886	SoyL05
Chr01	20700000	20800000	-0.571856	SoyL05
Chr01	20800000	20900000	-0.684189	SoyL05
Chr01	20900000	21000000	-0.416951	SoyL05
Chr01	21000000	21100000	-0.477617	SoyL05
Chr01	21100000	21200000	-0.457302	SoyL05
Chr01	21200000	21300000	-0.594014	SoyL05
Chr01	21300000	21400000	-0.454301	SoyL05
Chr01	21400000	21500000	-0.0921784	SoyL05
Chr01	21500000	21600000	-0.533072	SoyL05
Chr01	21600000	21700000	-0.188128	SoyL05
Chr01	21700000	21800000	-0.435134	SoyL05
Chr01	21800000	21900000	-0.715697	SoyL05
Chr01	21900000	22000000	-0.731964	SoyL05
Chr01	22000000	22100000	-0.569033	SoyL05
Chr01	22100000	22200000	-0.727091	SoyL05
Chr01	22200000	22300000	-0.616893	SoyL05
Chr01	22300000	22400000	0	SoyL05
Chr01	22400000	22500000	0	SoyL05
Chr01	22500000	22600000	-0.705287	SoyL05
Chr01	22600000	22700000	-0.76636	SoyL05
Chr01	22700000	22800000	-0.748891	SoyL05
Chr01	22800000	22900000	-0.690199	SoyL05
Chr01	22900000	23000000	-0.653921	SoyL05
Chr01	23000000	23100000	-0.450261	SoyL05
Chr01	23100000	23200000	-0.630248	SoyL05
Chr01	23200000	23300000	-0.696514	SoyL05
Chr01	23300000	23400000	-0.513298	SoyL05
Chr01	23400000	23500000	-0.646722	SoyL05
Chr01	23500000	23600000	-0.589274	SoyL05
Chr01	23600000	23700000	-0.49924	SoyL05
Chr01	23700000	23800000	-0.635327	SoyL05
Chr01	23800000	23900000	-0.636336	SoyL05
Chr01	23900000	24000000	-0.541535	SoyL05
Chr01	24000000	24100000	-0.681773	SoyL05
Chr01	24100000	24200000	-0.471217	SoyL05
Chr01	24200000	24300000	-0.696065	SoyL05
Chr01	24300000	24400000	-0.554546	SoyL05
Chr01	24400000	24500000	-0.692885	SoyL05
Chr01	24500000	24600000	-0.588292	SoyL05
Chr01	24600000	24700000	-0.168632	SoyL05
Chr01	24700000	24800000	-0.255578	SoyL05
Chr01	24800000	24900000	-0.523337	SoyL05
Chr01	24900000	25000000	0.452547	SoyL05
Chr01	25000000	25100000	-0.38389	SoyL05
Chr01	25100000	25200000	-0.556221	SoyL05
Chr01	25200000	25300000	-0.231274	SoyL05
Chr01	25300000	25400000	0.0286573	SoyL05
Chr01	25400000	25500000	0.034265	SoyL05
Chr01	25500000	25600000	-0.354144	SoyL05
Chr01	25600000	25700000	-0.178963	SoyL05
Chr01	25700000	25800000	-0.539458	SoyL05
Chr01	25800000	25900000	-0.41211	SoyL05
Chr01	25900000	26000000	-0.659277	SoyL05
Chr01	26000000	26100000	-0.69354	SoyL05
Chr01	26100000	26200000	-0.496379	SoyL05
Chr01	26200000	26300000	-0.739355	SoyL05
Chr01	26300000	26400000	-0.433022	SoyL05
Chr01	26400000	26500000	-0.698113	SoyL05
Chr01	26500000	26600000	-0.601758	SoyL05
Chr01	26600000	26700000	-0.800701	SoyL05
Chr01	26700000	26800000	-0.718598	SoyL05
Chr01	26800000	26900000	-0.304673	SoyL05
Chr01	26900000	27000000	-0.293507	SoyL05
Chr01	27000000	27100000	-0.265528	SoyL05
Chr01	27100000	27200000	-0.108459	SoyL05
Chr01	27200000	27300000	-0.568032	SoyL05
Chr01	27300000	27400000	-0.66959	SoyL05
Chr01	27400000	27500000	-0.417561	SoyL05
Chr01	27500000	27600000	-0.245562	SoyL05
Chr01	27600000	27700000	-0.283824	SoyL05
Chr01	27700000	27800000	0.404655	SoyL05
Chr01	27800000	27900000	0.0169421	SoyL05
Chr01	27900000	28000000	0.54421	SoyL05
Chr01	28000000	28100000	-0.219516	SoyL05
Chr01	28100000	28200000	-0.183695	SoyL05
Chr01	28200000	28300000	0.0873882	SoyL05
Chr01	28300000	28400000	0.754244	SoyL05
Chr01	28400000	28500000	0.0359679	SoyL05
Chr01	28500000	28600000	-0.175253	SoyL05
Chr01	28600000	28700000	-0.296874	SoyL05
Chr01	28700000	28800000	-0.108807	SoyL05
Chr01	28800000	28900000	-0.489003	SoyL05
Chr01	28900000	29000000	-0.868729	SoyL05
Chr01	29000000	29100000	-0.73537	SoyL05
Chr01	29100000	29200000	-0.439566	SoyL05
Chr01	29200000	29300000	-0.438104	SoyL05
Chr01	29300000	29400000	-0.543056	SoyL05
Chr01	29400000	29500000	-0.28941	SoyL05
Chr01	29500000	29600000	-0.514904	SoyL05
Chr01	29600000	29700000	-0.561234	SoyL05
Chr01	29700000	29800000	-0.890371	SoyL05
Chr01	29800000	29900000	-0.577862	SoyL05
Chr01	29900000	30000000	-0.767401	SoyL05
Chr01	30000000	30100000	-0.722208	SoyL05
Chr01	30100000	30200000	-1.00558	SoyL05
Chr01	30200000	30300000	-0.937717	SoyL05
Chr01	30300000	30400000	-0.747216	SoyL05
Chr01	30400000	30500000	-0.509192	SoyL05
Chr01	30500000	30600000	-0.403934	SoyL05
Chr01	30600000	30700000	-0.631486	SoyL05
Chr01	30700000	30800000	-0.527683	SoyL05
Chr01	30800000	30900000	-0.541307	SoyL05
Chr01	30900000	31000000	-0.641016	SoyL05
Chr01	31000000	31100000	-0.615485	SoyL05
Chr01	31100000	31200000	-0.552146	SoyL05
Chr01	31200000	31300000	-0.548774	SoyL05
Chr01	31300000	31400000	-0.577078	SoyL05
Chr01	31400000	31500000	-0.674984	SoyL05
Chr01	31500000	31600000	-0.538186	SoyL05
Chr01	31600000	31700000	-0.742806	SoyL05
Chr01	31700000	31800000	-0.542731	SoyL05
Chr01	31800000	31900000	-0.771881	SoyL05
Chr01	31900000	32000000	-0.826578	SoyL05
Chr01	32000000	32100000	-0.875671	SoyL05
Chr01	32100000	32200000	-0.862941	SoyL05
Chr01	32200000	32300000	-0.684139	SoyL05
Chr01	32300000	32400000	-0.880582	SoyL05
Chr01	32400000	32500000	-0.872835	SoyL05
Chr01	32500000	32600000	-0.705486	SoyL05
Chr01	32600000	32700000	-0.541997	SoyL05
Chr01	32700000	32800000	-0.84835	SoyL05
Chr01	32800000	32900000	-0.804738	SoyL05
Chr01	32900000	33000000	-0.634923	SoyL05
Chr01	33000000	33100000	-0.46746	SoyL05
Chr01	33100000	33200000	-0.373609	SoyL05
Chr01	33200000	33300000	-0.652035	SoyL05
Chr01	33300000	33400000	-0.856785	SoyL05
Chr01	33400000	33500000	-0.857816	SoyL05
Chr01	33500000	33600000	-0.992816	SoyL05
Chr01	33600000	33700000	-0.442386	SoyL05
Chr01	33700000	33800000	-0.375712	SoyL05
Chr01	33800000	33900000	-0.317429	SoyL05
Chr01	33900000	34000000	-0.395333	SoyL05
Chr01	34000000	34100000	-0.485219	SoyL05
Chr01	34100000	34200000	-0.74851	SoyL05
Chr01	34200000	34300000	-0.0736988	SoyL05
Chr01	34300000	34400000	-0.204281	SoyL05
Chr01	34400000	34500000	-0.502881	SoyL05
Chr01	34500000	34600000	-0.40654	SoyL05
Chr01	34600000	34700000	-0.353771	SoyL05
Chr01	34700000	34800000	-0.318984	SoyL05
Chr01	34800000	34900000	-0.346833	SoyL05
Chr01	34900000	35000000	0.187442	SoyL05
Chr01	35000000	35100000	-0.33178	SoyL05
Chr01	35100000	35200000	-0.248603	SoyL05
Chr01	35200000	35300000	-0.397586	SoyL05
Chr01	35300000	35400000	-0.550592	SoyL05
Chr01	35400000	35500000	-0.561136	SoyL05
Chr01	35500000	35600000	-0.423734	SoyL05
Chr01	35600000	35700000	0.0331441	SoyL05
Chr01	35700000	35800000	-0.301869	SoyL05
Chr01	35800000	35900000	-0.434012	SoyL05
Chr01	35900000	36000000	-0.478603	SoyL05
Chr01	36000000	36100000	-0.547172	SoyL05
Chr01	36100000	36200000	-0.497375	SoyL05
Chr01	36200000	36300000	-0.736354	SoyL05
Chr01	36300000	36400000	-0.924634	SoyL05
Chr01	36400000	36500000	-0.99485	SoyL05
Chr01	36500000	36600000	-0.721439	SoyL05
Chr01	36600000	36700000	-0.227454	SoyL05
Chr01	36700000	36800000	-0.406327	SoyL05
Chr01	36800000	36900000	-0.0136302	SoyL05
Chr01	36900000	37000000	-0.252939	SoyL05
Chr01	37000000	37100000	-0.494913	SoyL05
Chr01	37100000	37200000	0.0376866	SoyL05
Chr01	37200000	37300000	0.102233	SoyL05
Chr01	37300000	37400000	-0.305113	SoyL05
Chr01	37400000	37500000	0.191975	SoyL05
Chr01	37500000	37600000	-0.179365	SoyL05
Chr01	37600000	37700000	-0.262435	SoyL05
Chr01	37700000	37800000	-0.465359	SoyL05
Chr01	37800000	37900000	-0.651868	SoyL05
Chr01	37900000	38000000	-0.60235	SoyL05
Chr01	38000000	38100000	-0.303082	SoyL05
Chr01	38100000	38200000	-0.442316	SoyL05
Chr01	38200000	38300000	-0.810023	SoyL05
Chr01	38300000	38400000	-0.424896	SoyL05
Chr01	38400000	38500000	-0.0743482	SoyL05
Chr01	38500000	38600000	0.0226086	SoyL05
Chr01	38600000	38700000	-0.0791722	SoyL05
Chr01	38700000	38800000	-0.351372	SoyL05
Chr01	38800000	38900000	-0.028758	SoyL05
Chr01	38900000	39000000	-0.103158	SoyL05
Chr01	39000000	39100000	-0.395771	SoyL05
Chr01	39100000	39200000	-0.16898	SoyL05
Chr01	39200000	39300000	-0.0143921	SoyL05
Chr01	39300000	39400000	-0.399381	SoyL05
Chr01	39400000	39500000	-0.313652	SoyL05
Chr01	39500000	39600000	-0.802161	SoyL05
Chr01	39600000	39700000	-0.359562	SoyL05
Chr01	39700000	39800000	-0.900068	SoyL05
Chr01	39800000	39900000	-0.725907	SoyL05
Chr01	39900000	40000000	-0.151331	SoyL05
Chr01	40000000	40100000	-0.532309	SoyL05
Chr01	40100000	40200000	-0.182302	SoyL05
Chr01	40200000	40300000	0.0138066	SoyL05
Chr01	40300000	40400000	-0.191711	SoyL05
Chr01	40400000	40500000	-0.589915	SoyL05
Chr01	40500000	40600000	-0.416941	SoyL05
Chr01	40600000	40700000	-0.681388	SoyL05
Chr01	40700000	40800000	-0.907523	SoyL05
Chr01	40800000	40900000	-0.493014	SoyL05
Chr01	40900000	41000000	-0.197963	SoyL05
Chr01	41000000	41100000	-0.70421	SoyL05
Chr01	41100000	41200000	-0.512557	SoyL05
Chr01	41200000	41300000	-0.503062	SoyL05
Chr01	41300000	41400000	-0.447216	SoyL05
Chr01	41400000	41500000	-0.742844	SoyL05
Chr01	41500000	41600000	-0.175092	SoyL05
Chr01	41600000	41700000	0.144041	SoyL05
Chr01	41700000	41800000	-0.149372	SoyL05
Chr01	41800000	41900000	-0.831769	SoyL05
Chr01	41900000	42000000	-0.982945	SoyL05
Chr01	42000000	42100000	-0.887189	SoyL05
Chr01	42100000	42200000	-0.58641	SoyL05
Chr01	42200000	42300000	-0.234494	SoyL05
Chr01	42300000	42400000	0.0238445	SoyL05
Chr01	42400000	42500000	-0.390075	SoyL05
Chr01	42500000	42600000	-0.390969	SoyL05
Chr01	42600000	42700000	-0.190828	SoyL05
Chr01	42700000	42800000	-0.0896001	SoyL05
Chr01	42800000	42900000	-0.0984156	SoyL05
Chr01	42900000	43000000	-0.351632	SoyL05
Chr01	43000000	43100000	-0.123569	SoyL05
Chr01	43100000	43200000	-0.0491033	SoyL05
Chr01	43200000	43300000	-0.450879	SoyL05
Chr01	43300000	43400000	-0.261022	SoyL05
Chr01	43400000	43500000	-0.134215	SoyL05
Chr01	43500000	43600000	-0.906107	SoyL05
Chr01	43600000	43700000	-0.60177	SoyL05
Chr01	43700000	43800000	-1.30355	SoyL05
Chr01	43800000	43900000	-0.326433	SoyL05
Chr01	43900000	44000000	-0.205757	SoyL05
Chr01	44000000	44100000	-0.799536	SoyL05
Chr01	44100000	44200000	-1.32119	SoyL05
Chr01	44200000	44300000	-1.44898	SoyL05
Chr01	44300000	44400000	-0.782565	SoyL05
Chr01	44400000	44500000	-1.06447	SoyL05
Chr01	44500000	44600000	-0.8096	SoyL05
Chr01	44600000	44700000	-0.667916	SoyL05
Chr01	44700000	44800000	-1.12465	SoyL05
Chr01	44800000	44900000	-0.572445	SoyL05
Chr01	44900000	45000000	-0.0565543	SoyL05
Chr01	45000000	45100000	0.039485	SoyL05
Chr01	45100000	45200000	-0.221782	SoyL05
Chr01	45200000	45300000	-0.505887	SoyL05
Chr01	45300000	45400000	-0.792883	SoyL05
Chr01	45400000	45500000	-0.386165	SoyL05
Chr01	45500000	45600000	0.0523455	SoyL05
Chr01	45600000	45700000	-0.625003	SoyL05
Chr01	45700000	45800000	-0.486695	SoyL05
Chr01	45800000	45900000	0.117885	SoyL05
Chr01	45900000	46000000	0.481061	SoyL05
Chr01	46000000	46100000	0.749352	SoyL05
Chr01	46100000	46200000	0.475426	SoyL05
Chr01	46200000	46300000	0.313974	SoyL05
Chr01	46300000	46400000	0.308644	SoyL05
Chr01	46400000	46500000	-0.459606	SoyL05
Chr01	46500000	46600000	-0.776421	SoyL05
Chr01	46600000	46700000	-0.475767	SoyL05
Chr01	46700000	46800000	-0.173419	SoyL05
Chr01	46800000	46900000	0.224081	SoyL05
Chr01	46900000	47000000	-0.595035	SoyL05
Chr01	47000000	47100000	-0.55408	SoyL05
Chr01	47100000	47200000	-0.673914	SoyL05
Chr01	47200000	47300000	0.210636	SoyL05
Chr01	47300000	47400000	0.24214	SoyL05
Chr01	47400000	47500000	-0.360234	SoyL05
Chr01	47500000	47600000	0.108418	SoyL05
Chr01	47600000	47700000	0.0226034	SoyL05
Chr01	47700000	47800000	-0.114367	SoyL05
Chr01	47800000	47900000	-0.457945	SoyL05
Chr01	47900000	48000000	-0.449943	SoyL05
Chr01	48000000	48100000	0.094558	SoyL05
Chr01	48100000	48200000	-0.400477	SoyL05
Chr01	48200000	48300000	-0.415359	SoyL05
Chr01	48300000	48400000	-0.0593961	SoyL05
Chr01	48400000	48500000	-0.290637	SoyL05
Chr01	48500000	48600000	-0.292928	SoyL05
Chr01	48600000	48700000	-0.39264	SoyL05
Chr01	48700000	48800000	-0.252048	SoyL05
Chr01	48800000	48900000	-1.17585	SoyL05
Chr01	48900000	49000000	-0.895914	SoyL05
Chr01	49000000	49100000	-1.01951	SoyL05
Chr01	49100000	49200000	-1.04715	SoyL05
Chr01	49200000	49300000	-0.973676	SoyL05
Chr01	49300000	49400000	-0.790989	SoyL05
Chr01	49400000	49500000	-0.704263	SoyL05
Chr01	49500000	49600000	-0.57537	SoyL05
Chr01	49600000	49700000	0.680099	SoyL05
Chr01	49700000	49800000	0.612646	SoyL05
Chr01	49800000	49900000	0.445045	SoyL05
Chr01	49900000	50000000	0.0186895	SoyL05
Chr01	50000000	50100000	-0.644014	SoyL05
Chr01	50100000	50200000	-0.346345	SoyL05
Chr01	50200000	50300000	-0.960336	SoyL05
Chr01	50300000	50400000	-1.12508	SoyL05
Chr01	50400000	50500000	-0.215544	SoyL05
Chr01	50500000	50600000	0.686476	SoyL05
Chr01	50600000	50700000	1.06951	SoyL05
Chr01	50700000	50800000	1.18467	SoyL05
Chr01	50800000	50900000	1.09653	SoyL05
Chr01	50900000	51000000	0.949897	SoyL05
Chr01	51000000	51100000	1.05571	SoyL05
Chr01	51100000	51200000	0.944199	SoyL05
Chr01	51200000	51300000	0.970505	SoyL05
Chr01	51300000	51400000	0.951563	SoyL05
Chr01	51400000	51500000	0.922967	SoyL05
Chr01	51500000	51600000	1.01593	SoyL05
Chr01	51600000	51700000	0.984712	SoyL05
Chr01	51700000	51800000	0.959903	SoyL05
Chr01	51800000	51900000	1.06498	SoyL05
Chr01	51900000	52000000	1.10837	SoyL05
Chr01	52000000	52100000	1.17299	SoyL05
Chr01	52100000	52200000	1.06956	SoyL05
Chr01	52200000	52300000	0.982702	SoyL05
Chr01	52300000	52400000	0.982518	SoyL05
Chr01	52400000	52500000	0.871913	SoyL05
Chr01	52500000	52600000	0.985051	SoyL05
Chr01	52600000	52700000	0.988879	SoyL05
Chr01	52700000	52800000	1.00152	SoyL05
Chr01	52800000	52900000	0.923846	SoyL05
Chr01	52900000	53000000	0.957184	SoyL05
Chr01	53000000	53100000	0.926644	SoyL05
Chr01	53100000	53200000	1.02851	SoyL05
Chr01	53200000	53300000	1.022	SoyL05
Chr01	53300000	53400000	0.92353	SoyL05
Chr01	53400000	53500000	0.952964	SoyL05
Chr01	53500000	53600000	0.925742	SoyL05
Chr01	53600000	53700000	0.903517	SoyL05
Chr01	53700000	53800000	0.891831	SoyL05
Chr01	53800000	53900000	0.886455	SoyL05
Chr01	53900000	54000000	0.947026	SoyL05
Chr01	54000000	54100000	0.889002	SoyL05
Chr01	54100000	54200000	0.849868	SoyL05
Chr01	54200000	54300000	0.868047	SoyL05
Chr01	54300000	54400000	0.807556	SoyL05
Chr01	54400000	54500000	0.828942	SoyL05
Chr01	54500000	54600000	0.856068	SoyL05
Chr01	54600000	54700000	0.823214	SoyL05
Chr01	54700000	54800000	0.874187	SoyL05
Chr01	54800000	54900000	0.854396	SoyL05
Chr01	54900000	55000000	0.853072	SoyL05
Chr01	55000000	55100000	0.908868	SoyL05
Chr01	55100000	55200000	0.888659	SoyL05
Chr01	55200000	55300000	0.862499	SoyL05
Chr01	55300000	55400000	0.832511	SoyL05
Chr01	55400000	55500000	0.830869	SoyL05
Chr01	55500000	55600000	0.776376	SoyL05
Chr01	55600000	55700000	0.786987	SoyL05
Chr01	55700000	55800000	0.78902	SoyL05
Chr01	55800000	55900000	0.846654	SoyL05
Chr01	55900000	56000000	0.857207	SoyL05
Chr01	56000000	56100000	0.815802	SoyL05
Chr01	56100000	56200000	0.83761	SoyL05
Chr01	56200000	56300000	0.811423	SoyL05
Chr01	56300000	56400000	0.71203	SoyL05
Chr01	56400000	56500000	0.844607	SoyL05
Chr01	56500000	56600000	0.879398	SoyL05
Chr01	56600000	56700000	0.881591	SoyL05
Chr01	56700000	56800000	0.906458	SoyL05
Chr01	56800000	56900000	0.941653	SoyL05
Chr01	56900000	57000000	0.913291	SoyL05
Chr01	57000000	57100000	0.914724	SoyL05
Chr01	57100000	57200000	0.912058	SoyL05
Chr01	57200000	57300000	0.912132	SoyL05
Chr01	57300000	57400000	0.924824	SoyL05
Chr01	57400000	57500000	0.940097	SoyL05
Chr01	57500000	57600000	0.935092	SoyL05
Chr01	57600000	57700000	0.896732	SoyL05
Chr01	57700000	57800000	0.909306	SoyL05
Chr01	57800000	57900000	0.910572	SoyL05
Chr01	57900000	58000000	0.934414	SoyL05
Chr01	58000000	58100000	0.957876	SoyL05
Chr01	58100000	58200000	1.02155	SoyL05
Chr01	58200000	58300000	1.04118	SoyL05
Chr01	58300000	58400000	1.04341	SoyL05
Chr01	58400000	58500000	0	SoyL05
Chr01	58500000	58600000	1.02996	SoyL05
Chr01	58600000	58700000	0	SoyL05
Chr01	58700000	58778127	0	SoyL05
Chr02	0	100000	0	SoyL05
Chr02	100000	200000	0.862404	SoyL05
Chr02	200000	300000	1.04023	SoyL05
Chr02	300000	400000	0.884005	SoyL05
Chr02	400000	500000	0.858732	SoyL05
Chr02	500000	600000	0.845394	SoyL05
Chr02	600000	700000	0.842792	SoyL05
Chr02	700000	800000	0.813279	SoyL05
Chr02	800000	900000	0.816961	SoyL05
Chr02	900000	1000000	0.803057	SoyL05
Chr02	1000000	1100000	0.779851	SoyL05
Chr02	1100000	1200000	0.785535	SoyL05
Chr02	1200000	1300000	0.78351	SoyL05
Chr02	1300000	1400000	0.780994	SoyL05
Chr02	1400000	1500000	0.72638	SoyL05
Chr02	1500000	1600000	0.766933	SoyL05
Chr02	1600000	1700000	0.689586	SoyL05
Chr02	1700000	1800000	0.735208	SoyL05
Chr02	1800000	1900000	0.729695	SoyL05
Chr02	1900000	2000000	0.761266	SoyL05
Chr02	2000000	2100000	0.711823	SoyL05
Chr02	2100000	2200000	0.718159	SoyL05
Chr02	2200000	2300000	0.697733	SoyL05
Chr02	2300000	2400000	0.736226	SoyL05
Chr02	2400000	2500000	0.689957	SoyL05
Chr02	2500000	2600000	0.722141	SoyL05
Chr02	2600000	2700000	0.642423	SoyL05
Chr02	2700000	2800000	0.697639	SoyL05
Chr02	2800000	2900000	0.708031	SoyL05
Chr02	2900000	3000000	0.67917	SoyL05
Chr02	3000000	3100000	0.72895	SoyL05
Chr02	3100000	3200000	0.780718	SoyL05
Chr02	3200000	3300000	0.735897	SoyL05
Chr02	3300000	3400000	0.690827	SoyL05
Chr02	3400000	3500000	0.716921	SoyL05
Chr02	3500000	3600000	0.728583	SoyL05
Chr02	3600000	3700000	0.705768	SoyL05
Chr02	3700000	3800000	0.686321	SoyL05
Chr02	3800000	3900000	0.678853	SoyL05
Chr02	3900000	4000000	0.691125	SoyL05
Chr02	4000000	4100000	0.691163	SoyL05
Chr02	4100000	4200000	0.660588	SoyL05
Chr02	4200000	4300000	0.676204	SoyL05
Chr02	4300000	4400000	0.752638	SoyL05
Chr02	4400000	4500000	0.701773	SoyL05
Chr02	4500000	4600000	0.725693	SoyL05
Chr02	4600000	4700000	0.697552	SoyL05
Chr02	4700000	4800000	0.709598	SoyL05
Chr02	4800000	4900000	0.782021	SoyL05
Chr02	4900000	5000000	0.778534	SoyL05
Chr02	5000000	5100000	0.7583	SoyL05
Chr02	5100000	5200000	0.752699	SoyL05
Chr02	5200000	5300000	0.764892	SoyL05
Chr02	5300000	5400000	0.708835	SoyL05
Chr02	5400000	5500000	0.737667	SoyL05
Chr02	5500000	5600000	0.751529	SoyL05
Chr02	5600000	5700000	0.746527	SoyL05
Chr02	5700000	5800000	0.769977	SoyL05
Chr02	5800000	5900000	0.806055	SoyL05
Chr02	5900000	6000000	0.752521	SoyL05
Chr02	6000000	6100000	0.730812	SoyL05
Chr02	6100000	6200000	0.712697	SoyL05
Chr02	6200000	6300000	0.771088	SoyL05
Chr02	6300000	6400000	0.772871	SoyL05
Chr02	6400000	6500000	0.786736	SoyL05
Chr02	6500000	6600000	0.755952	SoyL05
Chr02	6600000	6700000	0.78336	SoyL05
Chr02	6700000	6800000	0.814674	SoyL05
Chr02	6800000	6900000	0.853755	SoyL05
Chr02	6900000	7000000	0.834413	SoyL05
Chr02	7000000	7100000	0.77922	SoyL05
Chr02	7100000	7200000	0.786849	SoyL05
Chr02	7200000	7300000	0.750126	SoyL05
Chr02	7300000	7400000	0.76303	SoyL05
Chr02	7400000	7500000	0.286602	SoyL05
Chr02	7500000	7600000	-0.0551464	SoyL05
Chr02	7600000	7700000	0.026956	SoyL05
Chr02	7700000	7800000	0.177217	SoyL05
Chr02	7800000	7900000	-0.220278	SoyL05
Chr02	7900000	8000000	0.160382	SoyL05
Chr02	8000000	8100000	-0.104923	SoyL05
Chr02	8100000	8200000	-0.348184	SoyL05
Chr02	8200000	8300000	-0.0170753	SoyL05
Chr02	8300000	8400000	0.259319	SoyL05
Chr02	8400000	8500000	0.395415	SoyL05
Chr02	8500000	8600000	0.359222	SoyL05
Chr02	8600000	8700000	0.295469	SoyL05
Chr02	8700000	8800000	-0.321039	SoyL05
Chr02	8800000	8900000	-0.49345	SoyL05
Chr02	8900000	9000000	-0.918898	SoyL05
Chr02	9000000	9100000	-0.634408	SoyL05
Chr02	9100000	9200000	-0.353523	SoyL05
Chr02	9200000	9300000	0.404338	SoyL05
Chr02	9300000	9400000	0.51141	SoyL05
Chr02	9400000	9500000	0.364383	SoyL05
Chr02	9500000	9600000	0.401575	SoyL05
Chr02	9600000	9700000	0.546301	SoyL05
Chr02	9700000	9800000	0.455073	SoyL05
Chr02	9800000	9900000	0.387473	SoyL05
Chr02	9900000	10000000	0.769067	SoyL05
Chr02	10000000	10100000	0.823122	SoyL05
Chr02	10100000	10200000	0.715485	SoyL05
Chr02	10200000	10300000	0.668307	SoyL05
Chr02	10300000	10400000	0.709776	SoyL05
Chr02	10400000	10500000	0.612157	SoyL05
Chr02	10500000	10600000	0.564801	SoyL05
Chr02	10600000	10700000	0.699648	SoyL05
Chr02	10700000	10800000	0.799297	SoyL05
Chr02	10800000	10900000	0.800943	SoyL05
Chr02	10900000	11000000	0.73831	SoyL05
Chr02	11000000	11100000	0.809047	SoyL05
Chr02	11100000	11200000	0.760544	SoyL05
Chr02	11200000	11300000	0.720144	SoyL05
Chr02	11300000	11400000	0.667418	SoyL05
Chr02	11400000	11500000	0.755155	SoyL05
Chr02	11500000	11600000	0.753318	SoyL05
Chr02	11600000	11700000	0.675718	SoyL05
Chr02	11700000	11800000	0.610033	SoyL05
Chr02	11800000	11900000	0.636065	SoyL05
Chr02	11900000	12000000	0.719938	SoyL05
Chr02	12000000	12100000	0.651594	SoyL05
Chr02	12100000	12200000	0.616129	SoyL05
Chr02	12200000	12300000	0.45524	SoyL05
Chr02	12300000	12400000	0.180267	SoyL05
Chr02	12400000	12500000	-0.319154	SoyL05
Chr02	12500000	12600000	-1.33833	SoyL05
Chr02	12600000	12700000	0.0360352	SoyL05
Chr02	12700000	12800000	0.415285	SoyL05
Chr02	12800000	12900000	0.301906	SoyL05
Chr02	12900000	13000000	-0.100088	SoyL05
Chr02	13000000	13100000	-0.65028	SoyL05
Chr02	13100000	13200000	-0.948005	SoyL05
Chr02	13200000	13300000	0	SoyL05
Chr02	13300000	13400000	-1.11383	SoyL05
Chr02	13400000	13500000	-0.897233	SoyL05
Chr02	13500000	13600000	0.139427	SoyL05
Chr02	13600000	13700000	0.221583	SoyL05
Chr02	13700000	13800000	0.789959	SoyL05
Chr02	13800000	13900000	1.13081	SoyL05
Chr02	13900000	14000000	1.06196	SoyL05
Chr02	14000000	14100000	1.03381	SoyL05
Chr02	14100000	14200000	0.936012	SoyL05
Chr02	14200000	14300000	0.998072	SoyL05
Chr02	14300000	14400000	1.05257	SoyL05
Chr02	14400000	14500000	1.07003	SoyL05
Chr02	14500000	14600000	1.16376	SoyL05
Chr02	14600000	14700000	1.28038	SoyL05
Chr02	14700000	14800000	1.28997	SoyL05
Chr02	14800000	14900000	1.32511	SoyL05
Chr02	14900000	15000000	1.47735	SoyL05
Chr02	15000000	15100000	1.50402	SoyL05
Chr02	15100000	15200000	1.46667	SoyL05
Chr02	15200000	15300000	1.5679	SoyL05
Chr02	15300000	15400000	1.46686	SoyL05
Chr02	15400000	15500000	1.35391	SoyL05
Chr02	15500000	15600000	1.52567	SoyL05
Chr02	15600000	15700000	1.62187	SoyL05
Chr02	15700000	15800000	1.42468	SoyL05
Chr02	15800000	15900000	0.915511	SoyL05
Chr02	15900000	16000000	-1.02378	SoyL05
Chr02	16000000	16100000	-1.56433	SoyL05
Chr02	16100000	16200000	-1.43379	SoyL05
Chr02	16200000	16300000	-1.46843	SoyL05
Chr02	16300000	16400000	-1.34564	SoyL05
Chr02	16400000	16500000	-1.1845	SoyL05
Chr02	16500000	16600000	-1.13022	SoyL05
Chr02	16600000	16700000	-1.05702	SoyL05
Chr02	16700000	16800000	-0.871739	SoyL05
Chr02	16800000	16900000	-0.957992	SoyL05
Chr02	16900000	17000000	-0.913231	SoyL05
Chr02	17000000	17100000	-0.883573	SoyL05
Chr02	17100000	17200000	-0.89646	SoyL05
Chr02	17200000	17300000	-0.628334	SoyL05
Chr02	17300000	17400000	-0.892877	SoyL05
Chr02	17400000	17500000	-1.12069	SoyL05
Chr02	17500000	17600000	-0.605586	SoyL05
Chr02	17600000	17700000	-0.818036	SoyL05
Chr02	17700000	17800000	-0.793994	SoyL05
Chr02	17800000	17900000	-1.20454	SoyL05
Chr02	17900000	18000000	-1.01336	SoyL05
Chr02	18000000	18100000	-1.10105	SoyL05
Chr02	18100000	18200000	-1.21617	SoyL05
Chr02	18200000	18300000	-1.12152	SoyL05
Chr02	18300000	18400000	-1.16604	SoyL05
Chr02	18400000	18500000	-0.987382	SoyL05
Chr02	18500000	18600000	-1.07878	SoyL05
Chr02	18600000	18700000	-0.992352	SoyL05
Chr02	18700000	18800000	-1.16403	SoyL05
Chr02	18800000	18900000	-1.2149	SoyL05
Chr02	18900000	19000000	-1.20654	SoyL05
Chr02	19000000	19100000	-1.15404	SoyL05
Chr02	19100000	19200000	-1.04735	SoyL05
Chr02	19200000	19300000	-1.17507	SoyL05
Chr02	19300000	19400000	-1.18597	SoyL05
Chr02	19400000	19500000	-1.23022	SoyL05
Chr02	19500000	19600000	-1.26974	SoyL05
Chr02	19600000	19700000	-1.16536	SoyL05
Chr02	19700000	19800000	0	SoyL05
Chr02	19800000	19900000	0	SoyL05
Chr02	19900000	20000000	-1.14176	SoyL05
Chr02	20000000	20100000	-1.24645	SoyL05
Chr02	20100000	20200000	-1.23883	SoyL05
Chr02	20200000	20300000	-1.23379	SoyL05
Chr02	20300000	20400000	-1.23734	SoyL05
Chr02	20400000	20500000	-1.29155	SoyL05
Chr02	20500000	20600000	-1.26763	SoyL05
Chr02	20600000	20700000	-1.15241	SoyL05
Chr02	20700000	20800000	0	SoyL05
Chr02	20800000	20900000	0	SoyL05
Chr02	20900000	21000000	0	SoyL05
Chr02	21000000	21100000	0	SoyL05
Chr02	21100000	21200000	0	SoyL05
Chr02	21200000	21300000	0	SoyL05
Chr02	21300000	21400000	0	SoyL05
Chr02	21400000	21500000	0	SoyL05
Chr02	21500000	21600000	0	SoyL05
Chr02	21600000	21700000	0	SoyL05
Chr02	21700000	21800000	0	SoyL05
Chr02	21800000	21900000	0	SoyL05
Chr02	21900000	22000000	0	SoyL05
Chr02	22000000	22100000	0	SoyL05
Chr02	22100000	22200000	0	SoyL05
Chr02	22200000	22300000	0	SoyL05
Chr02	22300000	22400000	0	SoyL05
Chr02	22400000	22500000	0	SoyL05
Chr02	22500000	22600000	0	SoyL05
Chr02	22600000	22700000	0	SoyL05
Chr02	22700000	22800000	-1.04011	SoyL05
Chr02	22800000	22900000	0	SoyL05
Chr02	22900000	23000000	0	SoyL05
Chr02	23000000	23100000	0	SoyL05
Chr02	23100000	23200000	-0.923908	SoyL05
Chr02	23200000	23300000	-0.909624	SoyL05
Chr02	23300000	23400000	0	SoyL05
Chr02	23400000	23500000	0	SoyL05
Chr02	23500000	23600000	-1.14906	SoyL05
Chr02	23600000	23700000	-1.00064	SoyL05
Chr02	23700000	23800000	-1.05604	SoyL05
Chr02	23800000	23900000	-1.18943	SoyL05
Chr02	23900000	24000000	0	SoyL05
Chr02	24000000	24100000	0	SoyL05
Chr02	24100000	24200000	0	SoyL05
Chr02	24200000	24300000	0	SoyL05
Chr02	24300000	24400000	0	SoyL05
Chr02	24400000	24500000	0	SoyL05
Chr02	24500000	24600000	0	SoyL05
Chr02	24600000	24700000	-0.74714	SoyL05
Chr02	24700000	24800000	0	SoyL05
Chr02	24800000	24900000	0	SoyL05
Chr02	24900000	25000000	0	SoyL05
Chr02	25000000	25100000	-1.10544	SoyL05
Chr02	25100000	25200000	-0.939992	SoyL05
Chr02	25200000	25300000	-0.852837	SoyL05
Chr02	25300000	25400000	-0.821211	SoyL05
Chr02	25400000	25500000	-1.06124	SoyL05
Chr02	25500000	25600000	-1.07582	SoyL05
Chr02	25600000	25700000	-1.05428	SoyL05
Chr02	25700000	25800000	-0.752485	SoyL05
Chr02	25800000	25900000	-1.02112	SoyL05
Chr02	25900000	26000000	-1.02503	SoyL05
Chr02	26000000	26100000	-0.999688	SoyL05
Chr02	26100000	26200000	-0.664748	SoyL05
Chr02	26200000	26300000	-0.866489	SoyL05
Chr02	26300000	26400000	-0.773901	SoyL05
Chr02	26400000	26500000	-0.631515	SoyL05
Chr02	26500000	26600000	-0.788876	SoyL05
Chr02	26600000	26700000	-0.682346	SoyL05
Chr02	26700000	26800000	-0.869045	SoyL05
Chr02	26800000	26900000	-0.864868	SoyL05
Chr02	26900000	27000000	-0.74135	SoyL05
Chr02	27000000	27100000	-0.649938	SoyL05
Chr02	27100000	27200000	-0.869332	SoyL05
Chr02	27200000	27300000	-0.754653	SoyL05
Chr02	27300000	27400000	-0.774391	SoyL05
Chr02	27400000	27500000	-0.860335	SoyL05
Chr02	27500000	27600000	-0.88538	SoyL05
Chr02	27600000	27700000	-0.866234	SoyL05
Chr02	27700000	27800000	0	SoyL05
Chr02	27800000	27900000	0	SoyL05
Chr02	27900000	28000000	-0.779379	SoyL05
Chr02	28000000	28100000	-0.666746	SoyL05
Chr02	28100000	28200000	-0.794676	SoyL05
Chr02	28200000	28300000	-0.772767	SoyL05
Chr02	28300000	28400000	-0.753248	SoyL05
Chr02	28400000	28500000	-0.716612	SoyL05
Chr02	28500000	28600000	-0.773038	SoyL05
Chr02	28600000	28700000	-0.777694	SoyL05
Chr02	28700000	28800000	-0.784026	SoyL05
Chr02	28800000	28900000	-0.814313	SoyL05
Chr02	28900000	29000000	-0.80157	SoyL05
Chr02	29000000	29100000	-0.714383	SoyL05
Chr02	29100000	29200000	-0.856131	SoyL05
Chr02	29200000	29300000	-0.88866	SoyL05
Chr02	29300000	29400000	-0.903685	SoyL05
Chr02	29400000	29500000	-0.961395	SoyL05
Chr02	29500000	29600000	-0.94452	SoyL05
Chr02	29600000	29700000	-0.945556	SoyL05
Chr02	29700000	29800000	-0.71552	SoyL05
Chr02	29800000	29900000	-0.85757	SoyL05
Chr02	29900000	30000000	-0.947784	SoyL05
Chr02	30000000	30100000	-0.841601	SoyL05
Chr02	30100000	30200000	-0.480506	SoyL05
Chr02	30200000	30300000	-0.848536	SoyL05
Chr02	30300000	30400000	-0.749166	SoyL05
Chr02	30400000	30500000	-0.770467	SoyL05
Chr02	30500000	30600000	-0.900819	SoyL05
Chr02	30600000	30700000	-0.447184	SoyL05
Chr02	30700000	30800000	-0.777649	SoyL05
Chr02	30800000	30900000	-0.693404	SoyL05
Chr02	30900000	31000000	-0.830605	SoyL05
Chr02	31000000	31100000	-0.673592	SoyL05
Chr02	31100000	31200000	-0.718329	SoyL05
Chr02	31200000	31300000	-0.24867	SoyL05
Chr02	31300000	31400000	-0.713312	SoyL05
Chr02	31400000	31500000	-0.383642	SoyL05
Chr02	31500000	31600000	-0.615756	SoyL05
Chr02	31600000	31700000	-0.610388	SoyL05
Chr02	31700000	31800000	0.0169593	SoyL05
Chr02	31800000	31900000	-0.0264035	SoyL05
Chr02	31900000	32000000	0.0435964	SoyL05
Chr02	32000000	32100000	0.00545866	SoyL05
Chr02	32100000	32200000	-0.171163	SoyL05
Chr02	32200000	32300000	-0.379134	SoyL05
Chr02	32300000	32400000	0.435432	SoyL05
Chr02	32400000	32500000	-0.292835	SoyL05
Chr02	32500000	32600000	-0.272224	SoyL05
Chr02	32600000	32700000	-0.292834	SoyL05
Chr02	32700000	32800000	-0.318539	SoyL05
Chr02	32800000	32900000	0.442923	SoyL05
Chr02	32900000	33000000	-0.134125	SoyL05
Chr02	33000000	33100000	-0.555279	SoyL05
Chr02	33100000	33200000	-0.0121967	SoyL05
Chr02	33200000	33300000	-0.362313	SoyL05
Chr02	33300000	33400000	0.0396666	SoyL05
Chr02	33400000	33500000	-0.127656	SoyL05
Chr02	33500000	33600000	-0.0140461	SoyL05
Chr02	33600000	33700000	-0.241419	SoyL05
Chr02	33700000	33800000	-0.345437	SoyL05
Chr02	33800000	33900000	-0.193501	SoyL05
Chr02	33900000	34000000	0.0138397	SoyL05
Chr02	34000000	34100000	-0.215815	SoyL05
Chr02	34100000	34200000	-0.0928226	SoyL05
Chr02	34200000	34300000	-0.288366	SoyL05
Chr02	34300000	34400000	-0.768925	SoyL05
Chr02	34400000	34500000	-0.521579	SoyL05
Chr02	34500000	34600000	-0.780332	SoyL05
Chr02	34600000	34700000	-0.911598	SoyL05
Chr02	34700000	34800000	-0.655977	SoyL05
Chr02	34800000	34900000	-0.80665	SoyL05
Chr02	34900000	35000000	-0.434366	SoyL05
Chr02	35000000	35100000	-0.53465	SoyL05
Chr02	35100000	35200000	-0.622163	SoyL05
Chr02	35200000	35300000	-0.149701	SoyL05
Chr02	35300000	35400000	-0.653787	SoyL05
Chr02	35400000	35500000	-0.834595	SoyL05
Chr02	35500000	35600000	-0.619134	SoyL05
Chr02	35600000	35700000	-0.72138	SoyL05
Chr02	35700000	35800000	-0.763777	SoyL05
Chr02	35800000	35900000	-0.737514	SoyL05
Chr02	35900000	36000000	-0.590579	SoyL05
Chr02	36000000	36100000	-0.570901	SoyL05
Chr02	36100000	36200000	-0.536983	SoyL05
Chr02	36200000	36300000	-0.475206	SoyL05
Chr02	36300000	36400000	-0.546617	SoyL05
Chr02	36400000	36500000	-0.895942	SoyL05
Chr02	36500000	36600000	-0.701803	SoyL05
Chr02	36600000	36700000	-0.519348	SoyL05
Chr02	36700000	36800000	-0.99451	SoyL05
Chr02	36800000	36900000	-0.719704	SoyL05
Chr02	36900000	37000000	-0.214553	SoyL05
Chr02	37000000	37100000	-0.114822	SoyL05
Chr02	37100000	37200000	0.0631833	SoyL05
Chr02	37200000	37300000	-0.0940369	SoyL05
Chr02	37300000	37400000	-0.397932	SoyL05
Chr02	37400000	37500000	-0.896168	SoyL05
Chr02	37500000	37600000	-0.795158	SoyL05
Chr02	37600000	37700000	-0.882145	SoyL05
Chr02	37700000	37800000	-0.989436	SoyL05
Chr02	37800000	37900000	-0.741349	SoyL05
Chr02	37900000	38000000	-1.03582	SoyL05
Chr02	38000000	38100000	-0.836956	SoyL05
Chr02	38100000	38200000	-1.00333	SoyL05
Chr02	38200000	38300000	-1.05523	SoyL05
Chr02	38300000	38400000	-0.37223	SoyL05
Chr02	38400000	38500000	-0.181165	SoyL05
Chr02	38500000	38600000	0.137846	SoyL05
Chr02	38600000	38700000	-0.573929	SoyL05
Chr02	38700000	38800000	-0.703859	SoyL05
Chr02	38800000	38900000	-0.852615	SoyL05
Chr02	38900000	39000000	-1.07696	SoyL05
Chr02	39000000	39100000	-0.622285	SoyL05
Chr02	39100000	39200000	-0.958067	SoyL05
Chr02	39200000	39300000	-1.01507	SoyL05
Chr02	39300000	39400000	-0.976079	SoyL05
Chr02	39400000	39500000	-1.36268	SoyL05
Chr02	39500000	39600000	-1.48148	SoyL05
Chr02	39600000	39700000	-1.42847	SoyL05
Chr02	39700000	39800000	-0.789566	SoyL05
Chr02	39800000	39900000	-1.34334	SoyL05
Chr02	39900000	40000000	-1.4328	SoyL05
Chr02	40000000	40100000	-1.1065	SoyL05
Chr02	40100000	40200000	-1.39547	SoyL05
Chr02	40200000	40300000	-1.40766	SoyL05
Chr02	40300000	40400000	-1.15573	SoyL05
Chr02	40400000	40500000	-0.860908	SoyL05
Chr02	40500000	40600000	-1.40135	SoyL05
Chr02	40600000	40700000	-1.13476	SoyL05
Chr02	40700000	40800000	-0.96318	SoyL05
Chr02	40800000	40900000	-0.967277	SoyL05
Chr02	40900000	41000000	-0.807458	SoyL05
Chr02	41000000	41100000	-1.26282	SoyL05
Chr02	41100000	41200000	-0.754722	SoyL05
Chr02	41200000	41300000	-0.889058	SoyL05
Chr02	41300000	41400000	-1.10097	SoyL05
Chr02	41400000	41500000	-0.219975	SoyL05
Chr02	41500000	41600000	-1.08403	SoyL05
Chr02	41600000	41700000	-1.15576	SoyL05
Chr02	41700000	41800000	-1.20753	SoyL05
Chr02	41800000	41900000	-1.49094	SoyL05
Chr02	41900000	42000000	-1.09134	SoyL05
Chr02	42000000	42100000	-0.843213	SoyL05
Chr02	42100000	42200000	-1.16092	SoyL05
Chr02	42200000	42300000	-1.02282	SoyL05
Chr02	42300000	42400000	-0.896345	SoyL05
Chr02	42400000	42500000	-1.008	SoyL05
Chr02	42500000	42600000	-0.772258	SoyL05
Chr02	42600000	42700000	-0.9807	SoyL05
Chr02	42700000	42800000	-0.416829	SoyL05
Chr02	42800000	42900000	-0.212671	SoyL05
Chr02	42900000	43000000	-0.54261	SoyL05
Chr02	43000000	43100000	-0.307	SoyL05
Chr02	43100000	43200000	-0.46089	SoyL05
Chr02	43200000	43300000	0.0501022	SoyL05
Chr02	43300000	43400000	-0.278932	SoyL05
Chr02	43400000	43500000	-0.450533	SoyL05
Chr02	43500000	43600000	-0.536606	SoyL05
Chr02	43600000	43700000	0.0619543	SoyL05
Chr02	43700000	43800000	-0.279199	SoyL05
Chr02	43800000	43900000	-0.261665	SoyL05
Chr02	43900000	44000000	-0.296685	SoyL05
Chr02	44000000	44100000	0.0470128	SoyL05
Chr02	44100000	44200000	-0.296379	SoyL05
Chr02	44200000	44300000	-0.288047	SoyL05
Chr02	44300000	44400000	-0.21562	SoyL05
Chr02	44400000	44500000	-0.431634	SoyL05
Chr02	44500000	44600000	-0.809898	SoyL05
Chr02	44600000	44700000	-0.105828	SoyL05
Chr02	44700000	44800000	0.0648284	SoyL05
Chr02	44800000	44900000	-0.339354	SoyL05
Chr02	44900000	45000000	-0.246304	SoyL05
Chr02	45000000	45100000	-0.567718	SoyL05
Chr02	45100000	45200000	-0.188236	SoyL05
Chr02	45200000	45300000	0.842395	SoyL05
Chr02	45300000	45400000	1.22905	SoyL05
Chr02	45400000	45500000	1.26881	SoyL05
Chr02	45500000	45600000	1.12813	SoyL05
Chr02	45600000	45700000	1.04108	SoyL05
Chr02	45700000	45800000	0.949415	SoyL05
Chr02	45800000	45900000	0.861394	SoyL05
Chr02	45900000	46000000	0.45335	SoyL05
Chr02	46000000	46100000	0.687055	SoyL05
Chr02	46100000	46200000	0.953555	SoyL05
Chr02	46200000	46300000	0.893063	SoyL05
Chr02	46300000	46400000	0.695919	SoyL05
Chr02	46400000	46500000	0.889277	SoyL05
Chr02	46500000	46600000	0.805292	SoyL05
Chr02	46600000	46700000	0.592143	SoyL05
Chr02	46700000	46800000	0.500427	SoyL05
Chr02	46800000	46900000	0.566172	SoyL05
Chr02	46900000	47000000	0.687462	SoyL05
Chr02	47000000	47100000	0.532845	SoyL05
Chr02	47100000	47200000	0.661546	SoyL05
Chr02	47200000	47300000	0.75095	SoyL05
Chr02	47300000	47400000	0.899665	SoyL05
Chr02	47400000	47500000	0.90414	SoyL05
Chr02	47500000	47600000	0.806262	SoyL05
Chr02	47600000	47700000	0.984263	SoyL05
Chr02	47700000	47800000	0.896898	SoyL05
Chr02	47800000	47900000	0.962245	SoyL05
Chr02	47900000	48000000	0.731238	SoyL05
Chr02	48000000	48100000	0.770043	SoyL05
Chr02	48100000	48200000	0.865091	SoyL05
Chr02	48200000	48300000	0.910776	SoyL05
Chr02	48300000	48400000	0.875025	SoyL05
Chr02	48400000	48500000	0.788278	SoyL05
Chr02	48500000	48600000	0.800616	SoyL05
Chr02	48600000	48700000	0.830092	SoyL05
Chr02	48700000	48800000	0.796451	SoyL05
Chr02	48800000	48900000	0.800898	SoyL05
Chr02	48900000	49000000	0.876874	SoyL05
Chr02	49000000	49100000	0.710969	SoyL05
Chr02	49100000	49200000	0.746875	SoyL05
Chr02	49200000	49300000	0.836643	SoyL05
Chr02	49300000	49400000	0.835601	SoyL05
Chr02	49400000	49500000	0.825589	SoyL05
Chr02	49500000	49600000	0.815488	SoyL05
Chr02	49600000	49700000	0.771439	SoyL05
Chr02	49700000	49800000	0.781377	SoyL05
Chr02	49800000	49900000	0.785895	SoyL05
Chr02	49900000	50000000	0.812038	SoyL05
Chr02	50000000	50100000	0.745119	SoyL05
Chr02	50100000	50200000	0.762947	SoyL05
Chr02	50200000	50300000	0.788251	SoyL05
Chr02	50300000	50400000	0.780653	SoyL05
Chr02	50400000	50500000	0.800458	SoyL05
Chr02	50500000	50600000	0.836176	SoyL05
Chr02	50600000	50700000	0.78532	SoyL05
Chr02	50700000	50800000	0.772959	SoyL05
Chr02	50800000	50900000	0.766229	SoyL05
Chr02	50900000	51000000	0.715948	SoyL05
Chr02	51000000	51100000	0.743074	SoyL05
Chr02	51100000	51200000	0.792168	SoyL05
Chr02	51200000	51300000	0.70497	SoyL05
Chr02	51300000	51400000	0.790899	SoyL05
Chr02	51400000	51500000	0.724221	SoyL05
Chr02	51500000	51600000	0.733291	SoyL05
Chr02	51600000	51700000	0.736273	SoyL05
Chr02	51700000	51800000	0.742146	SoyL05
Chr02	51800000	51900000	0.768342	SoyL05
Chr02	51900000	52000000	0.712781	SoyL05
Chr02	52000000	52100000	0.723261	SoyL05
Chr02	52100000	52200000	0.738216	SoyL05
Chr02	52200000	52300000	0.679252	SoyL05
Chr02	52300000	52400000	0.711339	SoyL05
Chr02	52400000	52500000	0.738487	SoyL05
Chr02	52500000	52600000	0.677601	SoyL05
Chr02	52600000	52700000	0.732823	SoyL05
Chr02	52700000	52800000	0.679682	SoyL05
Chr02	52800000	52900000	0.680428	SoyL05
Chr02	52900000	53000000	0.665634	SoyL05
Chr02	53000000	53100000	0.702152	SoyL05
Chr02	53100000	53200000	0.722752	SoyL05
Chr02	53200000	53300000	0.730894	SoyL05
Chr02	53300000	53400000	0.691506	SoyL05
Chr02	53400000	53500000	0.682809	SoyL05
Chr02	53500000	53600000	0.684031	SoyL05
Chr02	53600000	53700000	0.739563	SoyL05
Chr02	53700000	53800000	0.707284	SoyL05
Chr02	53800000	53900000	0.730807	SoyL05
Chr02	53900000	54000000	0.668096	SoyL05
Chr02	54000000	54100000	0.668924	SoyL05
Chr02	54100000	54200000	0.709287	SoyL05
Chr02	54200000	54300000	0.689268	SoyL05
Chr02	54300000	54400000	0.759898	SoyL05
Chr02	54400000	54500000	0.750239	SoyL05
Chr02	54500000	54600000	0.718321	SoyL05
Chr02	54600000	54700000	0.744923	SoyL05
Chr02	54700000	54800000	0.642063	SoyL05
Chr02	54800000	54900000	0.492478	SoyL05
Chr02	54900000	54976987	0.489365	SoyL05
Chr03	0	100000	-2.91997	SoyL05
Chr03	100000	200000	-1.26717	SoyL05
Chr03	200000	300000	1.0046	SoyL05
Chr03	300000	400000	1.46005	SoyL05
Chr03	400000	500000	1.28103	SoyL05
Chr03	500000	600000	1.04765	SoyL05
Chr03	600000	700000	1.06359	SoyL05
Chr03	700000	800000	0.979449	SoyL05
Chr03	800000	900000	1.13056	SoyL05
Chr03	900000	1000000	0.958586	SoyL05
Chr03	1000000	1100000	0.667932	SoyL05
Chr03	1100000	1200000	0.318826	SoyL05
Chr03	1200000	1300000	-0.350946	SoyL05
Chr03	1300000	1400000	0.182914	SoyL05
Chr03	1400000	1500000	0.699703	SoyL05
Chr03	1500000	1600000	1.09028	SoyL05
Chr03	1600000	1700000	1.23954	SoyL05
Chr03	1700000	1800000	1.0866	SoyL05
Chr03	1800000	1900000	0.461367	SoyL05
Chr03	1900000	2000000	0.560011	SoyL05
Chr03	2000000	2100000	0.442391	SoyL05
Chr03	2100000	2200000	0.589643	SoyL05
Chr03	2200000	2300000	0.642232	SoyL05
Chr03	2300000	2400000	0.604447	SoyL05
Chr03	2400000	2500000	0.538202	SoyL05
Chr03	2500000	2600000	0.596189	SoyL05
Chr03	2600000	2700000	0.354289	SoyL05
Chr03	2700000	2800000	0.218057	SoyL05
Chr03	2800000	2900000	-0.0327898	SoyL05
Chr03	2900000	3000000	0.529228	SoyL05
Chr03	3000000	3100000	0.693361	SoyL05
Chr03	3100000	3200000	0.331234	SoyL05
Chr03	3200000	3300000	0.389567	SoyL05
Chr03	3300000	3400000	-0.361903	SoyL05
Chr03	3400000	3500000	-0.283781	SoyL05
Chr03	3500000	3600000	0.553345	SoyL05
Chr03	3600000	3700000	-0.641259	SoyL05
Chr03	3700000	3800000	-0.240087	SoyL05
Chr03	3800000	3900000	0.105425	SoyL05
Chr03	3900000	4000000	0.246271	SoyL05
Chr03	4000000	4100000	0	SoyL05
Chr03	4100000	4200000	0	SoyL05
Chr03	4200000	4300000	0.0676624	SoyL05
Chr03	4300000	4400000	0	SoyL05
Chr03	4400000	4500000	-0.0810178	SoyL05
Chr03	4500000	4600000	0.0281535	SoyL05
Chr03	4600000	4700000	0	SoyL05
Chr03	4700000	4800000	0.583216	SoyL05
Chr03	4800000	4900000	0.463234	SoyL05
Chr03	4900000	5000000	0.555658	SoyL05
Chr03	5000000	5100000	0.121319	SoyL05
Chr03	5100000	5200000	-0.360807	SoyL05
Chr03	5200000	5300000	-0.386425	SoyL05
Chr03	5300000	5400000	-0.0533599	SoyL05
Chr03	5400000	5500000	0.053281	SoyL05
Chr03	5500000	5600000	0.106036	SoyL05
Chr03	5600000	5700000	0.477799	SoyL05
Chr03	5700000	5800000	0.572622	SoyL05
Chr03	5800000	5900000	0.664412	SoyL05
Chr03	5900000	6000000	0	SoyL05
Chr03	6000000	6100000	0.692999	SoyL05
Chr03	6100000	6200000	0.0654633	SoyL05
Chr03	6200000	6300000	0	SoyL05
Chr03	6300000	6400000	0.131543	SoyL05
Chr03	6400000	6500000	-0.479891	SoyL05
Chr03	6500000	6600000	-0.63227	SoyL05
Chr03	6600000	6700000	0	SoyL05
Chr03	6700000	6800000	0	SoyL05
Chr03	6800000	6900000	-0.211195	SoyL05
Chr03	6900000	7000000	-0.243406	SoyL05
Chr03	7000000	7100000	-0.569317	SoyL05
Chr03	7100000	7200000	0	SoyL05
Chr03	7200000	7300000	0	SoyL05
Chr03	7300000	7400000	0	SoyL05
Chr03	7400000	7500000	0	SoyL05
Chr03	7500000	7600000	-0.726933	SoyL05
Chr03	7600000	7700000	-0.693822	SoyL05
Chr03	7700000	7800000	-0.530659	SoyL05
Chr03	7800000	7900000	0	SoyL05
Chr03	7900000	8000000	0	SoyL05
Chr03	8000000	8100000	-1.19513	SoyL05
Chr03	8100000	8200000	-0.72059	SoyL05
Chr03	8200000	8300000	-0.645161	SoyL05
Chr03	8300000	8400000	-0.135345	SoyL05
Chr03	8400000	8500000	0	SoyL05
Chr03	8500000	8600000	-0.460264	SoyL05
Chr03	8600000	8700000	0	SoyL05
Chr03	8700000	8800000	0	SoyL05
Chr03	8800000	8900000	0	SoyL05
Chr03	8900000	9000000	0	SoyL05
Chr03	9000000	9100000	-1.01241	SoyL05
Chr03	9100000	9200000	-1.2719	SoyL05
Chr03	9200000	9300000	-1.09947	SoyL05
Chr03	9300000	9400000	-0.936765	SoyL05
Chr03	9400000	9500000	-0.500187	SoyL05
Chr03	9500000	9600000	-0.913459	SoyL05
Chr03	9600000	9700000	-1.05243	SoyL05
Chr03	9700000	9800000	-0.756642	SoyL05
Chr03	9800000	9900000	-0.78851	SoyL05
Chr03	9900000	10000000	-1.03327	SoyL05
Chr03	10000000	10100000	-1.29182	SoyL05
Chr03	10100000	10200000	-1.42827	SoyL05
Chr03	10200000	10300000	-1.13965	SoyL05
Chr03	10300000	10400000	0	SoyL05
Chr03	10400000	10500000	0	SoyL05
Chr03	10500000	10600000	-1.12299	SoyL05
Chr03	10600000	10700000	-0.965035	SoyL05
Chr03	10700000	10800000	-1.08733	SoyL05
Chr03	10800000	10900000	-0.48233	SoyL05
Chr03	10900000	11000000	-0.725985	SoyL05
Chr03	11000000	11100000	-0.803552	SoyL05
Chr03	11100000	11200000	-1.16704	SoyL05
Chr03	11200000	11300000	0	SoyL05
Chr03	11300000	11400000	-0.910286	SoyL05
Chr03	11400000	11500000	-0.710689	SoyL05
Chr03	11500000	11600000	-1.26897	SoyL05
Chr03	11600000	11700000	0	SoyL05
Chr03	11700000	11800000	-1.33445	SoyL05
Chr03	11800000	11900000	0	SoyL05
Chr03	11900000	12000000	0	SoyL05
Chr03	12000000	12100000	0	SoyL05
Chr03	12100000	12200000	-0.700765	SoyL05
Chr03	12200000	12300000	-1.3595	SoyL05
Chr03	12300000	12400000	-1.23297	SoyL05
Chr03	12400000	12500000	0	SoyL05
Chr03	12500000	12600000	0	SoyL05
Chr03	12600000	12700000	0	SoyL05
Chr03	12700000	12800000	0	SoyL05
Chr03	12800000	12900000	0	SoyL05
Chr03	12900000	13000000	-1.15462	SoyL05
Chr03	13000000	13100000	-1.2463	SoyL05
Chr03	13100000	13200000	-1.10628	SoyL05
Chr03	13200000	13300000	0	SoyL05
Chr03	13300000	13400000	-1.15364	SoyL05
Chr03	13400000	13500000	-1.1895	SoyL05
Chr03	13500000	13600000	-1.15588	SoyL05
Chr03	13600000	13700000	-1.14439	SoyL05
Chr03	13700000	13800000	0	SoyL05
Chr03	13800000	13900000	0	SoyL05
Chr03	13900000	14000000	-0.572461	SoyL05
Chr03	14000000	14100000	-0.880405	SoyL05
Chr03	14100000	14200000	-0.850647	SoyL05
Chr03	14200000	14300000	-0.871935	SoyL05
Chr03	14300000	14400000	-0.802967	SoyL05
Chr03	14400000	14500000	-0.723892	SoyL05
Chr03	14500000	14600000	-1.01168	SoyL05
Chr03	14600000	14700000	-1.31199	SoyL05
Chr03	14700000	14800000	0	SoyL05
Chr03	14800000	14900000	-1.11551	SoyL05
Chr03	14900000	15000000	0	SoyL05
Chr03	15000000	15100000	0	SoyL05
Chr03	15100000	15200000	-1.13955	SoyL05
Chr03	15200000	15300000	-0.904077	SoyL05
Chr03	15300000	15400000	0	SoyL05
Chr03	15400000	15500000	0	SoyL05
Chr03	15500000	15600000	-0.796255	SoyL05
Chr03	15600000	15700000	0	SoyL05
Chr03	15700000	15800000	-1.0034	SoyL05
Chr03	15800000	15900000	0	SoyL05
Chr03	15900000	16000000	-1.08006	SoyL05
Chr03	16000000	16100000	0	SoyL05
Chr03	16100000	16200000	-0.387826	SoyL05
Chr03	16200000	16300000	-0.472007	SoyL05
Chr03	16300000	16400000	-1.00978	SoyL05
Chr03	16400000	16500000	-0.59492	SoyL05
Chr03	16500000	16600000	-0.600051	SoyL05
Chr03	16600000	16700000	-0.813434	SoyL05
Chr03	16700000	16800000	-0.859606	SoyL05
Chr03	16800000	16900000	-0.836596	SoyL05
Chr03	16900000	17000000	-0.874207	SoyL05
Chr03	17000000	17100000	-0.831661	SoyL05
Chr03	17100000	17200000	-0.694051	SoyL05
Chr03	17200000	17300000	0	SoyL05
Chr03	17300000	17400000	-0.618719	SoyL05
Chr03	17400000	17500000	-0.521982	SoyL05
Chr03	17500000	17600000	-0.553644	SoyL05
Chr03	17600000	17700000	-0.352337	SoyL05
Chr03	17700000	17800000	-0.721122	SoyL05
Chr03	17800000	17900000	-0.782809	SoyL05
Chr03	17900000	18000000	-0.657646	SoyL05
Chr03	18000000	18100000	-0.77399	SoyL05
Chr03	18100000	18200000	-0.757064	SoyL05
Chr03	18200000	18300000	-0.77326	SoyL05
Chr03	18300000	18400000	-0.626777	SoyL05
Chr03	18400000	18500000	-0.266352	SoyL05
Chr03	18500000	18600000	-0.46132	SoyL05
Chr03	18600000	18700000	-0.620266	SoyL05
Chr03	18700000	18800000	-0.572093	SoyL05
Chr03	18800000	18900000	-0.698578	SoyL05
Chr03	18900000	19000000	-0.559405	SoyL05
Chr03	19000000	19100000	0.358713	SoyL05
Chr03	19100000	19200000	-0.0851132	SoyL05
Chr03	19200000	19300000	-0.412039	SoyL05
Chr03	19300000	19400000	-0.0228962	SoyL05
Chr03	19400000	19500000	-0.609704	SoyL05
Chr03	19500000	19600000	-0.589811	SoyL05
Chr03	19600000	19700000	-0.0987246	SoyL05
Chr03	19700000	19800000	-0.594599	SoyL05
Chr03	19800000	19900000	-0.636625	SoyL05
Chr03	19900000	20000000	-0.650605	SoyL05
Chr03	20000000	20100000	-0.0966252	SoyL05
Chr03	20100000	20200000	0.248644	SoyL05
Chr03	20200000	20300000	0.669502	SoyL05
Chr03	20300000	20400000	0.579233	SoyL05
Chr03	20400000	20500000	-0.424271	SoyL05
Chr03	20500000	20600000	-0.257923	SoyL05
Chr03	20600000	20700000	-0.526777	SoyL05
Chr03	20700000	20800000	-0.666927	SoyL05
Chr03	20800000	20900000	-0.825448	SoyL05
Chr03	20900000	21000000	-0.608672	SoyL05
Chr03	21000000	21100000	-0.0532212	SoyL05
Chr03	21100000	21200000	-0.017998	SoyL05
Chr03	21200000	21300000	-0.261831	SoyL05
Chr03	21300000	21400000	-0.710579	SoyL05
Chr03	21400000	21500000	-0.743055	SoyL05
Chr03	21500000	21600000	-0.752402	SoyL05
Chr03	21600000	21700000	-0.707746	SoyL05
Chr03	21700000	21800000	-0.705935	SoyL05
Chr03	21800000	21900000	-0.757318	SoyL05
Chr03	21900000	22000000	-0.50997	SoyL05
Chr03	22000000	22100000	-0.277803	SoyL05
Chr03	22100000	22200000	1.04338	SoyL05
Chr03	22200000	22300000	-0.0900575	SoyL05
Chr03	22300000	22400000	-0.521564	SoyL05
Chr03	22400000	22500000	-0.165496	SoyL05
Chr03	22500000	22600000	-0.347194	SoyL05
Chr03	22600000	22700000	-0.337664	SoyL05
Chr03	22700000	22800000	-0.185225	SoyL05
Chr03	22800000	22900000	-0.35921	SoyL05
Chr03	22900000	23000000	0.18601	SoyL05
Chr03	23000000	23100000	-0.516577	SoyL05
Chr03	23100000	23200000	-0.422384	SoyL05
Chr03	23200000	23300000	0.0501003	SoyL05
Chr03	23300000	23400000	-0.260722	SoyL05
Chr03	23400000	23500000	-0.660435	SoyL05
Chr03	23500000	23600000	-0.700447	SoyL05
Chr03	23600000	23700000	-0.29108	SoyL05
Chr03	23700000	23800000	-0.626604	SoyL05
Chr03	23800000	23900000	-0.519034	SoyL05
Chr03	23900000	24000000	-0.727715	SoyL05
Chr03	24000000	24100000	-0.697274	SoyL05
Chr03	24100000	24200000	-0.835154	SoyL05
Chr03	24200000	24300000	-0.755392	SoyL05
Chr03	24300000	24400000	-0.945317	SoyL05
Chr03	24400000	24500000	-0.942864	SoyL05
Chr03	24500000	24600000	-0.725215	SoyL05
Chr03	24600000	24700000	-0.862036	SoyL05
Chr03	24700000	24800000	-0.76637	SoyL05
Chr03	24800000	24900000	-0.907292	SoyL05
Chr03	24900000	25000000	-0.901852	SoyL05
Chr03	25000000	25100000	-0.979819	SoyL05
Chr03	25100000	25200000	-0.852582	SoyL05
Chr03	25200000	25300000	-0.97502	SoyL05
Chr03	25300000	25400000	-0.958059	SoyL05
Chr03	25400000	25500000	-0.802993	SoyL05
Chr03	25500000	25600000	-0.705106	SoyL05
Chr03	25600000	25700000	-0.287778	SoyL05
Chr03	25700000	25800000	-0.859616	SoyL05
Chr03	25800000	25900000	-0.794115	SoyL05
Chr03	25900000	26000000	-0.75313	SoyL05
Chr03	26000000	26100000	-1.00057	SoyL05
Chr03	26100000	26200000	-1.0057	SoyL05
Chr03	26200000	26300000	-0.894399	SoyL05
Chr03	26300000	26400000	-0.712376	SoyL05
Chr03	26400000	26500000	-0.918814	SoyL05
Chr03	26500000	26600000	-0.448749	SoyL05
Chr03	26600000	26700000	-0.172038	SoyL05
Chr03	26700000	26800000	-0.667514	SoyL05
Chr03	26800000	26900000	-0.697737	SoyL05
Chr03	26900000	27000000	-0.504812	SoyL05
Chr03	27000000	27100000	-0.788162	SoyL05
Chr03	27100000	27200000	-0.87158	SoyL05
Chr03	27200000	27300000	-0.441643	SoyL05
Chr03	27300000	27400000	-0.557594	SoyL05
Chr03	27400000	27500000	-0.809566	SoyL05
Chr03	27500000	27600000	-0.661566	SoyL05
Chr03	27600000	27700000	-0.879781	SoyL05
Chr03	27700000	27800000	-0.754961	SoyL05
Chr03	27800000	27900000	-1.04403	SoyL05
Chr03	27900000	28000000	-0.990583	SoyL05
Chr03	28000000	28100000	-0.88042	SoyL05
Chr03	28100000	28200000	-0.834015	SoyL05
Chr03	28200000	28300000	-1.03435	SoyL05
Chr03	28300000	28400000	-0.96397	SoyL05
Chr03	28400000	28500000	-0.922564	SoyL05
Chr03	28500000	28600000	-1.16349	SoyL05
Chr03	28600000	28700000	-1.18622	SoyL05
Chr03	28700000	28800000	-0.982076	SoyL05
Chr03	28800000	28900000	-0.51305	SoyL05
Chr03	28900000	29000000	-0.407762	SoyL05
Chr03	29000000	29100000	-1.06791	SoyL05
Chr03	29100000	29200000	-0.171695	SoyL05
Chr03	29200000	29300000	-0.765581	SoyL05
Chr03	29300000	29400000	-0.994935	SoyL05
Chr03	29400000	29500000	-1.18858	SoyL05
Chr03	29500000	29600000	-0.988287	SoyL05
Chr03	29600000	29700000	-0.464333	SoyL05
Chr03	29700000	29800000	-0.524241	SoyL05
Chr03	29800000	29900000	-0.596629	SoyL05
Chr03	29900000	30000000	-0.718547	SoyL05
Chr03	30000000	30100000	-0.441871	SoyL05
Chr03	30100000	30200000	-0.304386	SoyL05
Chr03	30200000	30300000	-0.515087	SoyL05
Chr03	30300000	30400000	-0.313453	SoyL05
Chr03	30400000	30500000	-0.946669	SoyL05
Chr03	30500000	30600000	-0.846714	SoyL05
Chr03	30600000	30700000	-0.499714	SoyL05
Chr03	30700000	30800000	-0.504312	SoyL05
Chr03	30800000	30900000	-0.958627	SoyL05
Chr03	30900000	31000000	-0.859389	SoyL05
Chr03	31000000	31100000	-0.74122	SoyL05
Chr03	31100000	31200000	-0.831443	SoyL05
Chr03	31200000	31300000	-0.639208	SoyL05
Chr03	31300000	31400000	-0.249884	SoyL05
Chr03	31400000	31500000	-0.693554	SoyL05
Chr03	31500000	31600000	-1.06229	SoyL05
Chr03	31600000	31700000	-1.0285	SoyL05
Chr03	31700000	31800000	-0.788801	SoyL05
Chr03	31800000	31900000	-0.240931	SoyL05
Chr03	31900000	32000000	-0.204952	SoyL05
Chr03	32000000	32100000	-0.255382	SoyL05
Chr03	32100000	32200000	-0.292394	SoyL05
Chr03	32200000	32300000	-0.281852	SoyL05
Chr03	32300000	32400000	-0.207051	SoyL05
Chr03	32400000	32500000	-0.0323854	SoyL05
Chr03	32500000	32600000	-0.711856	SoyL05
Chr03	32600000	32700000	-1.24259	SoyL05
Chr03	32700000	32800000	-1.10519	SoyL05
Chr03	32800000	32900000	-1.11863	SoyL05
Chr03	32900000	33000000	-0.907357	SoyL05
Chr03	33000000	33100000	-0.134782	SoyL05
Chr03	33100000	33200000	-0.439778	SoyL05
Chr03	33200000	33300000	-0.0506595	SoyL05
Chr03	33300000	33400000	-0.127227	SoyL05
Chr03	33400000	33500000	-0.577252	SoyL05
Chr03	33500000	33600000	-0.585062	SoyL05
Chr03	33600000	33700000	-0.433194	SoyL05
Chr03	33700000	33800000	-0.709963	SoyL05
Chr03	33800000	33900000	-0.76873	SoyL05
Chr03	33900000	34000000	-0.579243	SoyL05
Chr03	34000000	34100000	-0.871555	SoyL05
Chr03	34100000	34200000	-0.514385	SoyL05
Chr03	34200000	34300000	-0.624306	SoyL05
Chr03	34300000	34400000	-0.0379785	SoyL05
Chr03	34400000	34500000	-0.378014	SoyL05
Chr03	34500000	34600000	-0.613407	SoyL05
Chr03	34600000	34700000	-0.478639	SoyL05
Chr03	34700000	34800000	-1.0454	SoyL05
Chr03	34800000	34900000	-0.0879858	SoyL05
Chr03	34900000	35000000	-0.456103	SoyL05
Chr03	35000000	35100000	-0.302526	SoyL05
Chr03	35100000	35200000	-0.750112	SoyL05
Chr03	35200000	35300000	-0.843519	SoyL05
Chr03	35300000	35400000	-0.861052	SoyL05
Chr03	35400000	35500000	-0.419318	SoyL05
Chr03	35500000	35600000	0.135127	SoyL05
Chr03	35600000	35700000	-0.0700029	SoyL05
Chr03	35700000	35800000	-0.216818	SoyL05
Chr03	35800000	35900000	-0.448429	SoyL05
Chr03	35900000	36000000	-0.589219	SoyL05
Chr03	36000000	36100000	-0.0627131	SoyL05
Chr03	36100000	36200000	0.387293	SoyL05
Chr03	36200000	36300000	0.436111	SoyL05
Chr03	36300000	36400000	0.0344311	SoyL05
Chr03	36400000	36500000	-0.257203	SoyL05
Chr03	36500000	36600000	-0.0167795	SoyL05
Chr03	36600000	36700000	0.170093	SoyL05
Chr03	36700000	36800000	0.062276	SoyL05
Chr03	36800000	36900000	-0.880518	SoyL05
Chr03	36900000	37000000	0.0732069	SoyL05
Chr03	37000000	37100000	0.675667	SoyL05
Chr03	37100000	37200000	0.496266	SoyL05
Chr03	37200000	37300000	0.397061	SoyL05
Chr03	37300000	37400000	0.518896	SoyL05
Chr03	37400000	37500000	0.754552	SoyL05
Chr03	37500000	37600000	0.741574	SoyL05
Chr03	37600000	37700000	0.811266	SoyL05
Chr03	37700000	37800000	0.723037	SoyL05
Chr03	37800000	37900000	0.851461	SoyL05
Chr03	37900000	38000000	0.901949	SoyL05
Chr03	38000000	38100000	0.881725	SoyL05
Chr03	38100000	38200000	0.819538	SoyL05
Chr03	38200000	38300000	0.773089	SoyL05
Chr03	38300000	38400000	0.743615	SoyL05
Chr03	38400000	38500000	0.699337	SoyL05
Chr03	38500000	38600000	0.176133	SoyL05
Chr03	38600000	38700000	0.472356	SoyL05
Chr03	38700000	38800000	0.856891	SoyL05
Chr03	38800000	38900000	0.916882	SoyL05
Chr03	38900000	39000000	0.882041	SoyL05
Chr03	39000000	39100000	0.887094	SoyL05
Chr03	39100000	39200000	0.904454	SoyL05
Chr03	39200000	39300000	0.918157	SoyL05
Chr03	39300000	39400000	0.891454	SoyL05
Chr03	39400000	39500000	0.899336	SoyL05
Chr03	39500000	39600000	0.840719	SoyL05
Chr03	39600000	39700000	0.742103	SoyL05
Chr03	39700000	39800000	0.84436	SoyL05
Chr03	39800000	39900000	0.890279	SoyL05
Chr03	39900000	40000000	0.76801	SoyL05
Chr03	40000000	40100000	0.862459	SoyL05
Chr03	40100000	40200000	0.796108	SoyL05
Chr03	40200000	40300000	0.814618	SoyL05
Chr03	40300000	40400000	0.829988	SoyL05
Chr03	40400000	40500000	0.839511	SoyL05
Chr03	40500000	40600000	0.842468	SoyL05
Chr03	40600000	40700000	0.864586	SoyL05
Chr03	40700000	40800000	0.868208	SoyL05
Chr03	40800000	40900000	0.836067	SoyL05
Chr03	40900000	41000000	0.785702	SoyL05
Chr03	41000000	41100000	0.780553	SoyL05
Chr03	41100000	41200000	0.805455	SoyL05
Chr03	41200000	41300000	0.785636	SoyL05
Chr03	41300000	41400000	0.807357	SoyL05
Chr03	41400000	41500000	0.833764	SoyL05
Chr03	41500000	41600000	0.769844	SoyL05
Chr03	41600000	41700000	0.843099	SoyL05
Chr03	41700000	41800000	0.78948	SoyL05
Chr03	41800000	41900000	0.78256	SoyL05
Chr03	41900000	42000000	0.72753	SoyL05
Chr03	42000000	42100000	0.806403	SoyL05
Chr03	42100000	42200000	0.743914	SoyL05
Chr03	42200000	42300000	0.753609	SoyL05
Chr03	42300000	42400000	0.766171	SoyL05
Chr03	42400000	42500000	0.77166	SoyL05
Chr03	42500000	42600000	0.756017	SoyL05
Chr03	42600000	42700000	0.751848	SoyL05
Chr03	42700000	42800000	0.729228	SoyL05
Chr03	42800000	42900000	0.733718	SoyL05
Chr03	42900000	43000000	0.71933	SoyL05
Chr03	43000000	43100000	0.743768	SoyL05
Chr03	43100000	43200000	0.811953	SoyL05
Chr03	43200000	43300000	0.824154	SoyL05
Chr03	43300000	43400000	0.727826	SoyL05
Chr03	43400000	43500000	0.759387	SoyL05
Chr03	43500000	43600000	0.723542	SoyL05
Chr03	43600000	43700000	0.787591	SoyL05
Chr03	43700000	43800000	0.770343	SoyL05
Chr03	43800000	43900000	0.763585	SoyL05
Chr03	43900000	44000000	0.757925	SoyL05
Chr03	44000000	44100000	0.752197	SoyL05
Chr03	44100000	44200000	0.744153	SoyL05
Chr03	44200000	44300000	0.72205	SoyL05
Chr03	44300000	44400000	0.744231	SoyL05
Chr03	44400000	44500000	0.670757	SoyL05
Chr03	44500000	44600000	0.720519	SoyL05
Chr03	44600000	44700000	0.714778	SoyL05
Chr03	44700000	44800000	0.699783	SoyL05
Chr03	44800000	44900000	0.713157	SoyL05
Chr03	44900000	45000000	0.758619	SoyL05
Chr03	45000000	45100000	0.723508	SoyL05
Chr03	45100000	45200000	0.735173	SoyL05
Chr03	45200000	45300000	0.70684	SoyL05
Chr03	45300000	45400000	0.750272	SoyL05
Chr03	45400000	45500000	0.734732	SoyL05
Chr03	45500000	45600000	0.742703	SoyL05
Chr03	45600000	45700000	0.735188	SoyL05
Chr03	45700000	45800000	0.717644	SoyL05
Chr03	45800000	45900000	0.758323	SoyL05
Chr03	45900000	46000000	0.772171	SoyL05
Chr03	46000000	46100000	0.749395	SoyL05
Chr03	46100000	46200000	0.784705	SoyL05
Chr03	46200000	46300000	0.78563	SoyL05
Chr03	46300000	46400000	0.809168	SoyL05
Chr03	46400000	46500000	0.788344	SoyL05
Chr03	46500000	46600000	0.793616	SoyL05
Chr03	46600000	46700000	0.808696	SoyL05
Chr03	46700000	46800000	0.760085	SoyL05
Chr03	46800000	46900000	0.78297	SoyL05
Chr03	46900000	47000000	0.74558	SoyL05
Chr03	47000000	47100000	0.806557	SoyL05
Chr03	47100000	47200000	0.773401	SoyL05
Chr03	47200000	47300000	0.837023	SoyL05
Chr03	47300000	47400000	0.781196	SoyL05
Chr03	47400000	47500000	0.836951	SoyL05
Chr03	47500000	47600000	0.823923	SoyL05
Chr03	47600000	47700000	0.778792	SoyL05
Chr03	47700000	47800000	0.786785	SoyL05
Chr03	47800000	47900000	0.791393	SoyL05
Chr03	47900000	48000000	0.86842	SoyL05
Chr03	48000000	48100000	0.782753	SoyL05
Chr03	48100000	48200000	0.802692	SoyL05
Chr03	48200000	48300000	0.809223	SoyL05
Chr03	48300000	48400000	0.815321	SoyL05
Chr03	48400000	48500000	0.837154	SoyL05
Chr03	48500000	48600000	0.832343	SoyL05
Chr03	48600000	48700000	0.890056	SoyL05
Chr03	48700000	48800000	0.834944	SoyL05
Chr03	48800000	48900000	0.876186	SoyL05
Chr03	48900000	49000000	0.941415	SoyL05
Chr03	49000000	49100000	0.992097	SoyL05
Chr03	49100000	49161687	0.756026	SoyL05
Chr04	0	100000	0.679176	SoyL05
Chr04	100000	200000	0.879889	SoyL05
Chr04	200000	300000	0.896381	SoyL05
Chr04	300000	400000	0.902251	SoyL05
Chr04	400000	500000	0.926699	SoyL05
Chr04	500000	600000	0.889813	SoyL05
Chr04	600000	700000	0.817261	SoyL05
Chr04	700000	800000	0.800998	SoyL05
Chr04	800000	900000	0.774066	SoyL05
Chr04	900000	1000000	0.800324	SoyL05
Chr04	1000000	1100000	0.795476	SoyL05
Chr04	1100000	1200000	0.805063	SoyL05
Chr04	1200000	1300000	0.772614	SoyL05
Chr04	1300000	1400000	0.759295	SoyL05
Chr04	1400000	1500000	0.736136	SoyL05
Chr04	1500000	1600000	0.752767	SoyL05
Chr04	1600000	1700000	0.732451	SoyL05
Chr04	1700000	1800000	0.77521	SoyL05
Chr04	1800000	1900000	0.766398	SoyL05
Chr04	1900000	2000000	0.710839	SoyL05
Chr04	2000000	2100000	0.721189	SoyL05
Chr04	2100000	2200000	0.735356	SoyL05
Chr04	2200000	2300000	0.746795	SoyL05
Chr04	2300000	2400000	0.729386	SoyL05
Chr04	2400000	2500000	0.735371	SoyL05
Chr04	2500000	2600000	0.734809	SoyL05
Chr04	2600000	2700000	0.711338	SoyL05
Chr04	2700000	2800000	0.715631	SoyL05
Chr04	2800000	2900000	0.707965	SoyL05
Chr04	2900000	3000000	0.700418	SoyL05
Chr04	3000000	3100000	0.724103	SoyL05
Chr04	3100000	3200000	0.720408	SoyL05
Chr04	3200000	3300000	0.677736	SoyL05
Chr04	3300000	3400000	0.701147	SoyL05
Chr04	3400000	3500000	0.736426	SoyL05
Chr04	3500000	3600000	0.717592	SoyL05
Chr04	3600000	3700000	0.718099	SoyL05
Chr04	3700000	3800000	0.706706	SoyL05
Chr04	3800000	3900000	0.697888	SoyL05
Chr04	3900000	4000000	0.729637	SoyL05
Chr04	4000000	4100000	0.757462	SoyL05
Chr04	4100000	4200000	0.733861	SoyL05
Chr04	4200000	4300000	0.749766	SoyL05
Chr04	4300000	4400000	0.747997	SoyL05
Chr04	4400000	4500000	0.768454	SoyL05
Chr04	4500000	4600000	0.767867	SoyL05
Chr04	4600000	4700000	0.827224	SoyL05
Chr04	4700000	4800000	0.81349	SoyL05
Chr04	4800000	4900000	0.804513	SoyL05
Chr04	4900000	5000000	0.785256	SoyL05
Chr04	5000000	5100000	0.750391	SoyL05
Chr04	5100000	5200000	0.74648	SoyL05
Chr04	5200000	5300000	0.749361	SoyL05
Chr04	5300000	5400000	0.771397	SoyL05
Chr04	5400000	5500000	0.800626	SoyL05
Chr04	5500000	5600000	0.833621	SoyL05
Chr04	5600000	5700000	0.859019	SoyL05
Chr04	5700000	5800000	0.896428	SoyL05
Chr04	5800000	5900000	0.932842	SoyL05
Chr04	5900000	6000000	0.861049	SoyL05
Chr04	6000000	6100000	0.830389	SoyL05
Chr04	6100000	6200000	0.924399	SoyL05
Chr04	6200000	6300000	0.897195	SoyL05
Chr04	6300000	6400000	0.947063	SoyL05
Chr04	6400000	6500000	0.955387	SoyL05
Chr04	6500000	6600000	0.938733	SoyL05
Chr04	6600000	6700000	0.998551	SoyL05
Chr04	6700000	6800000	1.04772	SoyL05
Chr04	6800000	6900000	1.01747	SoyL05
Chr04	6900000	7000000	0.934313	SoyL05
Chr04	7000000	7100000	0.938752	SoyL05
Chr04	7100000	7200000	0.922516	SoyL05
Chr04	7200000	7300000	0.929513	SoyL05
Chr04	7300000	7400000	0.911438	SoyL05
Chr04	7400000	7500000	0.943738	SoyL05
Chr04	7500000	7600000	0.906616	SoyL05
Chr04	7600000	7700000	0.763677	SoyL05
Chr04	7700000	7800000	0.824885	SoyL05
Chr04	7800000	7900000	0.971501	SoyL05
Chr04	7900000	8000000	1.1092	SoyL05
Chr04	8000000	8100000	1.08715	SoyL05
Chr04	8100000	8200000	0.979146	SoyL05
Chr04	8200000	8300000	0.894737	SoyL05
Chr04	8300000	8400000	0.781195	SoyL05
Chr04	8400000	8500000	0.808563	SoyL05
Chr04	8500000	8600000	0.118496	SoyL05
Chr04	8600000	8700000	-0.518188	SoyL05
Chr04	8700000	8800000	0.233614	SoyL05
Chr04	8800000	8900000	0.457682	SoyL05
Chr04	8900000	9000000	0.109617	SoyL05
Chr04	9000000	9100000	-0.155765	SoyL05
Chr04	9100000	9200000	0.331463	SoyL05
Chr04	9200000	9300000	0.85252	SoyL05
Chr04	9300000	9400000	0.487005	SoyL05
Chr04	9400000	9500000	0.334744	SoyL05
Chr04	9500000	9600000	0.547221	SoyL05
Chr04	9600000	9700000	0.284213	SoyL05
Chr04	9700000	9800000	-0.381736	SoyL05
Chr04	9800000	9900000	-0.467787	SoyL05
Chr04	9900000	10000000	-0.70989	SoyL05
Chr04	10000000	10100000	-0.710294	SoyL05
Chr04	10100000	10200000	-0.908928	SoyL05
Chr04	10200000	10300000	-1.18962	SoyL05
Chr04	10300000	10400000	-1.3706	SoyL05
Chr04	10400000	10500000	-1.23711	SoyL05
Chr04	10500000	10600000	-1.20228	SoyL05
Chr04	10600000	10700000	-1.05549	SoyL05
Chr04	10700000	10800000	-1.50733	SoyL05
Chr04	10800000	10900000	-1.3705	SoyL05
Chr04	10900000	11000000	-1.03341	SoyL05
Chr04	11000000	11100000	-1.03583	SoyL05
Chr04	11100000	11200000	-1.31297	SoyL05
Chr04	11200000	11300000	-0.125564	SoyL05
Chr04	11300000	11400000	0.072334	SoyL05
Chr04	11400000	11500000	-0.0895126	SoyL05
Chr04	11500000	11600000	-0.627476	SoyL05
Chr04	11600000	11700000	-0.372508	SoyL05
Chr04	11700000	11800000	-0.497487	SoyL05
Chr04	11800000	11900000	-0.0394869	SoyL05
Chr04	11900000	12000000	-0.665115	SoyL05
Chr04	12000000	12100000	-0.838262	SoyL05
Chr04	12100000	12200000	-0.347303	SoyL05
Chr04	12200000	12300000	-0.433749	SoyL05
Chr04	12300000	12400000	-0.54993	SoyL05
Chr04	12400000	12500000	-0.447369	SoyL05
Chr04	12500000	12600000	-0.0462205	SoyL05
Chr04	12600000	12700000	-0.601687	SoyL05
Chr04	12700000	12800000	-0.573202	SoyL05
Chr04	12800000	12900000	-0.70282	SoyL05
Chr04	12900000	13000000	-0.687605	SoyL05
Chr04	13000000	13100000	-0.589033	SoyL05
Chr04	13100000	13200000	-0.411923	SoyL05
Chr04	13200000	13300000	-1.46803	SoyL05
Chr04	13300000	13400000	-1.24888	SoyL05
Chr04	13400000	13500000	-0.662569	SoyL05
Chr04	13500000	13600000	-0.970573	SoyL05
Chr04	13600000	13700000	-0.97946	SoyL05
Chr04	13700000	13800000	-0.611906	SoyL05
Chr04	13800000	13900000	-0.833069	SoyL05
Chr04	13900000	14000000	-0.597381	SoyL05
Chr04	14000000	14100000	-0.243507	SoyL05
Chr04	14100000	14200000	-0.688291	SoyL05
Chr04	14200000	14300000	-1.1474	SoyL05
Chr04	14300000	14400000	-1.34146	SoyL05
Chr04	14400000	14500000	-0.651377	SoyL05
Chr04	14500000	14600000	-0.205773	SoyL05
Chr04	14600000	14700000	-0.678194	SoyL05
Chr04	14700000	14800000	-1.17612	SoyL05
Chr04	14800000	14900000	-0.76099	SoyL05
Chr04	14900000	15000000	-0.184444	SoyL05
Chr04	15000000	15100000	-0.441621	SoyL05
Chr04	15100000	15200000	0.0252597	SoyL05
Chr04	15200000	15300000	-0.278538	SoyL05
Chr04	15300000	15400000	0.302565	SoyL05
Chr04	15400000	15500000	-0.293519	SoyL05
Chr04	15500000	15600000	-0.860816	SoyL05
Chr04	15600000	15700000	-0.720988	SoyL05
Chr04	15700000	15800000	-0.372255	SoyL05
Chr04	15800000	15900000	-0.584022	SoyL05
Chr04	15900000	16000000	-0.607577	SoyL05
Chr04	16000000	16100000	-0.376442	SoyL05
Chr04	16100000	16200000	-0.585674	SoyL05
Chr04	16200000	16300000	-0.919485	SoyL05
Chr04	16300000	16400000	-0.579485	SoyL05
Chr04	16400000	16500000	-0.276444	SoyL05
Chr04	16500000	16600000	-0.519428	SoyL05
Chr04	16600000	16700000	-0.657119	SoyL05
Chr04	16700000	16800000	-1.00638	SoyL05
Chr04	16800000	16900000	-1.16275	SoyL05
Chr04	16900000	17000000	-1.18906	SoyL05
Chr04	17000000	17100000	-0.721082	SoyL05
Chr04	17100000	17200000	-0.591895	SoyL05
Chr04	17200000	17300000	-0.202224	SoyL05
Chr04	17300000	17400000	0.285461	SoyL05
Chr04	17400000	17500000	-0.143515	SoyL05
Chr04	17500000	17600000	-0.219458	SoyL05
Chr04	17600000	17700000	-0.109994	SoyL05
Chr04	17700000	17800000	-0.146623	SoyL05
Chr04	17800000	17900000	-0.336123	SoyL05
Chr04	17900000	18000000	-0.146294	SoyL05
Chr04	18000000	18100000	-0.646901	SoyL05
Chr04	18100000	18200000	-0.409558	SoyL05
Chr04	18200000	18300000	-0.248189	SoyL05
Chr04	18300000	18400000	-0.428485	SoyL05
Chr04	18400000	18500000	0.0178592	SoyL05
Chr04	18500000	18600000	-0.401203	SoyL05
Chr04	18600000	18700000	-0.988027	SoyL05
Chr04	18700000	18800000	-0.248091	SoyL05
Chr04	18800000	18900000	-0.519252	SoyL05
Chr04	18900000	19000000	-0.364091	SoyL05
Chr04	19000000	19100000	-0.585176	SoyL05
Chr04	19100000	19200000	-0.772364	SoyL05
Chr04	19200000	19300000	-0.258644	SoyL05
Chr04	19300000	19400000	-0.787168	SoyL05
Chr04	19400000	19500000	-0.64482	SoyL05
Chr04	19500000	19600000	0.2185	SoyL05
Chr04	19600000	19700000	-0.143501	SoyL05
Chr04	19700000	19800000	-0.451482	SoyL05
Chr04	19800000	19900000	-0.668668	SoyL05
Chr04	19900000	20000000	-0.388954	SoyL05
Chr04	20000000	20100000	-0.822161	SoyL05
Chr04	20100000	20200000	-0.85217	SoyL05
Chr04	20200000	20300000	-0.40642	SoyL05
Chr04	20300000	20400000	-0.696551	SoyL05
Chr04	20400000	20500000	-0.328714	SoyL05
Chr04	20500000	20600000	-0.346335	SoyL05
Chr04	20600000	20700000	-0.73229	SoyL05
Chr04	20700000	20800000	-0.312431	SoyL05
Chr04	20800000	20900000	-0.617612	SoyL05
Chr04	20900000	21000000	-0.520863	SoyL05
Chr04	21000000	21100000	-0.634917	SoyL05
Chr04	21100000	21200000	-0.424058	SoyL05
Chr04	21200000	21300000	0.0207487	SoyL05
Chr04	21300000	21400000	-0.694051	SoyL05
Chr04	21400000	21500000	-0.640851	SoyL05
Chr04	21500000	21600000	-0.822832	SoyL05
Chr04	21600000	21700000	-0.756809	SoyL05
Chr04	21700000	21800000	-0.43858	SoyL05
Chr04	21800000	21900000	-0.585976	SoyL05
Chr04	21900000	22000000	-0.834858	SoyL05
Chr04	22000000	22100000	-0.752034	SoyL05
Chr04	22100000	22200000	-0.688387	SoyL05
Chr04	22200000	22300000	-0.49047	SoyL05
Chr04	22300000	22400000	-0.846375	SoyL05
Chr04	22400000	22500000	-0.825113	SoyL05
Chr04	22500000	22600000	-0.797717	SoyL05
Chr04	22600000	22700000	-0.863627	SoyL05
Chr04	22700000	22800000	-0.708305	SoyL05
Chr04	22800000	22900000	-0.816989	SoyL05
Chr04	22900000	23000000	-0.828084	SoyL05
Chr04	23000000	23100000	-0.772306	SoyL05
Chr04	23100000	23200000	-0.588691	SoyL05
Chr04	23200000	23300000	-0.564705	SoyL05
Chr04	23300000	23400000	-0.77546	SoyL05
Chr04	23400000	23500000	-0.651392	SoyL05
Chr04	23500000	23600000	-0.596592	SoyL05
Chr04	23600000	23700000	-0.843481	SoyL05
Chr04	23700000	23800000	-0.805719	SoyL05
Chr04	23800000	23900000	-0.728724	SoyL05
Chr04	23900000	24000000	-0.825854	SoyL05
Chr04	24000000	24100000	-0.702681	SoyL05
Chr04	24100000	24200000	-0.550417	SoyL05
Chr04	24200000	24300000	-0.770499	SoyL05
Chr04	24300000	24400000	-0.707699	SoyL05
Chr04	24400000	24500000	-0.798779	SoyL05
Chr04	24500000	24600000	-0.786911	SoyL05
Chr04	24600000	24700000	-0.576327	SoyL05
Chr04	24700000	24800000	-0.706233	SoyL05
Chr04	24800000	24900000	-0.737196	SoyL05
Chr04	24900000	25000000	-0.841226	SoyL05
Chr04	25000000	25100000	-0.837131	SoyL05
Chr04	25100000	25200000	-0.833395	SoyL05
Chr04	25200000	25300000	-0.86537	SoyL05
Chr04	25300000	25400000	-0.900566	SoyL05
Chr04	25400000	25500000	-0.898713	SoyL05
Chr04	25500000	25600000	-0.55723	SoyL05
Chr04	25600000	25700000	-0.807294	SoyL05
Chr04	25700000	25800000	-0.326717	SoyL05
Chr04	25800000	25900000	-0.275923	SoyL05
Chr04	25900000	26000000	-0.0337956	SoyL05
Chr04	26000000	26100000	-0.416987	SoyL05
Chr04	26100000	26200000	-0.663247	SoyL05
Chr04	26200000	26300000	-0.614513	SoyL05
Chr04	26300000	26400000	-0.544931	SoyL05
Chr04	26400000	26500000	-0.620777	SoyL05
Chr04	26500000	26600000	-0.515846	SoyL05
Chr04	26600000	26700000	-0.558531	SoyL05
Chr04	26700000	26800000	-0.436109	SoyL05
Chr04	26800000	26900000	-0.609163	SoyL05
Chr04	26900000	27000000	-0.256453	SoyL05
Chr04	27000000	27100000	-0.380905	SoyL05
Chr04	27100000	27200000	-0.476455	SoyL05
Chr04	27200000	27300000	-0.454225	SoyL05
Chr04	27300000	27400000	-0.33679	SoyL05
Chr04	27400000	27500000	0	SoyL05
Chr04	27500000	27600000	-1.12252	SoyL05
Chr04	27600000	27700000	-1.04672	SoyL05
Chr04	27700000	27800000	0	SoyL05
Chr04	27800000	27900000	-0.950894	SoyL05
Chr04	27900000	28000000	-0.945948	SoyL05
Chr04	28000000	28100000	0	SoyL05
Chr04	28100000	28200000	-0.885567	SoyL05
Chr04	28200000	28300000	-0.976164	SoyL05
Chr04	28300000	28400000	-0.877449	SoyL05
Chr04	28400000	28500000	-0.814871	SoyL05
Chr04	28500000	28600000	-0.757256	SoyL05
Chr04	28600000	28700000	-0.407568	SoyL05
Chr04	28700000	28800000	-0.482563	SoyL05
Chr04	28800000	28900000	-0.672477	SoyL05
Chr04	28900000	29000000	-0.668148	SoyL05
Chr04	29000000	29100000	-0.674788	SoyL05
Chr04	29100000	29200000	-0.659748	SoyL05
Chr04	29200000	29300000	-0.665265	SoyL05
Chr04	29300000	29400000	-0.602849	SoyL05
Chr04	29400000	29500000	-0.483836	SoyL05
Chr04	29500000	29600000	-0.631162	SoyL05
Chr04	29600000	29700000	-0.672657	SoyL05
Chr04	29700000	29800000	-0.584825	SoyL05
Chr04	29800000	29900000	-0.6388	SoyL05
Chr04	29900000	30000000	-0.433699	SoyL05
Chr04	30000000	30100000	-0.702597	SoyL05
Chr04	30100000	30200000	-0.727558	SoyL05
Chr04	30200000	30300000	-0.329202	SoyL05
Chr04	30300000	30400000	-0.338875	SoyL05
Chr04	30400000	30500000	-0.518302	SoyL05
Chr04	30500000	30600000	-0.736347	SoyL05
Chr04	30600000	30700000	-0.744462	SoyL05
Chr04	30700000	30800000	-0.683985	SoyL05
Chr04	30800000	30900000	-0.718569	SoyL05
Chr04	30900000	31000000	-0.77072	SoyL05
Chr04	31000000	31100000	-0.767211	SoyL05
Chr04	31100000	31200000	-0.738565	SoyL05
Chr04	31200000	31300000	-0.748784	SoyL05
Chr04	31300000	31400000	-0.765199	SoyL05
Chr04	31400000	31500000	-0.783032	SoyL05
Chr04	31500000	31600000	-0.751543	SoyL05
Chr04	31600000	31700000	-0.748387	SoyL05
Chr04	31700000	31800000	-0.750634	SoyL05
Chr04	31800000	31900000	-0.75674	SoyL05
Chr04	31900000	32000000	-0.306516	SoyL05
Chr04	32000000	32100000	-0.73264	SoyL05
Chr04	32100000	32200000	-0.742415	SoyL05
Chr04	32200000	32300000	-0.644148	SoyL05
Chr04	32300000	32400000	-0.781793	SoyL05
Chr04	32400000	32500000	-0.785605	SoyL05
Chr04	32500000	32600000	-0.78354	SoyL05
Chr04	32600000	32700000	-0.5985	SoyL05
Chr04	32700000	32800000	-0.439728	SoyL05
Chr04	32800000	32900000	-0.679827	SoyL05
Chr04	32900000	33000000	-0.688922	SoyL05
Chr04	33000000	33100000	-0.29348	SoyL05
Chr04	33100000	33200000	-0.569624	SoyL05
Chr04	33200000	33300000	-0.27299	SoyL05
Chr04	33300000	33400000	-0.569383	SoyL05
Chr04	33400000	33500000	-0.747236	SoyL05
Chr04	33500000	33600000	-0.525068	SoyL05
Chr04	33600000	33700000	-0.735082	SoyL05
Chr04	33700000	33800000	-0.333022	SoyL05
Chr04	33800000	33900000	-0.274326	SoyL05
Chr04	33900000	34000000	-0.540075	SoyL05
Chr04	34000000	34100000	-0.755425	SoyL05
Chr04	34100000	34200000	-0.498258	SoyL05
Chr04	34200000	34300000	-0.732354	SoyL05
Chr04	34300000	34400000	-0.72197	SoyL05
Chr04	34400000	34500000	-0.449979	SoyL05
Chr04	34500000	34600000	-0.78849	SoyL05
Chr04	34600000	34700000	-0.756787	SoyL05
Chr04	34700000	34800000	-0.0567466	SoyL05
Chr04	34800000	34900000	-0.772085	SoyL05
Chr04	34900000	35000000	-0.817327	SoyL05
Chr04	35000000	35100000	-0.581998	SoyL05
Chr04	35100000	35200000	-0.828133	SoyL05
Chr04	35200000	35300000	-0.784094	SoyL05
Chr04	35300000	35400000	-0.770986	SoyL05
Chr04	35400000	35500000	-0.632822	SoyL05
Chr04	35500000	35600000	-0.954443	SoyL05
Chr04	35600000	35700000	-0.982479	SoyL05
Chr04	35700000	35800000	-0.960387	SoyL05
Chr04	35800000	35900000	-0.554964	SoyL05
Chr04	35900000	36000000	-0.918416	SoyL05
Chr04	36000000	36100000	-0.897408	SoyL05
Chr04	36100000	36200000	-0.285791	SoyL05
Chr04	36200000	36300000	-0.279318	SoyL05
Chr04	36300000	36400000	-0.476946	SoyL05
Chr04	36400000	36500000	-0.926582	SoyL05
Chr04	36500000	36600000	-0.56606	SoyL05
Chr04	36600000	36700000	-0.47387	SoyL05
Chr04	36700000	36800000	-0.158298	SoyL05
[truncated: 267,278+ more rows]

## Sheet: TableS3
Table S3. Pan-3D genome of A/B compartments
chr	start	end	SoyL05	SoyL08	SoyL07	SoyL03	SoyL04	SoyC03	SoyC05	SoyL09	SoyC04	SoyC07	SoyC12	SoyC13	SoyC11	SoyC09	SoyC08	SoyC06	SoyL02	SoyC10	SoyC14	SoyW03	SoyC01	SoyC02	SoyW02	SoyW01	SoyL01	ZH13	SoyL06	A compartment	B compartment
Chr01	0	100000	0	0	0	0	0	0	0	0	0	0	0	0	0	0	0	0	0	0	0	0	0	0	0	0	0	0	0	0	0
Chr01	100000	200000	0	0	0	0	0	0	0	0	0	0	0	0	0	0	0	0	0	0	0	0	0	0	0	0	0	0	0	0	0
Chr01	200000	300000	0	0	0	0	0	0	0	0	0	0	0	0	0	0	0	0	0	0	0	0	0	0	0	0	0	0	0	0	0
Chr01	300000	400000	0	0	0	0	0	0	0	0	0	0	0	0	0	0	0	0	0	0	0	0	0	0	0	0	0	0	0	0	0
Chr01	400000	500000	-1	-1	-1	-1	-1	-1	-1	-1	-1	-1	-1	-1	-1	-1	-1	-1	-1	-1	-1	-1	-1	-1	-1	-1	-1	-1	-1	0	-27
Chr01	500000	600000	-1	-1	-1	-1	-1	-1	-1	-1	-1	-1	-1	-1	-1	-1	-1	-1	-1	-1	-1	-1	-1	-1	-1	-1	-1	-1	-1	0	-27
Chr01	600000	700000	-1	-1	-1	-1	-1	-1	-1	-1	-1	-1	-1	0	-1	-1	-1	0	-1	-1	-1	-1	-1	-1	-1	-1	-1	-1	-1	0	-25
Chr01	700000	800000	-1	-1	-1	-1	-1	-1	-1	-1	-1	-1	-1	-1	-1	-1	-1	1	-1	-1	-1	-1	-1	-1	-1	-1	-1	-1	-1	1	-26
Chr01	800000	900000	1	1	1	1	1	1	1	1	1	1	1	1	1	1	1	1	1	1	1	1	1	1	1	1	1	1	1	27	0
Chr01	900000	1000000	1	1	1	1	1	1	1	1	1	1	1	1	1	1	1	1	1	1	1	1	1	1	1	1	1	1	1	27	0
Chr01	1000000	1100000	0	1	1	0	1	1	1	1	1	1	1	0	1	1	1	0	1	1	1	1	1	1	1	1	1	1	1	23	0
Chr01	1100000	1200000	1	1	1	1	1	1	1	1	1	1	1	1	1	1	1	1	1	1	1	1	1	1	1	1	1	1	1	27	0
Chr01	1200000	1300000	1	1	1	1	1	1	1	1	1	1	1	1	1	1	1	1	1	1	1	1	1	1	1	1	1	1	1	27	0
Chr01	1300000	1400000	1	1	1	1	1	1	1	1	1	1	1	1	1	1	1	1	1	1	1	1	1	1	1	1	1	1	1	27	0
Chr01	1400000	1500000	1	1	1	1	1	1	1	1	1	1	1	1	1	1	1	1	1	1	1	1	1	1	1	1	1	1	1	27	0
Chr01	1500000	1600000	1	1	1	1	1	1	1	1	1	1	1	1	1	1	1	1	1	1	1	1	1	1	1	1	1	1	1	27	0
Chr01	1600000	1700000	1	1	1	1	1	1	1	1	1	1	1	1	1	1	1	1	1	1	1	1	1	1	1	1	1	1	1	27	0
Chr01	1700000	1800000	1	1	1	1	1	1	1	1	1	1	1	1	1	1	1	1	1	1	1	1	1	1	1	1	1	1	1	27	0
Chr01	1800000	1900000	0	1	1	1	1	1	1	0	1	1	1	1	1	1	1	0	1	1	0	1	1	1	1	1	1	1	1	23	0
Chr01	1900000	2000000	1	1	1	1	1	1	1	1	1	1	1	1	1	1	1	1	1	1	1	1	1	1	1	1	1	1	1	27	0
Chr01	2000000	2100000	0	1	1	0	1	1	1	1	1	1	1	1	1	1	1	1	1	1	1	1	1	1	1	1	1	1	1	25	0
Chr01	2100000	2200000	1	1	1	1	1	1	1	1	1	1	1	1	1	1	1	1	1	1	1	1	1	1	1	1	1	1	1	27	0
Chr01	2200000	2300000	0	0	1	0	1	1	1	0	0	1	0	1	1	1	1	0	1	1	1	1	1	0	1	1	1	0	1	18	0
Chr01	2300000	2400000	1	1	1	1	1	1	1	1	1	1	1	1	1	1	1	1	1	1	1	1	1	1	1	1	1	1	1	27	0
Chr01	2400000	2500000	0	1	1	0	1	1	0	1	0	1	0	1	1	1	1	0	1	1	1	1	1	1	1	1	1	1	1	21	0
Chr01	2500000	2600000	1	1	1	1	1	1	1	1	1	1	1	1	1	1	1	1	1	1	1	1	1	1	1	1	1	1	1	27	0
Chr01	2600000	2700000	1	1	1	1	1	1	1	1	1	1	1	1	1	1	1	1	1	1	1	1	1	1	1	1	1	1	1	27	0
Chr01	2700000	2800000	1	1	1	1	1	1	1	1	1	1	1	1	1	1	1	1	1	1	1	1	1	1	1	1	1	1	1	27	0
Chr01	2800000	2900000	1	1	1	1	1	1	1	1	1	1	1	1	1	1	1	1	1	1	1	1	1	1	1	1	1	1	1	27	0
Chr01	2900000	3000000	1	1	1	1	1	1	1	1	1	1	1	1	1	1	1	1	1	1	1	1	1	1	1	1	1	1	1	27	0
Chr01	3000000	3100000	1	1	1	1	1	1	1	1	1	1	1	1	1	1	1	1	1	1	1	1	1	1	1	1	1	1	1	27	0
Chr01	3100000	3200000	1	1	1	1	1	1	1	1	1	1	1	1	1	1	1	1	1	1	1	1	1	1	1	1	1	1	1	27	0
Chr01	3200000	3300000	1	1	1	1	1	1	1	1	1	1	1	1	1	1	1	1	1	1	1	1	1	1	1	1	1	1	1	27	0
Chr01	3300000	3400000	1	1	1	1	1	1	1	1	1	1	1	1	1	1	1	1	1	1	1	1	1	1	1	1	1	1	1	27	0
Chr01	3400000	3500000	1	1	1	1	1	1	1	1	1	1	1	1	1	1	1	1	1	1	1	1	1	1	1	1	1	1	1	27	0
Chr01	3500000	3600000	1	1	1	1	1	1	1	1	1	1	1	1	1	1	1	1	1	1	1	1	1	1	1	1	1	1	1	27	0
Chr01	3600000	3700000	1	1	1	1	1	1	1	1	1	1	1	1	1	1	1	1	1	1	1	1	1	1	1	1	1	1	1	27	0
Chr01	3700000	3800000	1	1	1	1	1	1	1	1	1	1	1	1	1	1	1	1	1	1	1	1	1	1	1	1	1	1	1	27	0
Chr01	3800000	3900000	1	1	1	1	1	1	1	1	1	1	1	1	1	1	1	1	1	1	1	1	1	1	1	1	1	1	1	27	0
Chr01	3900000	4000000	1	1	1	1	1	1	1	1	1	1	1	1	1	1	1	1	1	1	1	1	1	1	1	1	1	1	1	27	0
Chr01	4000000	4100000	1	1	1	1	1	1	1	1	1	1	1	1	1	1	1	1	1	1	1	1	1	1	1	1	1	1	1	27	0
Chr01	4100000	4200000	1	1	1	1	1	1	1	1	1	1	1	1	1	1	1	1	1	1	1	1	1	1	1	1	1	1	1	27	0
Chr01	4200000	4300000	1	1	1	1	1	1	1	1	1	1	1	1	1	1	1	1	1	1	1	1	1	1	1	1	1	1	1	27	0
Chr01	4300000	4400000	1	1	1	1	1	1	1	1	1	1	1	1	1	1	1	1	1	1	1	1	1	1	1	1	1	1	1	27	0
Chr01	4400000	4500000	0	1	1	1	1	1	1	1	1	1	1	1	1	1	1	0	1	1	1	1	1	1	1	1	1	1	1	25	0
Chr01	4500000	4600000	1	1	1	1	1	1	1	1	1	1	1	1	1	1	1	1	1	1	1	1	1	1	1	1	1	1	1	27	0
Chr01	4600000	4700000	1	1	1	1	1	1	1	1	1	1	1	1	1	1	1	1	1	1	1	1	1	1	1	1	1	1	1	27	0
Chr01	4700000	4800000	1	1	1	1	1	1	1	1	1	1	1	1	1	1	1	1	1	1	1	1	1	1	1	1	1	1	1	27	0
Chr01	4800000	4900000	1	1	1	1	1	1	1	1	1	1	1	1	1	1	1	1	1	1	1	1	1	1	1	1	1	1	1	27	0
Chr01	4900000	5000000	1	1	1	1	1	1	1	1	1	1	1	1	1	1	1	1	1	1	1	1	1	1	1	1	1	1	1	27	0
Chr01	5000000	5100000	1	1	1	1	1	1	1	1	1	1	1	1	1	1	1	1	1	1	1	1	1	1	1	1	1	1	1	27	0
Chr01	5100000	5200000	1	1	1	1	1	1	1	1	1	1	1	1	1	1	1	1	1	1	1	1	1	1	1	1	1	1	1	27	0
Chr01	5200000	5300000	1	1	1	1	1	1	1	1	1	1	1	1	1	1	1	1	1	1	1	1	1	1	1	1	1	1	1	27	0
Chr01	5300000	5400000	1	1	1	1	1	1	1	1	1	1	1	1	1	1	1	1	1	1	1	1	1	1	1	1	1	1	1	27	0
Chr01	5400000	5500000	1	1	1	1	1	1	1	1	1	1	1	1	1	1	1	1	1	1	1	1	1	1	1	1	1	1	1	27	0
Chr01	5500000	5600000	1	1	1	1	1	1	1	1	1	1	1	1	1	1	1	1	-1	-1	1	1	1	1	-1	1	1	1	1	24	-3
Chr01	5600000	5700000	1	1	1	1	1	1	1	1	1	1	1	1	1	1	1	1	1	1	1	1	1	1	1	1	1	1	1	27	0
Chr01	5700000	5800000	-1	-1	-1	-1	-1	-1	-1	-1	-1	-1	-1	-1	-1	-1	1	1	-1	-1	-1	-1	-1	-1	-1	-1	-1	-1	-1	2	-25
Chr01	5800000	5900000	1	1	1	1	1	1	1	1	1	1	1	1	1	1	1	1	1	1	1	1	1	1	1	1	1	1	1	27	0
Chr01	5900000	6000000	1	1	1	1	1	1	1	1	1	1	1	1	1	1	1	1	1	1	1	1	1	1	-1	1	1	1	1	26	-1
Chr01	6000000	6100000	1	1	1	1	1	1	1	1	1	1	1	1	1	1	1	1	1	1	1	1	1	1	-1	1	1	1	1	26	-1
Chr01	6100000	6200000	1	1	1	1	1	1	1	1	1	1	1	1	1	1	1	1	1	1	1	1	1	1	1	1	1	1	1	27	0
Chr01	6200000	6300000	1	1	1	1	1	1	1	1	1	1	1	1	1	1	1	1	1	1	1	1	1	1	1	1	1	1	1	27	0
Chr01	6300000	6400000	-1	1	-1	-1	-1	-1	-1	-1	-1	1	-1	-1	-1	-1	-1	1	-1	-1	-1	-1	-1	-1	-1	-1	-1	-1	-1	3	-24
Chr01	6400000	6500000	-1	1	-1	-1	-1	1	-1	1	1	1	1	-1	-1	-1	1	1	-1	-1	1	-1	-1	-1	-1	1	1	-1	-1	11	-16
Chr01	6500000	6600000	-1	-1	-1	-1	-1	-1	-1	-1	-1	-1	-1	-1	-1	-1	-1	1	-1	-1	-1	-1	-1	-1	-1	-1	-1	-1	-1	1	-26
Chr01	6600000	6700000	-1	-1	-1	-1	-1	-1	-1	-1	-1	-1	-1	-1	-1	-1	-1	-1	-1	-1	-1	-1	-1	-1	-1	1	-1	-1	-1	1	-26
Chr01	6700000	6800000	-1	-1	-1	-1	-1	-1	-1	-1	-1	-1	-1	-1	-1	-1	-1	-1	-1	-1	-1	-1	-1	-1	-1	-1	-1	-1	-1	0	-27
Chr01	6800000	6900000	-1	-1	-1	-1	-1	-1	-1	-1	-1	-1	-1	-1	-1	-1	-1	-1	-1	-1	-1	-1	-1	-1	-1	-1	-1	-1	-1	0	-27
Chr01	6900000	7000000	-1	-1	-1	-1	-1	-1	-1	-1	-1	-1	-1	-1	-1	-1	-1	-1	-1	-1	-1	-1	-1	-1	-1	-1	-1	-1	-1	0	-27
Chr01	7000000	7100000	-1	-1	-1	-1	-1	-1	-1	-1	-1	-1	-1	-1	-1	-1	-1	-1	-1	-1	-1	-1	-1	-1	-1	-1	-1	-1	-1	0	-27
Chr01	7100000	7200000	-1	-1	-1	-1	-1	-1	-1	-1	-1	-1	-1	-1	-1	-1	-1	-1	-1	-1	-1	-1	-1	-1	-1	-1	-1	-1	-1	0	-27
Chr01	7200000	7300000	-1	-1	-1	-1	-1	-1	-1	-1	-1	-1	-1	-1	-1	-1	-1	-1	-1	-1	-1	1	-1	-1	-1	1	-1	-1	-1	2	-25
Chr01	7300000	7400000	1	1	1	1	1	1	1	1	1	1	1	1	1	-1	1	1	1	1	1	1	1	1	1	1	1	1	1	26	-1
Chr01	7400000	7500000	-1	-1	-1	-1	-1	-1	-1	-1	-1	-1	-1	-1	-1	-1	-1	-1	-1	-1	-1	-1	-1	-1	-1	-1	-1	-1	-1	0	-27
Chr01	7500000	7600000	1	1	1	1	1	1	1	1	1	1	1	1	1	-1	1	1	1	1	1	1	1	1	-1	1	1	1	1	25	-2
Chr01	7600000	7700000	1	1	1	1	1	1	1	1	1	1	1	1	1	1	1	1	1	1	1	1	1	1	1	1	1	1	1	27	0
Chr01	7700000	7800000	1	1	1	1	1	1	1	1	1	1	1	1	1	1	1	1	1	1	1	1	1	1	1	1	1	1	1	27	0
Chr01	7800000	7900000	1	1	1	1	1	1	1	1	1	1	1	1	1	1	1	1	1	1	1	1	1	1	1	1	1	1	1	27	0
Chr01	7900000	8000000	-1	-1	-1	-1	-1	-1	-1	-1	-1	-1	-1	-1	-1	-1	1	1	-1	-1	-1	-1	-1	-1	-1	1	-1	-1	-1	3	-24
Chr01	8000000	8100000	-1	-1	-1	-1	-1	-1	-1	-1	-1	-1	-1	-1	-1	-1	-1	1	-1	-1	-1	-1	-1	-1	-1	-1	-1	-1	-1	1	-26
Chr01	8100000	8200000	1	1	1	1	1	1	1	1	1	1	1	1	1	1	1	1	1	1	1	1	1	1	-1	1	1	1	1	26	-1
Chr01	8200000	8300000	1	1	1	1	1	1	1	1	1	1	1	1	1	1	1	1	1	1	1	1	1	1	1	1	1	1	1	27	0
Chr01	8300000	8400000	1	1	1	1	1	1	1	1	1	1	-1	1	-1	1	1	1	1	1	1	-1	1	1	-1	1	1	1	1	23	-4
Chr01	8400000	8500000	-1	-1	-1	-1	-1	-1	-1	-1	-1	-1	-1	-1	-1	-1	-1	-1	-1	-1	-1	-1	-1	-1	-1	-1	-1	-1	-1	0	-27
Chr01	8500000	8600000	-1	-1	-1	-1	-1	-1	-1	-1	-1	-1	-1	-1	-1	-1	-1	-1	-1	-1	-1	-1	-1	-1	-1	-1	-1	-1	-1	0	-27
Chr01	8600000	8700000	-1	-1	-1	-1	-1	-1	-1	-1	-1	-1	-1	-1	-1	-1	-1	-1	-1	-1	-1	-1	-1	-1	-1	-1	-1	-1	-1	0	-27
Chr01	8700000	8800000	-1	-1	-1	-1	-1	-1	-1	-1	-1	-1	-1	-1	-1	-1	-1	-1	-1	-1	-1	-1	-1	-1	-1	-1	-1	-1	-1	0	-27
Chr01	8800000	8900000	-1	-1	-1	-1	-1	-1	-1	-1	-1	-1	-1	-1	-1	-1	-1	-1	-1	-1	-1	-1	-1	-1	-1	-1	-1	-1	-1	0	-27
Chr01	8900000	9000000	-1	-1	-1	-1	-1	-1	-1	-1	-1	-1	-1	-1	-1	-1	-1	-1	-1	-1	-1	-1	-1	-1	-1	-1	-1	-1	-1	0	-27
Chr01	9000000	9100000	1	1	1	1	1	1	1	1	1	1	1	1	1	1	1	1	1	1	1	1	1	1	1	1	1	1	1	27	0
Chr01	9100000	9200000	1	1	1	1	1	1	1	1	1	1	1	1	1	1	1	1	1	1	1	1	1	1	1	1	1	1	1	27	0
Chr01	9200000	9300000	1	1	1	1	1	1	1	1	1	1	1	1	1	1	1	1	1	1	1	1	1	1	1	1	1	1	1	27	0
Chr01	9300000	9400000	1	1	-1	1	1	1	1	1	1	1	-1	1	-1	-1	1	1	1	1	1	-1	-1	1	-1	1	1	-1	1	19	-8
Chr01	9400000	9500000	-1	1	-1	-1	-1	-1	-1	1	1	1	-1	1	-1	-1	1	1	-1	-1	1	-1	-1	-1	-1	-1	1	-1	-1	9	-18
Chr01	9500000	9600000	1	1	1	1	1	1	1	1	1	1	1	1	1	1	1	1	1	1	1	1	1	1	1	1	1	1	1	27	0
Chr01	9600000	9700000	1	1	-1	1	1	1	1	1	1	1	-1	1	-1	-1	1	1	1	1	1	1	-1	1	-1	1	1	1	1	21	-6
Chr01	9700000	9800000	-1	-1	-1	-1	-1	-1	-1	-1	-1	-1	-1	-1	-1	-1	-1	-1	-1	-1	-1	-1	-1	-1	-1	-1	-1	-1	-1	0	-27
Chr01	9800000	9900000	-1	-1	-1	-1	-1	-1	-1	-1	-1	-1	-1	-1	-1	-1	-1	-1	-1	-1	-1	-1	-1	-1	-1	-1	-1	-1	-1	0	-27
Chr01	9900000	10000000	-1	-1	-1	-1	-1	-1	-1	-1	-1	-1	-1	-1	-1	-1	-1	-1	-1	-1	-1	-1	-1	-1	-1	-1	-1	-1	-1	0	-27
Chr01	10000000	10100000	-1	-1	-1	-1	-1	-1	-1	-1	-1	-1	-1	-1	-1	-1	-1	-1	-1	-1	-1	-1	-1	-1	0	-1	-1	-1	-1	0	-26
Chr01	10100000	10200000	-1	-1	-1	-1	-1	-1	-1	-1	-1	-1	-1	-1	-1	-1	-1	-1	-1	-1	-1	-1	-1	-1	-1	-1	-1	-1	-1	0	-27
Chr01	10200000	10300000	-1	-1	-1	1	-1	1	1	1	1	1	-1	1	-1	-1	1	1	-1	-1	-1	1	-1	-1	1	1	1	1	-1	14	-13
Chr01	10300000	10400000	1	1	1	1	-1	1	1	1	1	1	-1	-1	-1	-1	1	1	-1	-1	1	-1	-1	-1	-1	-1	1	1	1	15	-12
Chr01	10400000	10500000	-1	1	-1	-1	-1	-1	-1	1	1	-1	-1	-1	-1	-1	1	1	-1	-1	-1	-1	-1	-1	-1	-1	1	1	-1	7	-20
Chr01	10500000	10600000	1	1	-1	-1	-1	1	-1	1	1	1	-1	1	-1	-1	1	1	-1	-1	-1	-1	-1	1	-1	-1	1	1	1	13	-14
Chr01	10600000	10700000	-1	1	-1	-1	-1	-1	-1	-1	-1	1	-1	-1	-1	-1	-1	-1	-1	-1	-1	-1	-1	-1	-1	-1	-1	-1	-1	2	-25
Chr01	10700000	10800000	-1	-1	-1	-1	-1	-1	-1	-1	-1	-1	-1	-1	-1	-1	-1	-1	-1	-1	-1	-1	-1	-1	-1	-1	-1	-1	-1	0	-27
Chr01	10800000	10900000	-1	-1	-1	-1	-1	-1	-1	-1	-1	-1	-1	-1	-1	-1	-1	-1	-1	-1	-1	-1	-1	-1	-1	-1	-1	-1	-1	0	-27
Chr01	10900000	11000000	-1	-1	-1	-1	-1	-1	-1	-1	-1	-1	-1	-1	-1	-1	-1	-1	-1	-1	-1	-1	-1	-1	-1	-1	-1	-1	-1	0	-27
Chr01	11000000	11100000	-1	-1	-1	-1	-1	-1	-1	-1	-1	-1	-1	-1	-1	-1	-1	-1	-1	-1	-1	-1	-1	-1	-1	-1	-1	-1	-1	0	-27
Chr01	11100000	11200000	-1	-1	-1	-1	-1	-1	-1	-1	-1	-1	-1	-1	-1	-1	-1	-1	-1	-1	-1	-1	-1	-1	-1	-1	-1	-1	-1	0	-27
Chr01	11200000	11300000	-1	-1	-1	-1	-1	-1	-1	-1	-1	-1	-1	-1	-1	-1	-1	-1	-1	-1	-1	-1	-1	-1	-1	-1	-1	-1	-1	0	-27
Chr01	11300000	11400000	-1	-1	-1	-1	-1	-1	-1	-1	-1	-1	-1	-1	-1	-1	-1	-1	-1	-1	-1	-1	-1	-1	-1	-1	-1	-1	-1	0	-27
Chr01	11400000	11500000	-1	1	1	1	1	1	1	1	1	1	-1	-1	-1	-1	1	1	1	1	1	-1	1	1	-1	-1	1	1	1	19	-8
Chr01	11500000	11600000	-1	1	-1	-1	-1	1	-1	1	1	1	-1	-1	-1	-1	1	1	-1	-1	-1	-1	-1	-1	-1	-1	1	1	-1	9	-18
Chr01	11600000	11700000	-1	-1	-1	-1	-1	-1	-1	-1	-1	-1	-1	-1	-1	-1	-1	-1	-1	-1	-1	-1	-1	-1	-1	-1	-1	-1	-1	0	-27
Chr01	11700000	11800000	-1	-1	-1	-1	-1	-1	-1	-1	-1	-1	-1	-1	-1	-1	-1	-1	-1	-1	-1	-1	-1	-1	-1	-1	-1	-1	-1	0	-27
Chr01	11800000	11900000	-1	1	-1	-1	-1	1	-1	1	1	1	-1	-1	-1	-1	1	1	-1	-1	-1	-1	-1	-1	-1	-1	1	-1	-1	8	-19
Chr01	11900000	12000000	-1	1	-1	-1	-1	1	-1	1	1	1	-1	-1	-1	-1	1	1	-1	-1	-1	-1	-1	-1	-1	-1	1	-1	-1	8	-19
Chr01	12000000	12100000	-1	-1	-1	-1	-1	-1	-1	-1	-1	-1	-1	-1	-1	-1	-1	-1	-1	-1	-1	-1	-1	-1	-1	-1	-1	-1	-1	0	-27
Chr01	12100000	12200000	-1	1	-1	-1	1	1	-1	1	1	1	-1	1	-1	-1	1	1	1	-1	1	-1	-1	1	-1	-1	1	-1	1	14	-13
Chr01	12200000	12300000	-1	-1	-1	-1	-1	-1	-1	-1	-1	-1	-1	-1	-1	-1	-1	-1	-1	-1	-1	-1	-1	-1	-1	-1	-1	-1	-1	0	-27
Chr01	12300000	12400000	-1	1	-1	-1	-1	1	-1	1	1	1	-1	-1	-1	-1	1	1	-1	-1	-1	-1	-1	-1	-1	-1	1	-1	-1	8	-19
Chr01	12400000	12500000	-1	-1	-1	-1	-1	-1	-1	-1	-1	-1	-1	-1	-1	-1	-1	-1	-1	-1	-1	-1	-1	-1	-1	-1	-1	-1	-1	0	-27
Chr01	12500000	12600000	-1	-1	-1	-1	-1	-1	-1	-1	-1	-1	-1	-1	-1	-1	-1	-1	-1	-1	-1	-1	-1	-1	-1	-1	-1	-1	-1	0	-27
Chr01	12600000	12700000	-1	1	-1	-1	-1	-1	-1	1	1	1	-1	-1	-1	-1	-1	1	-1	-1	-1	-1	-1	-1	-1	-1	-1	-1	-1	5	-22
Chr01	12700000	12800000	-1	-1	-1	-1	-1	-1	-1	-1	-1	-1	-1	-1	-1	-1	-1	-1	-1	-1	-1	-1	-1	-1	-1	-1	-1	-1	-1	0	-27
Chr01	12800000	12900000	-1	-1	-1	-1	0	-1	-1	-1	-1	0	-1	-1	0	0	-1	-1	-1	-1	-1	-1	-1	-1	0	-1	-1	-1	-1	0	-22
Chr01	12900000	13000000	-1	-1	-1	-1	-1	-1	-1	-1	-1	-1	-1	-1	-1	-1	-1	-1	-1	-1	-1	-1	-1	-1	-1	-1	-1	-1	-1	0	-27
Chr01	13000000	13100000	-1	-1	-1	-1	-1	-1	-1	-1	-1	-1	-1	-1	-1	-1	-1	-1	-1	-1	-1	-1	-1	-1	-1	-1	-1	-1	-1	0	-27
Chr01	13100000	13200000	-1	-1	-1	-1	-1	-1	-1	-1	-1	-1	-1	-1	-1	-1	-1	-1	-1	-1	-1	-1	-1	-1	-1	-1	-1	-1	-1	0	-27
Chr01	13200000	13300000	-1	-1	-1	-1	0	-1	-1	-1	-1	0	-1	-1	-1	0	-1	-1	-1	-1	-1	-1	-1	-1	0	-1	-1	-1	-1	0	-23
Chr01	13300000	13400000	-1	-1	-1	-1	-1	-1	-1	-1	-1	-1	-1	-1	-1	-1	-1	-1	-1	-1	-1	-1	-1	-1	-1	-1	-1	-1	-1	0	-27
Chr01	13400000	13500000	-1	-1	-1	-1	-1	-1	-1	-1	-1	-1	-1	-1	-1	-1	-1	-1	-1	-1	-1	-1	-1	-1	-1	-1	-1	-1	-1	0	-27
Chr01	13500000	13600000	-1	-1	-1	-1	-1	-1	-1	-1	-1	-1	-1	-1	-1	-1	1	1	-1	-1	-1	-1	-1	-1	-1	-1	-1	-1	-1	2	-25
Chr01	13600000	13700000	-1	1	-1	-1	-1	-1	-1	1	1	1	-1	-1	-1	-1	1	1	-1	-1	-1	-1	-1	-1	-1	-1	1	-1	-1	7	-20
Chr01	13700000	13800000	-1	-1	-1	-1	-1	-1	-1	-1	-1	-1	-1	-1	-1	-1	-1	-1	-1	-1	-1	-1	-1	-1	-1	-1	-1	-1	-1	0	-27
Chr01	13800000	13900000	-1	-1	-1	-1	-1	-1	-1	-1	-1	-1	-1	-1	-1	-1	-1	-1	-1	-1	-1	-1	-1	-1	-1	-1	-1	-1	-1	0	-27
Chr01	13900000	14000000	-1	-1	-1	-1	-1	-1	-1	-1	-1	-1	-1	-1	-1	-1	-1	-1	-1	-1	-1	-1	-1	-1	-1	-1	-1	-1	-1	0	-27
Chr01	14000000	14100000	-1	-1	-1	-1	-1	-1	-1	-1	-1	-1	-1	-1	-1	-1	-1	-1	-1	-1	-1	-1	-1	-1	-1	-1	-1	-1	-1	0	-27
Chr01	14100000	14200000	-1	-1	-1	-1	-1	-1	-1	-1	-1	-1	-1	-1	-1	-1	-1	-1	-1	-1	-1	-1	-1	-1	-1	-1	-1	-1	-1	0	-27
Chr01	14200000	14300000	-1	-1	-1	-1	-1	-1	-1	-1	-1	-1	-1	-1	-1	-1	-1	-1	-1	-1	-1	-1	-1	-1	-1	-1	-1	-1	-1	0	-27
Chr01	14300000	14400000	-1	-1	-1	-1	-1	-1	-1	-1	-1	-1	-1	-1	-1	-1	-1	-1	-1	-1	-1	-1	-1	-1	-1	-1	-1	-1	-1	0	-27
Chr01	14400000	14500000	0	-1	0	0	0	0	0	0	0	0	0	0	0	0	0	0	0	0	0	0	0	-1	0	0	0	0	0	0	-2
Chr01	14500000	14600000	0	0	0	0	0	0	0	0	0	0	0	0	0	0	0	0	0	0	0	0	0	0	0	0	0	0	0	0	0
Chr01	14600000	14700000	0	-1	0	0	0	0	0	-1	0	0	-1	-1	0	0	0	0	0	0	-1	0	0	-1	0	-1	0	0	-1	0	-8
Chr01	14700000	14800000	-1	-1	-1	-1	-1	-1	-1	-1	-1	-1	-1	-1	-1	-1	-1	-1	-1	-1	-1	-1	-1	-1	-1	-1	-1	-1	-1	0	-27
Chr01	14800000	14900000	-1	-1	-1	-1	-1	-1	-1	-1	-1	-1	-1	-1	-1	-1	-1	-1	-1	-1	-1	-1	-1	-1	-1	-1	-1	-1	-1	0	-27
Chr01	14900000	15000000	-1	-1	-1	-1	-1	-1	-1	-1	-1	-1	-1	-1	-1	-1	-1	-1	-1	-1	-1	-1	-1	-1	-1	-1	-1	-1	-1	0	-27
Chr01	15000000	15100000	-1	-1	-1	-1	-1	-1	-1	-1	-1	-1	-1	-1	-1	-1	-1	-1	-1	-1	-1	-1	-1	-1	-1	-1	-1	-1	-1	0	-27
Chr01	15100000	15200000	-1	-1	-1	-1	-1	-1	-1	-1	-1	-1	-1	-1	-1	-1	-1	-1	-1	-1	-1	-1	-1	-1	-1	-1	-1	-1	-1	0	-27
Chr01	15200000	15300000	-1	-1	-1	-1	-1	-1	-1	-1	-1	-1	-1	-1	-1	-1	-1	-1	-1	-1	-1	-1	-1	-1	-1	-1	-1	-1	-1	0	-27
Chr01	15300000	15400000	-1	-1	-1	-1	-1	-1	-1	-1	-1	-1	-1	-1	-1	-1	-1	-1	-1	-1	-1	-1	0	-1	0	-1	-1	-1	-1	0	-25
Chr01	15400000	15500000	-1	-1	-1	-1	-1	-1	-1	-1	-1	-1	-1	-1	-1	-1	-1	-1	-1	-1	-1	-1	-1	-1	-1	-1	-1	-1	-1	0	-27
Chr01	15500000	15600000	-1	-1	-1	-1	-1	-1	-1	-1	-1	-1	-1	-1	0	0	-1	-1	-1	-1	-1	-1	0	-1	0	-1	-1	-1	-1	0	-23
Chr01	15600000	15700000	-1	-1	-1	-1	0	0	-1	-1	0	0	-1	-1	0	0	0	-1	-1	-1	-1	0	0	-1	0	0	-1	0	0	0	-14
Chr01	15700000	15800000	-1	-1	-1	-1	-1	-1	-1	-1	-1	-1	-1	-1	-1	-1	-1	-1	-1	-1	-1	-1	0	-1	-1	-1	-1	-1	-1	0	-26
Chr01	15800000	15900000	-1	-1	-1	-1	0	-1	-1	-1	0	0	-1	-1	-1	0	-1	-1	-1	-1	-1	0	-1	-1	-1	-1	-1	-1	-1	0	-22
Chr01	15900000	16000000	-1	-1	-1	-1	0	-1	-1	-1	-1	0	-1	-1	-1	0	-1	-1	-1	-1	-1	0	-1	-1	0	-1	0	-1	-1	0	-21
Chr01	16000000	16100000	-1	-1	-1	-1	0	-1	-1	-1	0	0	-1	-1	0	0	0	-1	-1	-1	-1	0	0	-1	0	-1	0	0	-1	0	-16
Chr01	16100000	16200000	0	0	0	0	0	0	0	0	0	0	0	0	0	0	0	0	0	0	0	-1	0	0	0	0	0	0	0	0	-1
Chr01	16200000	16300000	0	0	0	0	0	0	0	0	0	0	0	0	0	0	0	0	0	0	0	0	0	0	0	0	0	0	0	0	0
Chr01	16300000	16400000	0	0	0	0	0	0	0	0	0	0	0	0	0	0	0	0	0	0	0	-1	0	0	0	0	0	0	0	0	-1
Chr01	16400000	16500000	-1	-1	-1	-1	-1	-1	-1	-1	-1	-1	-1	-1	-1	-1	-1	-1	-1	-1	-1	-1	-1	-1	-1	-1	-1	-1	-1	0	-27
Chr01	16500000	16600000	-1	-1	-1	-1	-1	-1	-1	-1	-1	-1	-1	-1	-1	-1	-1	-1	-1	-1	-1	-1	-1	-1	-1	-1	-1	-1	-1	0	-27
Chr01	16600000	16700000	-1	-1	-1	-1	-1	-1	-1	-1	-1	-1	-1	-1	-1	-1	-1	-1	-1	-1	-1	-1	-1	-1	-1	-1	-1	-1	-1	0	-27
Chr01	16700000	16800000	-1	-1	-1	-1	-1	-1	-1	-1	-1	-1	-1	-1	-1	-1	-1	-1	-1	-1	-1	-1	-1	-1	-1	-1	-1	-1	-1	0	-27
Chr01	16800000	16900000	-1	-1	-1	-1	-1	-1	-1	-1	-1	-1	-1	-1	-1	-1	-1	-1	-1	-1	-1	-1	-1	-1	-1	-1	-1	-1	-1	0	-27
Chr01	16900000	17000000	-1	-1	-1	-1	-1	-1	-1	-1	-1	-1	-1	-1	-1	-1	-1	-1	-1	-1	-1	-1	-1	-1	-1	-1	-1	-1	-1	0	-27
Chr01	17000000	17100000	-1	-1	-1	-1	-1	-1	-1	-1	-1	-1	-1	-1	-1	-1	-1	-1	-1	-1	-1	-1	-1	-1	-1	-1	-1	-1	-1	0	-27
Chr01	17100000	17200000	-1	-1	-1	-1	-1	-1	-1	-1	-1	-1	-1	-1	-1	-1	-1	-1	-1	-1	-1	-1	-1	-1	-1	-1	-1	-1	-1	0	-27
Chr01	17200000	17300000	-1	-1	-1	-1	-1	-1	-1	-1	-1	-1	-1	-1	-1	-1	-1	-1	-1	-1	-1	-1	-1	-1	-1	-1	-1	-1	-1	0	-27
Chr01	17300000	17400000	-1	-1	-1	-1	-1	-1	-1	-1	-1	-1	-1	-1	-1	-1	-1	-1	-1	-1	-1	-1	-1	-1	-1	-1	-1	-1	-1	0	-27
Chr01	17400000	17500000	-1	-1	-1	-1	-1	-1	-1	-1	-1	-1	-1	-1	-1	-1	-1	-1	-1	-1	-1	-1	-1	-1	-1	-1	-1	-1	-1	0	-27
Chr01	17500000	17600000	-1	-1	-1	-1	-1	-1	-1	-1	-1	-1	-1	-1	-1	-1	-1	-1	-1	-1	-1	-1	-1	-1	-1	-1	-1	-1	-1	0	-27
Chr01	17600000	17700000	-1	-1	-1	-1	-1	-1	-1	-1	-1	-1	-1	-1	-1	-1	-1	-1	-1	-1	-1	-1	-1	-1	-1	-1	-1	-1	-1	0	-27
Chr01	17700000	17800000	-1	-1	-1	-1	-1	-1	-1	-1	-1	-1	-1	-1	-1	-1	-1	-1	-1	-1	-1	-1	-1	-1	-1	-1	-1	-1	-1	0	-27
Chr01	17800000	17900000	-1	-1	-1	-1	-1	-1	-1	-1	-1	-1	-1	-1	-1	-1	-1	-1	-1	-1	-1	-1	-1	-1	-1	-1	-1	-1	-1	0	-27
Chr01	17900000	18000000	-1	-1	-1	-1	-1	-1	-1	-1	-1	-1	-1	-1	-1	-1	-1	-1	-1	-1	-1	-1	-1	-1	-1	-1	-1	-1	-1	0	-27
Chr01	18000000	18100000	-1	-1	-1	-1	-1	-1	-1	-1	-1	-1	-1	-1	-1	-1	-1	-1	-1	-1	-1	-1	-1	-1	-1	-1	-1	-1	-1	0	-27
Chr01	18100000	18200000	-1	-1	-1	-1	-1	-1	-1	-1	-1	-1	-1	-1	-1	-1	-1	-1	-1	-1	-1	-1	-1	-1	-1	-1	-1	-1	-1	0	-27
Chr01	18200000	18300000	-1	-1	-1	-1	-1	-1	-1	-1	-1	-1	-1	-1	-1	-1	-1	-1	-1	-1	-1	-1	-1	-1	-1	-1	-1	-1	-1	0	-27
Chr01	18300000	18400000	-1	-1	-1	-1	-1	-1	-1	-1	-1	-1	-1	-1	-1	-1	-1	-1	-1	-1	-1	-1	-1	-1	-1	-1	-1	-1	-1	0	-27
Chr01	18400000	18500000	-1	-1	-1	-1	-1	-1	-1	-1	-1	-1	-1	-1	-1	-1	-1	-1	-1	-1	-1	-1	-1	-1	-1	-1	-1	-1	-1	0	-27
Chr01	18500000	18600000	-1	-1	-1	-1	-1	-1	-1	-1	-1	-1	-1	-1	-1	-1	-1	-1	-1	-1	-1	-1	-1	-1	-1	-1	-1	-1	-1	0	-27
Chr01	18600000	18700000	-1	-1	-1	-1	0	-1	-1	-1	-1	0	-1	-1	0	0	-1	-1	-1	-1	-1	-1	-1	-1	0	-1	-1	-1	-1	0	-22
Chr01	18700000	18800000	-1	-1	-1	-1	0	-1	-1	-1	-1	0	-1	-1	0	0	-1	-1	-1	-1	-1	-1	-1	-1	0	-1	-1	-1	-1	0	-22
Chr01	18800000	18900000	-1	-1	-1	-1	-1	-1	-1	-1	-1	-1	-1	-1	-1	0	-1	-1	-1	-1	-1	-1	-1	-1	-1	-1	-1	-1	-1	0	-26
Chr01	18900000	19000000	-1	-1	-1	-1	-1	-1	-1	-1	-1	-1	-1	-1	-1	-1	-1	-1	-1	-1	-1	-1	-1	-1	-1	-1	-1	-1	-1	0	-27
Chr01	19000000	19100000	-1	-1	-1	-1	-1	-1	-1	-1	-1	-1	-1	-1	-1	-1	-1	-1	-1	-1	-1	-1	-1	-1	-1	-1	-1	-1	-1	0	-27
Chr01	19100000	19200000	-1	-1	-1	-1	-1	-1	-1	-1	-1	-1	-1	-1	-1	-1	-1	-1	-1	-1	-1	-1	-1	-1	-1	-1	-1	-1	-1	0	-27
Chr01	19200000	19300000	-1	-1	-1	-1	-1	-1	-1	-1	-1	-1	-1	-1	-1	-1	-1	-1	-1	-1	-1	-1	-1	-1	-1	-1	-1	-1	-1	0	-27
Chr01	19300000	19400000	-1	-1	-1	-1	-1	-1	-1	-1	-1	-1	-1	-1	-1	-1	-1	-1	-1	-1	-1	-1	-1	-1	-1	-1	-1	-1	-1	0	-27
Chr01	19400000	19500000	-1	-1	-1	-1	-1	-1	-1	-1	-1	-1	-1	-1	-1	-1	-1	-1	-1	-1	-1	-1	-1	-1	-1	-1	-1	-1	-1	0	-27
Chr01	19500000	19600000	-1	-1	-1	-1	-1	-1	-1	-1	-1	-1	-1	-1	-1	-1	-1	-1	-1	-1	-1	-1	-1	-1	-1	-1	-1	-1	-1	0	-27
Chr01	19600000	19700000	-1	-1	-1	-1	-1	-1	-1	-1	-1	-1	-1	-1	-1	-1	-1	-1	-1	-1	-1	-1	-1	-1	-1	-1	-1	-1	-1	0	-27
Chr01	19700000	19800000	-1	-1	-1	-1	-1	-1	-1	-1	-1	-1	-1	-1	-1	-1	-1	-1	-1	-1	-1	-1	-1	-1	-1	-1	-1	-1	-1	0	-27
Chr01	19800000	19900000	-1	-1	-1	-1	-1	-1	-1	-1	-1	-1	-1	-1	-1	-1	-1	-1	-1	-1	-1	-1	-1	-1	-1	-1	-1	-1	-1	0	-27
Chr01	19900000	20000000	-1	-1	-1	-1	-1	-1	-1	-1	-1	-1	-1	-1	-1	-1	-1	-1	-1	-1	-1	-1	-1	-1	-1	-1	-1	-1	-1	0	-27
Chr01	20000000	20100000	-1	-1	-1	-1	-1	-1	-1	-1	-1	-1	-1	-1	-1	-1	-1	-1	-1	-1	-1	-1	-1	-1	-1	-1	-1	-1	-1	0	-27
Chr01	20100000	20200000	-1	-1	-1	-1	-1	-1	-1	-1	-1	-1	-1	-1	-1	-1	-1	-1	-1	-1	-1	-1	-1	-1	-1	-1	-1	-1	-1	0	-27
Chr01	20200000	20300000	-1	-1	-1	-1	-1	-1	-1	-1	-1	-1	-1	-1	-1	-1	-1	-1	-1	-1	-1	-1	-1	-1	-1	-1	-1	-1	-1	0	-27
Chr01	20300000	20400000	-1	-1	-1	-1	-1	-1	-1	-1	-1	-1	-1	-1	-1	-1	-1	-1	-1	-1	-1	-1	-1	-1	-1	-1	-1	-1	-1	0	-27
Chr01	20400000	20500000	-1	-1	-1	-1	-1	-1	-1	-1	-1	-1	-1	-1	-1	-1	-1	-1	-1	-1	-1	-1	-1	-1	-1	-1	-1	-1	-1	0	-27
Chr01	20500000	20600000	-1	-1	-1	-1	-1	-1	-1	-1	-1	-1	-1	-1	-1	-1	-1	-1	-1	-1	-1	-1	-1	-1	-1	-1	-1	-1	-1	0	-27
Chr01	20600000	20700000	-1	-1	-1	-1	-1	-1	-1	-1	-1	-1	-1	-1	-1	-1	-1	-1	-1	-1	-1	-1	-1	-1	-1	-1	-1	-1	-1	0	-27
Chr01	20700000	20800000	-1	-1	-1	-1	-1	-1	-1	-1	-1	-1	-1	-1	-1	-1	-1	-1	-1	-1	-1	-1	-1	-1	-1	-1	-1	-1	-1	0	-27
Chr01	20800000	20900000	-1	-1	-1	-1	-1	-1	-1	-1	-1	-1	-1	-1	-1	-1	-1	-1	-1	-1	-1	-1	-1	-1	-1	-1	-1	-1	-1	0	-27
Chr01	20900000	21000000	-1	-1	-1	-1	-1	-1	-1	-1	-1	-1	-1	-1	-1	-1	-1	-1	-1	-1	-1	-1	-1	-1	-1	-1	-1	-1	-1	0	-27
Chr01	21000000	21100000	-1	-1	-1	-1	-1	-1	-1	-1	-1	-1	-1	-1	-1	-1	-1	-1	-1	-1	-1	-1	-1	-1	-1	-1	-1	-1	-1	0	-27
Chr01	21100000	21200000	-1	-1	-1	-1	-1	-1	-1	-1	-1	-1	-1	-1	-1	-1	-1	-1	-1	-1	-1	-1	-1	-1	-1	-1	-1	-1	-1	0	-27
Chr01	21200000	21300000	-1	-1	-1	-1	-1	-1	-1	-1	-1	-1	-1	-1	-1	-1	-1	-1	-1	-1	-1	-1	-1	-1	-1	-1	-1	-1	-1	0	-27
Chr01	21300000	21400000	-1	-1	-1	-1	-1	-1	-1	-1	-1	-1	-1	-1	-1	-1	-1	-1	-1	-1	-1	-1	-1	-1	-1	-1	-1	-1	-1	0	-27
Chr01	21400000	21500000	-1	-1	-1	-1	-1	-1	-1	-1	-1	-1	-1	-1	-1	-1	1	1	-1	-1	1	-1	-1	-1	-1	-1	1	-1	-1	4	-23
Chr01	21500000	21600000	-1	-1	-1	-1	-1	-1	-1	-1	-1	-1	-1	-1	-1	-1	-1	-1	-1	-1	-1	-1	-1	-1	-1	-1	-1	-1	-1	0	-27
Chr01	21600000	21700000	-1	-1	-1	-1	-1	-1	-1	-1	-1	-1	-1	-1	-1	-1	-1	-1	-1	-1	-1	-1	-1	-1	-1	-1	-1	-1	-1	0	-27
Chr01	21700000	21800000	-1	-1	-1	-1	-1	-1	-1	-1	-1	-1	-1	-1	-1	-1	-1	-1	-1	-1	-1	-1	-1	-1	-1	-1	-1	-1	-1	0	-27
Chr01	21800000	21900000	-1	-1	1	-1	-1	1	1	-1	-1	-1	-1	-1	-1	-1	1	1	-1	-1	1	-1	-1	-1	-1	-1	1	-1	-1	7	-20
Chr01	21900000	22000000	-1	-1	-1	-1	-1	-1	-1	-1	-1	-1	-1	-1	-1	-1	-1	-1	-1	-1	-1	-1	-1	-1	-1	-1	-1	-1	-1	0	-27
Chr01	22000000	22100000	-1	-1	-1	-1	-1	-1	-1	-1	-1	-1	-1	-1	-1	-1	-1	-1	-1	-1	-1	-1	-1	-1	-1	-1	-1	-1	-1	0	-27
Chr01	22100000	22200000	-1	-1	-1	-1	-1	-1	-1	-1	-1	-1	-1	-1	-1	-1	-1	-1	-1	-1	-1	-1	-1	-1	-1	-1	-1	-1	-1	0	-27
Chr01	22200000	22300000	-1	-1	-1	-1	-1	-1	-1	-1	-1	-1	-1	-1	-1	-1	-1	-1	-1	-1	-1	-1	-1	-1	-1	-1	-1	-1	-1	0	-27
Chr01	22300000	22400000	-1	-1	-1	-1	-1	-1	-1	-1	-1	-1	-1	-1	-1	-1	-1	-1	-1	-1	-1	-1	-1	-1	-1	-1	-1	-1	-1	0	-27
Chr01	22400000	22500000	-1	-1	-1	-1	-1	-1	-1	-1	-1	-1	-1	-1	-1	-1	-1	-1	-1	-1	-1	-1	-1	-1	-1	-1	-1	-1	-1	0	-27
Chr01	22500000	22600000	-1	-1	-1	-1	-1	-1	-1	-1	-1	-1	-1	-1	-1	-1	-1	-1	-1	-1	-1	-1	-1	-1	-1	-1	-1	-1	-1	0	-27
Chr01	22600000	22700000	-1	-1	-1	-1	-1	-1	-1	-1	-1	-1	-1	-1	-1	-1	-1	-1	-1	-1	-1	-1	-1	-1	-1	-1	-1	-1	-1	0	-27
Chr01	22700000	22800000	-1	-1	-1	-1	-1	-1	-1	-1	-1	-1	-1	-1	-1	-1	-1	-1	-1	-1	-1	-1	-1	-1	-1	-1	-1	-1	-1	0	-27
Chr01	22800000	22900000	-1	-1	-1	-1	0	-1	-1	-1	-1	0	-1	-1	0	0	-1	-1	-1	-1	-1	-1	-1	-1	0	-1	-1	-1	-1	0	-22
Chr01	22900000	23000000	-1	-1	-1	-1	-1	-1	-1	-1	-1	-1	-1	-1	-1	-1	-1	-1	-1	-1	-1	-1	-1	-1	-1	-1	-1	-1	-1	0	-27
Chr01	23000000	23100000	-1	-1	-1	-1	-1	-1	-1	-1	-1	-1	-1	-1	-1	-1	-1	-1	-1	-1	-1	-1	-1	-1	-1	-1	-1	-1	-1	0	-27
Chr01	23100000	23200000	-1	-1	-1	-1	-1	-1	-1	-1	-1	-1	-1	-1	-1	-1	-1	-1	-1	-1	-1	-1	-1	-1	-1	-1	-1	-1	-1	0	-27
Chr01	23200000	23300000	-1	-1	-1	-1	-1	-1	-1	-1	-1	-1	-1	-1	-1	-1	-1	-1	-1	-1	-1	-1	-1	-1	-1	-1	-1	-1	-1	0	-27
Chr01	23300000	23400000	-1	-1	-1	-1	-1	-1	-1	-1	-1	-1	-1	-1	-1	-1	-1	-1	-1	-1	-1	-1	-1	-1	-1	-1	-1	-1	-1	0	-27
Chr01	23400000	23500000	-1	-1	-1	-1	-1	-1	-1	-1	-1	-1	-1	-1	-1	-1	-1	-1	-1	-1	-1	-1	-1	-1	-1	-1	-1	-1	-1	0	-27
Chr01	23500000	23600000	-1	-1	-1	-1	-1	-1	-1	-1	-1	-1	-1	-1	-1	-1	-1	-1	-1	-1	-1	-1	-1	-1	-1	-1	-1	-1	-1	0	-27
Chr01	23600000	23700000	-1	-1	-1	-1	-1	-1	-1	-1	-1	-1	-1	-1	-1	-1	-1	-1	-1	-1	-1	-1	-1	-1	-1	-1	-1	-1	-1	0	-27
Chr01	23700000	23800000	-1	-1	-1	-1	-1	-1	-1	-1	-1	-1	-1	-1	-1	-1	-1	-1	-1	-1	-1	-1	-1	-1	-1	-1	-1	-1	-1	0	-27
Chr01	23800000	23900000	-1	-1	-1	-1	-1	-1	-1	-1	-1	-1	-1	-1	-1	-1	-1	-1	-1	-1	-1	-1	-1	-1	-1	-1	-1	-1	-1	0	-27
Chr01	23900000	24000000	-1	-1	-1	-1	-1	-1	-1	-1	-1	-1	-1	-1	-1	-1	-1	-1	-1	-1	-1	-1	-1	-1	-1	-1	-1	-1	-1	0	-27
Chr01	24000000	24100000	-1	-1	-1	-1	-1	-1	-1	-1	-1	-1	-1	-1	-1	-1	-1	-1	-1	-1	-1	-1	-1	-1	-1	-1	-1	-1	-1	0	-27
Chr01	24100000	24200000	-1	-1	-1	-1	-1	-1	-1	-1	-1	-1	-1	-1	-1	-1	-1	-1	-1	-1	-1	-1	-1	-1	-1	-1	-1	-1	-1	0	-27
Chr01	24200000	24300000	-1	-1	-1	-1	-1	-1	-1	-1	-1	-1	-1	-1	-1	-1	-1	-1	-1	-1	-1	-1	-1	-1	-1	-1	-1	-1	-1	0	-27
Chr01	24300000	24400000	-1	-1	-1	-1	-1	-1	-1	-1	-1	-1	-1	-1	-1	0	-1	-1	-1	-1	-1	-1	-1	-1	-1	-1	-1	-1	-1	0	-26
Chr01	24400000	24500000	-1	-1	-1	-1	-1	-1	-1	-1	-1	-1	-1	-1	-1	-1	-1	-1	-1	-1	-1	-1	-1	-1	-1	-1	-1	-1	-1	0	-27
Chr01	24500000	24600000	-1	-1	-1	-1	-1	-1	-1	-1	-1	-1	-1	-1	-1	-1	-1	-1	-1	-1	-1	-1	-1	-1	-1	-1	-1	-1	-1	0	-27
Chr01	24600000	24700000	-1	-1	-1	-1	-1	-1	-1	-1	-1	-1	-1	-1	-1	-1	-1	-1	-1	-1	-1	-1	-1	-1	-1	-1	-1	-1	-1	0	-27
Chr01	24700000	24800000	-1	-1	-1	-1	-1	-1	-1	-1	-1	-1	-1	-1	-1	-1	-1	-1	-1	-1	-1	-1	-1	-1	-1	-1	-1	-1	-1	0	-27
Chr01	24800000	24900000	-1	-1	-1	-1	0	-1	-1	-1	-1	0	-1	-1	0	0	-1	-1	-1	-1	-1	-1	-1	-1	-1	-1	-1	-1	-1	0	-23
Chr01	24900000	25000000	-1	-1	-1	-1	0	-1	-1	-1	-1	0	-1	-1	0	0	-1	-1	-1	-1	-1	-1	-1	-1	-1	-1	-1	-1	-1	0	-23
Chr01	25000000	25100000	-1	-1	-1	-1	-1	-1	-1	-1	-1	-1	-1	-1	-1	-1	-1	-1	-1	-1	-1	-1	-1	-1	-1	-1	-1	-1	-1	0	-27
Chr01	25100000	25200000	-1	-1	1	-1	-1	1	1	1	1	-1	1	-1	-1	-1	1	1	-1	-1	-1	-1	1	-1	-1	-1	1	1	-1	11	-16
Chr01	25200000	25300000	-1	-1	-1	-1	-1	-1	-1	-1	-1	-1	-1	-1	-1	-1	-1	-1	-1	-1	-1	-1	-1	-1	-1	-1	-1	-1	-1	0	-27
Chr01	25300000	25400000	-1	-1	-1	-1	-1	-1	-1	-1	-1	-1	-1	-1	-1	-1	-1	-1	-1	-1	-1	-1	-1	-1	-1	-1	-1	-1	-1	0	-27
Chr01	25400000	25500000	1	-1	1	1	1	1	1	1	1	-1	1	-1	1	1	1	1	1	1	1	1	1	1	1	1	1	1	1	24	-3
Chr01	25500000	25600000	-1	-1	-1	-1	-1	-1	-1	-1	-1	-1	-1	-1	-1	-1	-1	-1	-1	-1	-1	-1	-1	-1	-1	-1	-1	-1	-1	0	-27
Chr01	25600000	25700000	-1	-1	-1	-1	-1	-1	-1	-1	-1	-1	-1	-1	-1	-1	-1	-1	-1	-1	-1	-1	-1	-1	-1	-1	-1	-1	-1	0	-27
Chr01	25700000	25800000	1	-1	1	1	1	1	1	1	1	-1	1	1	1	1	1	1	1	1	1	1	1	1	1	1	1	1	1	25	-2
Chr01	25800000	25900000	-1	-1	-1	-1	-1	-1	-1	-1	-1	-1	-1	-1	-1	-1	-1	1	-1	-1	1	-1	-1	-1	-1	-1	-1	-1	-1	2	-25
Chr01	25900000	26000000	-1	-1	-1	-1	-1	-1	-1	-1	-1	-1	-1	-1	-1	-1	-1	-1	-1	-1	-1	-1	-1	-1	-1	-1	-1	-1	-1	0	-27
Chr01	26000000	26100000	-1	-1	-1	-1	-1	-1	-1	-1	-1	-1	-1	-1	-1	-1	-1	1	-1	-1	1	-1	-1	-1	-1	-1	-1	-1	-1	2	-25
Chr01	26100000	26200000	-1	-1	-1	-1	-1	-1	-1	-1	-1	-1	-1	-1	-1	-1	-1	-1	-1	-1	-1	-1	-1	-1	-1	-1	-1	-1	-1	0	-27
Chr01	26200000	26300000	-1	-1	-1	-1	-1	-1	-1	-1	-1	-1	-1	-1	-1	-1	-1	-1	-1	-1	-1	-1	-1	-1	-1	-1	-1	-1	-1	0	-27
Chr01	26300000	26400000	-1	-1	-1	-1	-1	-1	-1	-1	-1	-1	-1	-1	-1	-1	-1	-1	-1	-1	-1	-1	-1	-1	-1	-1	-1	-1	-1	0	-27
Chr01	26400000	26500000	-1	-1	-1	-1	-1	-1	-1	-1	-1	-1	-1	-1	-1	-1	-1	-1	-1	-1	-1	-1	-1	-1	-1	-1	-1	-1	-1	0	-27
Chr01	26500000	26600000	-1	-1	-1	-1	-1	-1	-1	-1	-1	-1	-1	-1	-1	-1	-1	-1	-1	-1	-1	-1	-1	-1	-1	-1	-1	-1	-1	0	-27
Chr01	26600000	26700000	-1	-1	-1	-1	-1	-1	-1	-1	-1	-1	-1	-1	-1	-1	-1	-1	-1	-1	-1	-1	-1	-1	-1	-1	-1	-1	-1	0	-27
Chr01	26700000	26800000	-1	-1	-1	-1	-1	-1	-1	-1	-1	-1	-1	-1	-1	-1	-1	-1	-1	-1	-1	-1	-1	-1	-1	-1	-1	-1	-1	0	-27
Chr01	26800000	26900000	-1	-1	-1	-1	-1	-1	-1	-1	-1	-1	-1	-1	-1	-1	-1	-1	-1	-1	-1	-1	-1	-1	-1	-1	-1	-1	-1	0	-27
Chr01	26900000	27000000	-1	-1	-1	-1	-1	-1	-1	-1	-1	-1	-1	-1	-1	-1	-1	-1	-1	-1	-1	-1	-1	-1	-1	-1	-1	-1	-1	0	-27
Chr01	27000000	27100000	-1	-1	-1	-1	-1	-1	-1	-1	-1	-1	-1	-1	-1	-1	-1	-1	-1	-1	-1	-1	-1	-1	-1	-1	-1	-1	-1	0	-27
Chr01	27100000	27200000	-1	-1	-1	-1	-1	-1	-1	-1	-1	-1	-1	-1	-1	-1	-1	-1	-1	-1	-1	-1	-1	-1	-1	-1	-1	-1	-1	0	-27
Chr01	27200000	27300000	-1	-1	-1	-1	-1	-1	-1	-1	-1	-1	-1	-1	-1	-1	-1	-1	-1	-1	-1	-1	-1	-1	-1	-1	-1	-1	-1	0	-27
Chr01	27300000	27400000	-1	-1	-1	-1	-1	-1	-1	-1	-1	-1	-1	-1	-1	-1	-1	-1	-1	-1	-1	-1	-1	-1	-1	-1	-1	-1	-1	0	-27
Chr01	27400000	27500000	-1	-1	-1	-1	-1	-1	-1	-1	-1	-1	-1	-1	-1	-1	-1	-1	-1	-1	-1	-1	-1	-1	-1	-1	-1	-1	-1	0	-27
Chr01	27500000	27600000	-1	-1	-1	-1	-1	-1	-1	-1	-1	-1	-1	-1	-1	-1	-1	-1	-1	-1	-1	-1	-1	-1	-1	-1	-1	-1	-1	0	-27
Chr01	27600000	27700000	-1	-1	-1	-1	-1	-1	-1	-1	-1	-1	-1	-1	-1	-1	1	-1	-1	-1	-1	-1	-1	-1	-1	-1	-1	-1	-1	1	-26
Chr01	27700000	27800000	-1	-1	-1	-1	-1	-1	-1	-1	-1	-1	-1	-1	-1	-1	-1	-1	-1	-1	-1	-1	-1	-1	-1	-1	-1	-1	-1	0	-27
Chr01	27800000	27900000	-1	-1	-1	-1	-1	-1	-1	-1	-1	-1	-1	-1	-1	-1	-1	-1	-1	-1	-1	-1	-1	-1	-1	-1	-1	-1	-1	0	-27
Chr01	27900000	28000000	-1	-1	-1	-1	-1	-1	-1	-1	-1	-1	-1	-1	-1	-1	-1	-1	-1	-1	-1	-1	-1	-1	-1	-1	-1	-1	-1	0	-27
Chr01	28000000	28100000	-1	-1	-1	-1	-1	1	-1	-1	-1	-1	-1	-1	-1	-1	-1	-1	-1	-1	-1	-1	-1	-1	-1	-1	-1	-1	-1	1	-26
Chr01	28100000	28200000	-1	-1	-1	-1	-1	-1	-1	-1	-1	-1	-1	-1	-1	-1	-1	-1	-1	-1	-1	-1	-1	-1	-1	-1	-1	-1	-1	0	-27
Chr01	28200000	28300000	1	1	1	1	1	1	1	1	1	1	1	1	1	1	1	1	1	1	1	1	1	1	1	1	1	1	1	27	0
Chr01	28300000	28400000	1	1	1	1	1	1	1	1	1	1	1	1	1	1	1	1	1	1	1	1	1	1	1	1	1	1	1	27	0
Chr01	28400000	28500000	1	1	1	1	1	1	1	1	1	1	1	1	1	1	1	1	1	1	1	1	1	1	1	1	1	1	1	27	0
Chr01	28500000	28600000	-1	-1	-1	-1	-1	-1	-1	-1	-1	-1	-1	-1	-1	-1	-1	-1	-1	-1	-1	-1	-1	-1	-1	-1	-1	-1	-1	0	-27
Chr01	28600000	28700000	-1	1	-1	-1	-1	1	1	1	1	-1	-1	-1	-1	-1	1	1	-1	-1	1	-1	-1	-1	-1	-1	1	1	-1	10	-17
Chr01	28700000	28800000	1	1	1	1	1	1	1	1	1	1	1	1	1	1	1	1	1	1	1	1	1	1	1	1	1	1	1	27	0
Chr01	28800000	28900000	1	1	1	1	1	1	1	1	1	1	1	1	1	1	1	1	1	1	1	1	1	1	1	1	1	1	1	27	0
Chr01	28900000	29000000	-1	-1	-1	-1	-1	-1	-1	-1	-1	-1	-1	-1	-1	-1	-1	1	-1	-1	-1	-1	-1	-1	-1	-1	-1	-1	-1	1	-26
Chr01	29000000	29100000	-1	-1	-1	-1	-1	1	-1	-1	-1	-1	-1	1	-1	-1	1	1	-1	-1	-1	-1	-1	-1	-1	-1	-1	-1	-1	4	-23
Chr01	29100000	29200000	-1	-1	-1	-1	-1	-1	-1	-1	-1	-1	-1	1	-1	-1	-1	1	-1	-1	-1	-1	-1	-1	-1	-1	-1	-1	-1	2	-25
Chr01	29200000	29300000	-1	-1	-1	-1	-1	-1	-1	-1	-1	-1	-1	-1	-1	-1	-1	-1	-1	-1	-1	-1	-1	-1	-1	-1	-1	-1	-1	0	-27
Chr01	29300000	29400000	-1	-1	-1	-1	-1	-1	-1	-1	-1	-1	-1	-1	-1	-1	-1	-1	-1	-1	-1	-1	-1	-1	-1	-1	-1	-1	-1	0	-27
Chr01	29400000	29500000	-1	-1	-1	-1	-1	-1	-1	-1	-1	-1	-1	-1	-1	-1	-1	-1	-1	-1	-1	-1	-1	-1	-1	-1	-1	-1	-1	0	-27
Chr01	29500000	29600000	-1	-1	-1	-1	-1	-1	-1	-1	-1	-1	-1	-1	-1	-1	-1	-1	-1	-1	-1	-1	-1	-1	-1	-1	-1	-1	-1	0	-27
Chr01	29600000	29700000	-1	-1	-1	-1	-1	-1	-1	-1	-1	-1	-1	-1	-1	-1	-1	1	-1	-1	-1	-1	-1	-1	-1	-1	-1	-1	-1	1	-26
Chr01	29700000	29800000	-1	-1	-1	-1	-1	-1	-1	-1	-1	-1	-1	-1	-1	-1	-1	-1	-1	-1	-1	-1	-1	-1	-1	-1	-1	-1	-1	0	-27
Chr01	29800000	29900000	-1	-1	-1	-1	-1	-1	-1	-1	-1	-1	-1	-1	-1	-1	-1	-1	-1	-1	-1	-1	-1	-1	-1	-1	-1	-1	-1	0	-27
Chr01	29900000	30000000	-1	-1	-1	-1	-1	-1	-1	-1	-1	-1	-1	-1	-1	-1	-1	1	-1	-1	-1	-1	-1	-1	-1	-1	-1	-1	-1	1	-26
Chr01	30000000	30100000	-1	-1	-1	-1	-1	-1	-1	-1	-1	-1	-1	-1	-1	-1	-1	-1	-1	-1	-1	-1	-1	-1	-1	-1	-1	-1	-1	0	-27
Chr01	30100000	30200000	-1	-1	-1	-1	-1	-1	-1	-1	-1	-1	-1	-1	-1	-1	-1	-1	-1	-1	-1	-1	-1	-1	-1	-1	-1	-1	-1	0	-27
Chr01	30200000	30300000	-1	-1	-1	-1	-1	-1	-1	-1	-1	-1	-1	-1	-1	-1	-1	-1	-1	-1	-1	-1	-1	-1	-1	-1	-1	-1	-1	0	-27
Chr01	30300000	30400000	-1	-1	-1	-1	-1	-1	-1	-1	-1	-1	-1	-1	-1	-1	-1	-1	-1	-1	-1	-1	-1	-1	-1	-1	-1	-1	-1	0	-27
Chr01	30400000	30500000	-1	-1	-1	-1	-1	-1	-1	-1	-1	-1	-1	-1	-1	-1	-1	-1	-1	-1	-1	-1	-1	-1	-1	-1	-1	-1	-1	0	-27
Chr01	30500000	30600000	-1	-1	-1	-1	-1	-1	-1	-1	-1	-1	-1	-1	-1	-1	-1	-1	-1	-1	-1	-1	-1	-1	-1	-1	-1	-1	-1	0	-27
Chr01	30600000	30700000	-1	-1	-1	-1	-1	-1	-1	-1	-1	-1	-1	-1	-1	-1	-1	-1	-1	-1	-1	-1	-1	-1	-1	-1	-1	-1	-1	0	-27
Chr01	30700000	30800000	-1	-1	-1	-1	-1	-1	-1	-1	-1	-1	-1	-1	-1	-1	-1	-1	-1	-1	-1	-1	-1	-1	-1	-1	-1	-1	-1	0	-27
Chr01	30800000	30900000	-1	-1	-1	-1	-1	-1	-1	-1	-1	-1	-1	-1	-1	-1	-1	-1	-1	-1	-1	-1	-1	-1	-1	-1	-1	-1	-1	0	-27
Chr01	30900000	31000000	-1	-1	-1	-1	-1	-1	-1	-1	-1	-1	-1	-1	-1	-1	-1	-1	-1	-1	-1	-1	-1	-1	-1	-1	-1	-1	-1	0	-27
Chr01	31000000	31100000	-1	-1	-1	-1	-1	-1	-1	-1	-1	-1	-1	-1	-1	-1	-1	-1	-1	-1	-1	-1	-1	-1	-1	-1	-1	-1	-1	0	-27
Chr01	31100000	31200000	-1	-1	-1	-1	-1	-1	-1	-1	-1	-1	-1	-1	-1	-1	-1	-1	-1	-1	-1	-1	-1	-1	-1	-1	-1	-1	-1	0	-27
Chr01	31200000	31300000	-1	-1	-1	-1	-1	-1	-1	-1	-1	-1	-1	-1	-1	-1	-1	-1	-1	-1	-1	-1	-1	-1	-1	-1	-1	-1	-1	0	-27
Chr01	31300000	31400000	-1	-1	-1	-1	-1	-1	-1	-1	-1	-1	-1	-1	-1	-1	-1	-1	-1	-1	-1	-1	-1	-1	-1	-1	-1	-1	-1	0	-27
Chr01	31400000	31500000	-1	-1	-1	-1	-1	-1	-1	-1	-1	-1	-1	-1	-1	-1	-1	-1	-1	-1	-1	-1	-1	-1	-1	-1	-1	-1	-1	0	-27
Chr01	31500000	31600000	-1	-1	-1	-1	-1	-1	-1	-1	-1	-1	-1	-1	-1	-1	-1	-1	-1	-1	-1	-1	-1	-1	-1	-1	-1	-1	-1	0	-27
Chr01	31600000	31700000	-1	-1	-1	-1	-1	-1	-1	-1	-1	-1	-1	-1	-1	-1	-1	-1	-1	-1	-1	-1	-1	-1	-1	-1	-1	-1	-1	0	-27
Chr01	31700000	31800000	-1	-1	-1	-1	-1	-1	-1	-1	-1	-1	-1	-1	-1	-1	-1	-1	-1	-1	-1	-1	-1	-1	-1	-1	-1	-1	-1	0	-27
Chr01	31800000	31900000	-1	-1	-1	-1	-1	-1	-1	-1	-1	-1	-1	-1	-1	-1	-1	-1	-1	-1	-1	-1	-1	-1	-1	-1	-1	-1	-1	0	-27
Chr01	31900000	32000000	-1	-1	-1	-1	-1	-1	-1	-1	-1	-1	-1	-1	-1	-1	-1	-1	-1	-1	-1	-1	-1	-1	-1	-1	-1	-1	-1	0	-27
Chr01	32000000	32100000	-1	-1	-1	-1	-1	-1	-1	-1	-1	-1	-1	-1	-1	-1	-1	-1	-1	-1	-1	-1	-1	-1	-1	-1	-1	-1	-1	0	-27
Chr01	32100000	32200000	-1	-1	-1	-1	-1	0	-1	-1	-1	-1	-1	-1	-1	-1	-1	-1	-1	-1	-1	-1	-1	-1	-1	-1	-1	-1	-1	0	-26
Chr01	32200000	32300000	-1	-1	-1	-1	-1	-1	-1	-1	-1	-1	-1	-1	-1	-1	-1	-1	-1	-1	-1	-1	-1	-1	-1	-1	-1	-1	-1	0	-27
Chr01	32300000	32400000	-1	-1	-1	-1	-1	-1	-1	-1	-1	-1	-1	-1	-1	-1	-1	-1	-1	-1	-1	-1	-1	-1	-1	-1	-1	-1	-1	0	-27
Chr01	32400000	32500000	-1	-1	-1	-1	-1	0	-1	-1	-1	-1	-1	0	-1	-1	-1	-1	0	-1	-1	-1	-1	-1	0	0	-1	-1	-1	0	-22
Chr01	32500000	32600000	-1	-1	-1	-1	-1	-1	-1	-1	-1	-1	-1	-1	-1	-1	-1	-1	-1	-1	-1	-1	-1	-1	-1	-1	-1	-1	-1	0	-27
Chr01	32600000	32700000	-1	-1	-1	-1	-1	-1	-1	-1	-1	-1	-1	-1	-1	-1	-1	-1	-1	-1	-1	-1	-1	-1	-1	-1	-1	-1	-1	0	-27
Chr01	32700000	32800000	-1	-1	-1	-1	-1	-1	-1	-1	-1	-1	-1	-1	-1	-1	-1	-1	-1	-1	-1	-1	-1	-1	-1	-1	-1	-1	-1	0	-27
Chr01	32800000	32900000	-1	-1	-1	-1	-1	-1	-1	-1	-1	-1	-1	-1	-1	-1	-1	-1	-1	-1	-1	-1	-1	-1	-1	-1	-1	-1	-1	0	-27
Chr01	32900000	33000000	-1	-1	-1	-1	-1	-1	-1	-1	-1	-1	-1	-1	-1	-1	-1	-1	-1	-1	-1	-1	-1	-1	-1	-1	-1	-1	-1	0	-27
Chr01	33000000	33100000	-1	-1	-1	-1	-1	-1	-1	-1	-1	-1	-1	-1	-1	-1	-1	-1	-1	-1	-1	-1	-1	-1	-1	-1	-1	-1	-1	0	-27
Chr01	33100000	33200000	-1	-1	-1	-1	-1	0	-1	-1	-1	-1	-1	-1	-1	-1	-1	-1	-1	-1	-1	-1	-1	-1	-1	-1	-1	-1	-1	0	-26
Chr01	33200000	33300000	-1	-1	-1	-1	-1	-1	-1	-1	-1	-1	-1	-1	-1	-1	-1	-1	-1	-1	-1	-1	-1	-1	-1	-1	-1	-1	-1	0	-27
Chr01	33300000	33400000	-1	-1	-1	-1	-1	-1	-1	-1	-1	-1	-1	-1	-1	-1	-1	-1	-1	-1	-1	-1	-1	-1	-1	-1	-1	-1	-1	0	-27
Chr01	33400000	33500000	-1	-1	-1	-1	-1	-1	-1	-1	-1	-1	-1	-1	-1	-1	-1	-1	-1	-1	-1	-1	-1	-1	-1	-1	-1	-1	-1	0	-27
Chr01	33500000	33600000	-1	-1	-1	-1	-1	-1	-1	-1	-1	-1	-1	-1	-1	-1	-1	-1	-1	-1	-1	-1	-1	-1	-1	-1	-1	-1	-1	0	-27
Chr01	33600000	33700000	-1	-1	-1	-1	-1	-1	-1	-1	-1	-1	-1	-1	-1	-1	-1	-1	-1	-1	-1	-1	-1	-1	-1	-1	-1	-1	-1	0	-27
Chr01	33700000	33800000	-1	-1	-1	-1	-1	-1	-1	-1	-1	-1	-1	-1	-1	-1	-1	-1	-1	-1	-1	-1	-1	-1	-1	-1	-1	-1	-1	0	-27
Chr01	33800000	33900000	-1	-1	-1	-1	-1	-1	-1	-1	-1	-1	-1	-1	-1	-1	-1	-1	-1	-1	-1	-1	-1	-1	-1	-1	-1	-1	-1	0	-27
Chr01	33900000	34000000	-1	-1	-1	-1	-1	-1	-1	-1	-1	-1	-1	-1	-1	-1	-1	-1	-1	-1	-1	-1	-1	-1	-1	-1	-1	-1	-1	0	-27
Chr01	34000000	34100000	-1	-1	-1	-1	-1	-1	-1	-1	-1	-1	-1	-1	-1	-1	-1	-1	-1	-1	-1	-1	-1	-1	-1	-1	-1	-1	-1	0	-27
Chr01	34100000	34200000	-1	-1	-1	-1	-1	-1	-1	-1	-1	-1	-1	-1	-1	-1	-1	-1	-1	-1	-1	-1	-1	-1	-1	-1	-1	-1	-1	0	-27
Chr01	34200000	34300000	-1	-1	-1	-1	-1	-1	-1	-1	-1	-1	-1	-1	-1	-1	-1	-1	-1	-1	-1	-1	-1	-1	-1	-1	-1	-1	-1	0	-27
Chr01	34300000	34400000	-1	-1	-1	-1	-1	-1	-1	-1	-1	-1	-1	-1	-1	-1	-1	-1	-1	-1	-1	-1	-1	-1	-1	-1	-1	-1	-1	0	-27
Chr01	34400000	34500000	-1	-1	-1	-1	-1	-1	-1	-1	-1	-1	-1	-1	-1	-1	-1	-1	-1	-1	-1	-1	-1	-1	-1	-1	-1	-1	-1	0	-27
Chr01	34500000	34600000	-1	-1	-1	-1	-1	-1	-1	-1	-1	-1	-1	-1	-1	-1	-1	-1	-1	-1	-1	-1	-1	-1	-1	-1	-1	-1	-1	0	-27
Chr01	34600000	34700000	-1	-1	-1	-1	-1	-1	-1	-1	-1	-1	-1	-1	-1	-1	-1	-1	-1	-1	-1	-1	-1	-1	-1	-1	-1	-1	-1	0	-27
Chr01	34700000	34800000	-1	-1	-1	-1	-1	-1	-1	-1	-1	-1	-1	-1	-1	-1	-1	-1	-1	-1	-1	-1	-1	-1	-1	-1	-1	-1	-1	0	-27
Chr01	34800000	34900000	-1	-1	-1	-1	-1	-1	-1	-1	-1	-1	-1	-1	-1	-1	-1	-1	-1	-1	-1	-1	-1	-1	-1	-1	-1	-1	-1	0	-27
Chr01	34900000	35000000	-1	-1	-1	-1	-1	-1	-1	-1	-1	-1	-1	-1	-1	-1	-1	-1	-1	-1	-1	-1	-1	-1	-1	-1	-1	-1	-1	0	-27
Chr01	35000000	35100000	-1	-1	-1	-1	-1	-1	-1	-1	-1	-1	-1	-1	-1	-1	-1	-1	-1	-1	-1	-1	-1	-1	-1	-1	-1	-1	-1	0	-27
Chr01	35100000	35200000	-1	-1	-1	-1	-1	-1	-1	-1	-1	-1	-1	-1	-1	-1	-1	1	-1	-1	-1	-1	-1	-1	-1	-1	-1	-1	-1	1	-26
Chr01	35200000	35300000	-1	-1	-1	-1	-1	-1	-1	-1	-1	-1	-1	-1	-1	-1	-1	-1	-1	-1	-1	-1	-1	-1	-1	-1	-1	-1	-1	0	-27
Chr01	35300000	35400000	1	1	1	1	1	1	1	1	1	1	1	1	1	1	1	1	1	1	1	1	1	1	1	1	1	1	1	27	0
Chr01	35400000	35500000	-1	-1	-1	-1	-1	-1	-1	-1	-1	-1	-1	-1	-1	-1	1	1	-1	-1	1	-1	-1	-1	-1	-1	1	-1	-1	4	-23
Chr01	35500000	35600000	-1	-1	-1	-1	-1	-1	-1	-1	-1	-1	-1	-1	-1	-1	-1	-1	-1	-1	-1	-1	-1	-1	-1	-1	-1	-1	-1	0	-27
Chr01	35600000	35700000	1	-1	-1	-1	-1	1	-1	-1	1	-1	-1	1	-1	-1	-1	1	-1	-1	-1	-1	-1	-1	-1	-1	-1	0	-1	5	-21
Chr01	35700000	35800000	-1	-1	-1	-1	-1	-1	-1	-1	-1	-1	-1	-1	-1	-1	-1	-1	-1	-1	-1	-1	-1	-1	-1	-1	-1	-1	-1	0	-27
Chr01	35800000	35900000	-1	-1	-1	-1	-1	-1	-1	-1	-1	-1	-1	-1	-1	-1	-1	-1	-1	-1	-1	-1	-1	-1	-1	-1	-1	-1	-1	0	-27
Chr01	35900000	36000000	-1	-1	-1	-1	-1	-1	-1	-1	-1	-1	-1	-1	-1	-1	-1	-1	-1	-1	-1	-1	-1	-1	-1	-1	-1	-1	-1	0	-27
Chr01	36000000	36100000	-1	-1	-1	-1	-1	-1	-1	-1	-1	-1	-1	1	-1	-1	-1	-1	-1	-1	-1	-1	-1	-1	-1	-1	-1	-1	-1	1	-26
Chr01	36100000	36200000	-1	-1	-1	-1	-1	1	-1	-1	1	-1	-1	1	-1	-1	1	1	-1	-1	1	-1	-1	-1	-1	1	1	-1	-1	8	-19
Chr01	36200000	36300000	-1	-1	-1	-1	-1	-1	-1	-1	-1	-1	-1	-1	-1	-1	-1	-1	-1	-1	-1	-1	-1	-1	-1	-1	-1	-1	-1	0	-27
Chr01	36300000	36400000	-1	-1	-1	-1	-1	-1	-1	-1	-1	-1	-1	-1	-1	-1	-1	-1	-1	-1	-1	-1	-1	-1	-1	-1	-1	-1	-1	0	-27
Chr01	36400000	36500000	-1	-1	-1	-1	-1	-1	-1	-1	-1	-1	-1	-1	-1	-1	-1	-1	-1	-1	-1	-1	-1	-1	-1	-1	-1	-1	-1	0	-27
Chr01	36500000	36600000	-1	-1	-1	-1	-1	-1	-1	-1	-1	-1	-1	-1	-1	-1	-1	-1	-1	-1	-1	-1	-1	-1	-1	-1	-1	-1	-1	0	-27
Chr01	36600000	36700000	-1	-1	-1	-1	-1	-1	-1	-1	-1	-1	-1	-1	-1	-1	-1	-1	-1	-1	-1	-1	-1	-1	-1	-1	-1	-1	-1	0	-27
Chr01	36700000	36800000	-1	-1	-1	-1	-1	-1	-1	-1	-1	-1	-1	-1	-1	-1	-1	-1	-1	-1	-1	-1	-1	-1	-1	-1	-1	-1	-1	0	-27
Chr01	36800000	36900000	-1	-1	-1	-1	-1	-1	-1	-1	-1	-1	-1	-1	-1	-1	-1	-1	-1	-1	-1	-1	-1	-1	-1	-1	-1	-1	-1	0	-27
Chr01	36900000	37000000	-1	-1	-1	-1	-1	-1	-1	-1	-1	-1	-1	-1	-1	-1	-1	-1	-1	-1	-1	-1	-1	-1	-1	-1	-1	-1	-1	0	-27
Chr01	37000000	37100000	-1	-1	-1	-1	-1	1	-1	-1	-1	-1	-1	-1	-1	-1	-1	-1	-1	-1	-1	-1	-1	-1	-1	-1	-1	-1	-1	1	-26
Chr01	37100000	37200000	-1	-1	-1	-1	-1	-1	-1	-1	-1	-1	-1	-1	-1	-1	-1	-1	-1	-1	-1	-1	-1	-1	-1	-1	-1	-1	-1	0	-27
Chr01	37200000	37300000	-1	-1	-1	-1	-1	1	1	-1	-1	-1	-1	1	-1	-1	1	1	-1	-1	-1	-1	-1	-1	-1	1	1	-1	1	8	-19
Chr01	37300000	37400000	-1	-1	-1	-1	-1	-1	-1	-1	-1	-1	-1	-1	-1	-1	-1	-1	-1	-1	-1	-1	-1	-1	-1	-1	-1	-1	-1	0	-27
Chr01	37400000	37500000	-1	-1	-1	-1	-1	-1	-1	-1	-1	-1	-1	-1	-1	-1	-1	-1	-1	-1	-1	-1	-1	-1	-1	-1	-1	-1	-1	0	-27
Chr01	37500000	37600000	-1	-1	-1	-1	-1	-1	-1	-1	-1	-1	-1	-1	-1	-1	-1	1	-1	-1	-1	-1	-1	-1	-1	-1	-1	-1	-1	1	-26
Chr01	37600000	37700000	1	1	1	1	1	1	1	1	1	1	1	1	1	1	1	1	1	1	1	1	1	1	1	1	1	1	1	27	0
Chr01	37700000	37800000	-1	-1	-1	-1	-1	-1	-1	-1	-1	-1	-1	-1	-1	-1	-1	-1	-1	-1	-1	-1	-1	-1	-1	-1	-1	-1	-1	0	-27
Chr01	37800000	37900000	1	1	1	1	1	1	1	1	1	-1	1	1	1	1	1	1	1	1	1	1	1	1	1	1	1	1	1	26	-1
Chr01	37900000	38000000	-1	-1	-1	-1	-1	-1	-1	-1	-1	-1	-1	-1	-1	-1	1	1	-1	-1	1	-1	-1	-1	-1	-1	1	-1	-1	4	-23
Chr01	38000000	38100000	-1	-1	-1	-1	-1	-1	-1	-1	-1	-1	-1	-1	-1	-1	1	-1	-1	-1	-1	-1	-1	-1	-1	-1	-1	-1	-1	1	-26
Chr01	38100000	38200000	-1	-1	-1	-1	-1	-1	-1	-1	-1	-1	-1	-1	-1	-1	-1	-1	-1	-1	-1	-1	-1	-1	-1	-1	-1	-1	-1	0	-27
Chr01	38200000	38300000	-1	-1	-1	-1	-1	-1	-1	-1	-1	-1	-1	-1	-1	-1	-1	-1	-1	-1	-1	-1	-1	-1	-1	-1	-1	-1	-1	0	-27
Chr01	38300000	38400000	-1	-1	-1	-1	-1	-1	-1	-1	-1	-1	-1	-1	-1	-1	-1	-1	-1	-1	-1	-1	-1	-1	0	-1	-1	-1	-1	0	-26
Chr01	38400000	38500000	-1	-1	-1	-1	-1	-1	-1	-1	-1	-1	-1	-1	-1	-1	-1	-1	-1	-1	-1	-1	-1	-1	-1	-1	-1	-1	-1	0	-27
Chr01	38500000	38600000	-1	-1	-1	-1	-1	-1	-1	-1	-1	-1	-1	-1	-1	-1	-1	-1	-1	-1	-1	-1	-1	-1	-1	-1	-1	-1	-1	0	-27
Chr01	38600000	38700000	-1	-1	-1	-1	-1	-1	-1	-1	-1	-1	-1	-1	-1	-1	-1	-1	-1	-1	-1	-1	-1	-1	-1	-1	-1	-1	-1	0	-27
Chr01	38700000	38800000	-1	-1	-1	-1	-1	-1	-1	-1	-1	-1	-1	-1	-1	-1	-1	-1	-1	-1	-1	-1	-1	-1	-1	-1	-1	-1	-1	0	-27
Chr01	38800000	38900000	-1	-1	1	1	1	1	1	1	1	-1	-1	-1	-1	-1	1	1	-1	-1	1	-1	1	1	-1	-1	1	-1	1	14	-13
Chr01	38900000	39000000	-1	-1	-1	-1	-1	-1	-1	1	-1	1	-1	-1	-1	-1	1	1	-1	-1	1	-1	-1	-1	1	-1	1	-1	-1	7	-20
Chr01	39000000	39100000	1	1	1	1	1	1	1	1	1	1	1	1	1	1	1	1	1	1	1	1	1	1	1	1	1	1	1	27	0
Chr01	39100000	39200000	-1	-1	-1	-1	-1	-1	-1	-1	-1	-1	-1	-1	-1	-1	-1	-1	-1	-1	-1	-1	-1	-1	-1	-1	-1	-1	-1	0	-27
Chr01	39200000	39300000	-1	-1	-1	-1	-1	-1	-1	-1	-1	-1	-1	-1	-1	-1	-1	-1	-1	-1	-1	-1	-1	-1	-1	-1	-1	-1	-1	0	-27
Chr01	39300000	39400000	1	1	1	1	1	1	1	1	1	1	1	1	1	1	1	1	1	1	1	1	1	1	1	1	1	1	1	27	0
Chr01	39400000	39500000	-1	-1	-1	-1	-1	-1	-1	-1	-1	-1	-1	-1	-1	-1	-1	1	-1	-1	-1	-1	-1	-1	-1	-1	-1	-1	-1	1	-26
Chr01	39500000	39600000	-1	-1	-1	-1	-1	1	-1	-1	-1	-1	-1	-1	-1	-1	1	1	-1	-1	1	-1	-1	-1	-1	-1	1	-1	-1	5	-22
Chr01	39600000	39700000	-1	-1	1	-1	-1	1	-1	-1	-1	-1	-1	-1	-1	-1	1	1	-1	-1	1	-1	-1	-1	-1	1	1	-1	1	8	-19
Chr01	39700000	39800000	-1	-1	-1	-1	-1	1	-1	-1	-1	-1	-1	-1	-1	-1	1	1	-1	-1	1	-1	-1	-1	-1	-1	-1	-1	-1	4	-23
Chr01	39800000	39900000	-1	-1	-1	-1	-1	1	-1	-1	-1	-1	-1	-1	-1	-1	-1	1	-1	-1	-1	-1	-1	-1	-1	-1	-1	-1	-1	2	-25
Chr01	39900000	40000000	-1	-1	-1	-1	-1	0	-1	-1	-1	-1	-1	-1	-1	-1	-1	-1	-1	-1	-1	0	-1	-1	-1	-1	-1	-1	-1	0	-25
Chr01	40000000	40100000	-1	-1	-1	-1	-1	-1	-1	-1	-1	-1	-1	-1	-1	-1	-1	-1	-1	-1	-1	-1	-1	-1	-1	-1	-1	-1	-1	0	-27
Chr01	40100000	40200000	-1	-1	-1	-1	-1	-1	-1	-1	-1	-1	-1	-1	-1	-1	-1	-1	-1	-1	-1	-1	-1	-1	-1	-1	-1	-1	-1	0	-27
Chr01	40200000	40300000	-1	-1	-1	-1	-1	0	-1	-1	-1	-1	-1	-1	-1	-1	-1	-1	-1	-1	-1	-1	-1	-1	-1	-1	-1	-1	-1	0	-26
Chr01	40300000	40400000	-1	-1	-1	-1	-1	-1	-1	-1	-1	-1	-1	-1	-1	-1	1	-1	-1	-1	-1	-1	-1	-1	-1	-1	-1	-1	-1	1	-26
Chr01	40400000	40500000	-1	-1	-1	-1	-1	-1	-1	-1	-1	-1	-1	-1	-1	-1	-1	-1	-1	-1	-1	-1	-1	-1	-1	-1	-1	-1	-1	0	-27
Chr01	40500000	40600000	-1	-1	-1	-1	-1	-1	-1	-1	-1	-1	-1	-1	-1	-1	-1	-1	-1	-1	-1	-1	-1	-1	-1	-1	-1	-1	-1	0	-27
Chr01	40600000	40700000	1	1	1	1	1	1	1	1	1	1	1	1	1	1	1	1	1	1	1	1	1	1	1	1	1	1	1	27	0
Chr01	40700000	40800000	-1	-1	-1	-1	-1	-1	-1	-1	-1	-1	-1	-1	-1	-1	-1	1	-1	-1	-1	-1	-1	-1	-1	-1	1	-1	1	3	-24
Chr01	40800000	40900000	-1	-1	-1	-1	-1	-1	-1	-1	-1	-1	-1	-1	-1	-1	-1	-1	-1	-1	-1	-1	-1	-1	-1	-1	-1	-1	-1	0	-27
Chr01	40900000	41000000	-1	-1	-1	-1	-1	-1	-1	-1	-1	-1	-1	-1	-1	-1	-1	-1	-1	-1	-1	-1	-1	-1	-1	-1	-1	-1	-1	0	-27
Chr01	41000000	41100000	-1	-1	-1	-1	-1	-1	-1	-1	-1	-1	-1	-1	-1	-1	-1	-1	-1	-1	-1	-1	-1	-1	-1	-1	-1	-1	-1	0	-27
Chr01	41100000	41200000	-1	-1	-1	-1	-1	-1	-1	-1	-1	-1	-1	-1	-1	-1	-1	-1	-1	-1	-1	-1	-1	-1	-1	-1	-1	-1	-1	0	-27
Chr01	41200000	41300000	-1	-1	-1	-1	-1	0	-1	-1	-1	-1	-1	-1	-1	-1	-1	-1	-1	-1	-1	-1	-1	-1	-1	-1	-1	-1	-1	0	-26
Chr01	41300000	41400000	-1	-1	-1	-1	-1	1	-1	-1	-1	-1	-1	-1	-1	-1	-1	1	-1	-1	-1	-1	-1	-1	-1	-1	-1	-1	-1	2	-25
Chr01	41400000	41500000	-1	-1	-1	-1	-1	-1	-1	-1	-1	-1	-1	-1	-1	-1	-1	-1	-1	-1	-1	-1	-1	-1	-1	-1	-1	-1	-1	0	-27
Chr01	41500000	41600000	-1	-1	-1	-1	-1	-1	-1	-1	-1	-1	-1	-1	-1	-1	-1	-1	-1	-1	-1	-1	-1	-1	-1	-1	-1	-1	-1	0	-27
Chr01	41600000	41700000	-1	-1	-1	-1	-1	-1	-1	-1	-1	-1	-1	-1	-1	-1	-1	-1	-1	-1	-1	-1	-1	-1	-1	-1	-1	-1	-1	0	-27
Chr01	41700000	41800000	-1	-1	-1	-1	-1	-1	-1	-1	-1	-1	-1	-1	-1	-1	-1	-1	-1	-1	-1	-1	-1	-1	-1	-1	-1	-1	-1	0	-27
Chr01	41800000	41900000	-1	-1	-1	-1	-1	-1	-1	-1	-1	-1	-1	-1	-1	-1	-1	-1	-1	-1	-1	-1	-1	-1	-1	-1	-1	-1	-1	0	-27
Chr01	41900000	42000000	-1	-1	-1	-1	-1	-1	-1	-1	-1	-1	-1	-1	-1	-1	-1	-1	-1	-1	-1	-1	-1	-1	-1	-1	-1	-1	-1	0	-27
Chr01	42000000	42100000	1	1	1	1	1	1	1	1	1	1	1	1	1	1	1	1	1	1	1	1	1	1	1	1	1	1	1	27	0
Chr01	42100000	42200000	1	-1	-1	1	1	1	1	1	1	1	-1	1	-1	-1	1	1	-1	-1	1	-1	-1	1	-1	-1	1	-1	1	15	-12
Chr01	42200000	42300000	-1	-1	-1	-1	-1	-1	-1	-1	-1	-1	-1	-1	-1	-1	-1	-1	-1	-1	-1	-1	-1	-1	-1	-1	-1	-1	-1	0	-27
Chr01	42300000	42400000	-1	-1	-1	-1	-1	-1	-1	-1	-1	-1	-1	-1	-1	-1	-1	-1	-1	-1	-1	-1	-1	-1	-1	-1	-1	-1	-1	0	-27
Chr01	42400000	42500000	-1	-1	-1	-1	-1	-1	-1	-1	-1	-1	-1	-1	-1	-1	-1	-1	-1	-1	-1	-1	-1	-1	-1	-1	-1	-1	-1	0	-27
Chr01	42500000	42600000	-1	-1	-1	-1	-1	-1	-1	-1	-1	-1	-1	-1	-1	-1	-1	-1	-1	-1	-1	-1	-1	-1	-1	-1	-1	-1	-1	0	-27
Chr01	42600000	42700000	-1	-1	-1	-1	-1	-1	-1	-1	-1	-1	-1	1	-1	-1	-1	1	-1	-1	-1	-1	-1	-1	-1	-1	-1	-1	-1	2	-25
Chr01	42700000	42800000	1	1	1	1	1	1	1	1	-1	-1	-1	1	-1	1	1	1	-1	1	1	1	1	1	-1	1	1	-1	1	20	-7
Chr01	42800000	42900000	-1	-1	-1	-1	-1	-1	-1	-1	-1	-1	-1	-1	-1	-1	1	1	-1	-1	-1	-1	-1	-1	-1	-1	-1	-1	-1	2	-25
Chr01	42900000	43000000	-1	-1	-1	-1	-1	-1	-1	-1	-1	-1	-1	-1	-1	-1	-1	-1	-1	-1	-1	-1	-1	-1	-1	-1	-1	-1	-1	0	-27
Chr01	43000000	43100000	-1	-1	-1	-1	-1	-1	-1	-1	-1	-1	-1	-1	-1	-1	-1	1	-1	-1	-1	-1	-1	-1	-1	-1	-1	-1	-1	1	-26
Chr01	43100000	43200000	-1	-1	1	1	-1	-1	1	-1	-1	-1	-1	-1	-1	-1	1	1	-1	-1	1	-1	1	-1	-1	1	-1	-1	-1	8	-19
Chr01	43200000	43300000	-1	-1	-1	-1	-1	-1	-1	1	1	-1	-1	1	-1	-1	1	1	-1	-1	1	-1	-1	-1	-1	1	1	-1	-1	8	-19
Chr01	43300000	43400000	-1	-1	-1	-1	-1	-1	-1	1	-1	-1	-1	0	0	-1	-1	-1	-1	-1	0	-1	-1	0	-1	-1	0	-1	0	1	-20
Chr01	43400000	43500000	-1	-1	1	1	-1	1	-1	1	-1	-1	1	1	-1	-1	1	1	-1	-1	1	-1	-1	1	-1	1	1	-1	1	13	-14
Chr01	43500000	43600000	-1	-1	-1	1	-1	-1	-1	1	-1	-1	-1	-1	-1	-1	1	1	-1	-1	1	-1	-1	-1	-1	-1	-1	-1	-1	5	-22
Chr01	43600000	43700000	-1	-1	-1	-1	-1	0	-1	-1	-1	-1	-1	-1	-1	-1	-1	-1	-1	-1	-1	-1	-1	-1	-1	-1	-1	-1	-1	0	-26
Chr01	43700000	43800000	-1	-1	-1	-1	-1	-1	-1	-1	-1	-1	-1	-1	-1	-1	-1	-1	-1	-1	-1	-1	-1	-1	-1	-1	-1	-1	-1	0	-27
Chr01	43800000	43900000	1	-1	-1	1	1	-1	1	-1	-1	-1	-1	1	-1	-1	1	1	-1	-1	1	-1	-1	-1	-1	-1	1	-1	1	10	-17
Chr01	43900000	44000000	-1	-1	-1	-1	-1	-1	-1	-1	-1	-1	-1	-1	-1	-1	-1	-1	-1	-1	-1	-1	-1	-1	-1	-1	-1	-1	-1	0	-27
Chr01	44000000	44100000	-1	-1	-1	-1	-1	-1	-1	-1	-1	-1	-1	-1	-1	-1	-1	-1	-1	-1	-1	-1	-1	-1	-1	-1	-1	-1	-1	0	-27
Chr01	44100000	44200000	-1	-1	-1	-1	-1	-1	-1	-1	-1	-1	-1	-1	-1	-1	-1	-1	-1	-1	-1	-1	-1	-1	-1	-1	-1	-1	-1	0	-27
Chr01	44200000	44300000	-1	-1	-1	-1	-1	-1	-1	-1	-1	-1	-1	-1	-1	-1	-1	-1	-1	-1	-1	-1	-1	-1	-1	-1	-1	-1	-1	0	-27
Chr01	44300000	44400000	1	-1	-1	1	-1	1	1	-1	-1	-1	-1	1	-1	-1	1	1	-1	1	1	-1	1	-1	-1	-1	1	-1	1	12	-15
Chr01	44400000	44500000	-1	-1	-1	-1	-1	-1	-1	-1	-1	-1	-1	-1	-1	-1	-1	-1	-1	-1	-1	-1	-1	-1	-1	-1	-1	-1	-1	0	-27
Chr01	44500000	44600000	-1	-1	-1	-1	-1	-1	-1	-1	-1	-1	-1	-1	-1	-1	-1	-1	-1	-1	-1	-1	-1	-1	-1	-1	-1	-1	-1	0	-27
Chr01	44600000	44700000	-1	-1	-1	-1	-1	-1	-1	-1	-1	-1	-1	-1	-1	-1	-1	-1	-1	-1	-1	-1	-1	-1	-1	-1	-1	-1	-1	0	-27
Chr01	44700000	44800000	-1	-1	-1	-1	-1	-1	-1	-1	-1	-1	-1	-1	-1	-1	-1	-1	-1	-1	-1	-1	-1	-1	-1	-1	-1	-1	-1	0	-27
Chr01	44800000	44900000	-1	-1	-1	-1	-1	-1	-1	-1	-1	-1	-1	-1	-1	-1	-1	-1	-1	-1	-1	-1	-1	-1	-1	-1	-1	-1	-1	0	-27
Chr01	44900000	45000000	-1	-1	-1	-1	-1	-1	-1	-1	-1	-1	-1	-1	-1	-1	-1	-1	-1	-1	-1	-1	-1	-1	-1	-1	-1	-1	-1	0	-27
Chr01	45000000	45100000	-1	-1	-1	-1	-1	-1	-1	-1	-1	-1	-1	-1	-1	-1	-1	-1	-1	-1	-1	-1	-1	-1	-1	-1	-1	-1	-1	0	-27
Chr01	45100000	45200000	-1	-1	-1	-1	-1	-1	-1	-1	-1	-1	-1	-1	-1	-1	-1	-1	-1	-1	-1	-1	-1	-1	-1	-1	-1	-1	-1	0	-27
Chr01	45200000	45300000	-1	-1	-1	-1	-1	-1	-1	-1	-1	-1	-1	-1	-1	-1	-1	-1	-1	-1	-1	-1	-1	-1	-1	-1	-1	-1	-1	0	-27
Chr01	45300000	45400000	-1	-1	-1	-1	-1	-1	-1	-1	-1	-1	-1	-1	-1	-1	1	1	-1	-1	-1	-1	-1	-1	-1	1	-1	-1	-1	3	-24
Chr01	45400000	45500000	1	1	1	1	1	1	1	1	1	1	1	1	1	1	1	1	1	1	1	1	1	1	1	1	1	1	1	27	0
Chr01	45500000	45600000	-1	-1	-1	-1	-1	-1	-1	-1	-1	-1	-1	-1	-1	-1	-1	1	-1	-1	-1	-1	-1	-1	-1	-1	-1	-1	-1	1	-26
Chr01	45600000	45700000	-1	-1	-1	-1	-1	-1	-1	-1	-1	-1	-1	-1	-1	-1	-1	1	-1	-1	-1	-1	-1	-1	-1	-1	-1	-1	-1	1	-26
Chr01	45700000	45800000	0	0	0	-1	-1	-1	-1	-1	-1	-1	0	-1	-1	-1	-1	-1	-1	0	-1	-1	-1	-1	-1	-1	-1	-1	-1	0	-22
Chr01	45800000	45900000	-1	-1	-1	-1	-1	-1	-1	-1	-1	-1	-1	-1	-1	-1	-1	-1	-1	-1	-1	-1	-1	-1	-1	-1	-1	-1	-1	0	-27
Chr01	45900000	46000000	1	-1	1	-1	-1	1	-1	-1	-1	-1	1	-1	-1	-1	1	1	-1	1	-1	-1	-1	-1	-1	1	1	-1	-1	9	-18
Chr01	46000000	46100000	-1	-1	-1	-1	-1	-1	-1	-1	-1	-1	-1	-1	-1	-1	-1	1	-1	-1	-1	-1	-1	-1	-1	-1	-1	-1	-1	1	-26
Chr01	46100000	46200000	-1	-1	-1	-1	-1	-1	-1	-1	-1	-1	-1	-1	-1	-1	-1	-1	-1	-1	-1	-1	-1	-1	-1	-1	-1	-1	-1	0	-27
Chr01	46200000	46300000	-1	-1	-1	-1	-1	-1	-1	-1	-1	-1	-1	-1	-1	-1	-1	-1	-1	-1	-1	-1	-1	-1	-1	-1	-1	-1	-1	0	-27
Chr01	46300000	46400000	1	1	1	-1	-1	-1	-1	-1	-1	-1	1	1	-1	-1	-1	1	-1	1	-1	-1	-1	-1	1	1	-1	-1	-1	9	-18
Chr01	46400000	46500000	1	1	1	1	1	1	1	1	1	1	1	1	1	1	1	1	1	1	1	1	1	1	1	1	1	1	1	27	0
Chr01	46500000	46600000	1	1	1	1	1	1	1	1	1	1	1	1	1	1	1	1	1	1	1	1	1	1	1	1	1	1	1	27	0
Chr01	46600000	46700000	1	1	1	1	1	1	1	1	1	1	1	1	1	1	1	1	1	1	1	1	1	1	1	1	1	1	1	27	0
Chr01	46700000	46800000	1	1	1	1	1	1	1	1	1	1	1	1	1	1	1	1	1	1	1	1	1	1	1	1	1	1	1	27	0
Chr01	46800000	46900000	1	1	1	1	1	1	1	1	1	1	1	1	1	1	1	1	1	1	1	1	1	1	1	1	1	1	1	27	0
Chr01	46900000	47000000	-1	-1	-1	-1	-1	-1	-1	-1	-1	-1	-1	-1	-1	-1	-1	-1	-1	-1	-1	-1	-1	-1	-1	-1	-1	-1	-1	0	-27
Chr01	47000000	47100000	-1	-1	-1	-1	-1	-1	-1	-1	-1	-1	-1	-1	-1	-1	-1	-1	-1	-1	-1	-1	-1	-1	-1	-1	-1	-1	-1	0	-27
Chr01	47100000	47200000	-1	-1	-1	-1	-1	-1	-1	-1	-1	-1	-1	-1	-1	-1	-1	1	-1	-1	-1	-1	-1	-1	-1	-1	-1	-1	-1	1	-26
Chr01	47200000	47300000	-1	1	1	1	1	1	-1	-1	-1	-1	1	1	-1	-1	1	1	1	1	1	-1	-1	-1	-1	1	1	-1	1	15	-12
Chr01	47300000	47400000	1	1	1	1	1	1	1	1	1	1	1	1	1	1	1	1	1	1	1	1	1	1	1	1	1	1	1	27	0
Chr01	47400000	47500000	-1	-1	-1	-1	-1	-1	-1	-1	-1	-1	-1	-1	-1	-1	-1	-1	-1	-1	-1	-1	-1	-1	-1	-1	-1	-1	-1	0	-27
Chr01	47500000	47600000	-1	-1	-1	-1	-1	-1	-1	-1	-1	-1	-1	-1	-1	-1	-1	-1	-1	-1	-1	-1	-1	-1	-1	-1	-1	-1	-1	0	-27
Chr01	47600000	47700000	-1	-1	-1	-1	-1	-1	-1	-1	-1	-1	-1	-1	-1	-1	-1	-1	-1	-1	-1	-1	-1	-1	-1	-1	-1	-1	-1	0	-27
Chr01	47700000	47800000	1	1	1	1	1	1	1	1	1	-1	1	1	1	1	1	1	1	1	1	1	1	1	1	1	1	-1	1	25	-2
Chr01	47800000	47900000	1	1	1	1	1	1	1	1	1	1	1	1	1	1	1	1	1	1	1	1	1	1	-1	1	1	1	1	26	-1
Chr01	47900000	48000000	-1	-1	-1	-1	-1	-1	-1	-1	-1	-1	-1	-1	-1	-1	-1	1	-1	-1	-1	-1	-1	-1	-1	-1	-1	-1	-1	1	-26
Chr01	48000000	48100000	1	1	1	1	1	1	1	1	1	-1	1	1	-1	1	1	1	-1	1	1	-1	1	1	-1	1	1	-1	1	21	-6
Chr01	48100000	48200000	1	-1	1	1	1	-1	1	1	1	-1	1	1	1	1	1	1	-1	1	1	1	1	1	1	1	1	1	1	23	-4
Chr01	48200000	48300000	-1	-1	-1	1	-1	-1	-1	1	-1	-1	-1	1	-1	-1	1	1	-1	-1	1	-1	-1	-1	-1	1	-1	-1	-1	7	-20
Chr01	48300000	48400000	-1	-1	-1	-1	-1	-1	-1	-1	-1	-1	-1	-1	-1	-1	-1	-1	-1	-1	-1	-1	-1	-1	-1	-1	-1	-1	-1	0	-27
Chr01	48400000	48500000	-1	-1	-1	-1	-1	-1	-1	-1	-1	-1	-1	-1	-1	-1	-1	1	-1	-1	-1	-1	-1	-1	-1	-1	-1	-1	-1	1	-26
Chr01	48500000	48600000	1	1	1	1	1	1	1	1	1	1	1	1	1	-1	1	1	1	-1	1	1	1	1	-1	1	1	1	1	24	-3
Chr01	48600000	48700000	-1	-1	-1	-1	-1	-1	-1	-1	-1	-1	-1	-1	-1	-1	-1	-1	-1	-1	-1	-1	-1	-1	-1	-1	-1	-1	-1	0	-27
Chr01	48700000	48800000	-1	-1	-1	-1	-1	-1	-1	-1	-1	-1	-1	-1	-1	-1	-1	1	-1	-1	-1	-1	-1	-1	-1	-1	-1	-1	-1	1	-26
Chr01	48800000	48900000	-1	-1	1	1	-1	-1	-1	-1	-1	-1	1	-1	-1	-1	1	1	-1	1	1	-1	-1	1	-1	1	1	-1	1	11	-16
Chr01	48900000	49000000	-1	-1	-1	-1	-1	-1	-1	-1	-1	-1	-1	-1	-1	-1	-1	1	-1	-1	-1	-1	-1	-1	-1	-1	-1	-1	-1	1	-26
Chr01	49000000	49100000	-1	-1	-1	-1	-1	-1	-1	-1	-1	-1	-1	-1	-1	-1	-1	1	-1	-1	-1	-1	-1	-1	-1	-1	-1	-1	-1	1	-26
Chr01	49100000	49200000	-1	-1	-1	-1	-1	-1	-1	-1	-1	-1	-1	-1	-1	-1	-1	1	-1	-1	1	-1	-1	-1	-1	1	-1	-1	-1	3	-24
Chr01	49200000	49300000	-1	-1	-1	-1	-1	-1	-1	-1	-1	-1	-1	-1	-1	-1	-1	1	-1	-1	-1	-1	-1	-1	-1	-1	-1	-1	-1	1	-26
Chr01	49300000	49400000	-1	-1	-1	-1	-1	-1	-1	-1	-1	-1	-1	-1	-1	-1	-1	-1	-1	-1	-1	-1	-1	-1	-1	-1	-1	-1	-1	0	-27
Chr01	49400000	49500000	-1	-1	-1	-1	-1	-1	-1	-1	-1	-1	-1	-1	-1	-1	-1	-1	-1	-1	-1	-1	-1	-1	-1	-1	-1	-1	-1	0	-27
Chr01	49500000	49600000	-1	-1	-1	-1	-1	-1	-1	-1	-1	-1	-1	-1	-1	-1	-1	-1	-1	-1	-1	-1	-1	-1	-1	-1	-1	-1	-1	0	-27
Chr01	49600000	49700000	-1	-1	-1	-1	-1	-1	-1	-1	-1	-1	-1	-1	-1	-1	-1	-1	-1	-1	-1	-1	-1	-1	-1	-1	-1	-1	-1	0	-27
Chr01	49700000	49800000	-1	-1	-1	-1	-1	-1	-1	-1	-1	-1	-1	-1	-1	-1	-1	-1	-1	-1	-1	-1	-1	-1	-1	-1	-1	-1	-1	0	-27
Chr01	49800000	49900000	-1	-1	-1	-1	-1	-1	-1	-1	-1	-1	-1	-1	-1	-1	-1	-1	-1	-1	-1	-1	-1	-1	-1	-1	-1	-1	-1	0	-27
Chr01	49900000	50000000	-1	-1	-1	-1	-1	-1	-1	-1	-1	-1	-1	-1	-1	-1	-1	-1	-1	-1	-1	-1	-1	-1	-1	-1	-1	-1	-1	0	-27
Chr01	50000000	50100000	-1	-1	-1	-1	-1	-1	-1	-1	-1	-1	-1	-1	-1	-1	-1	-1	-1	-1	-1	-1	-1	-1	-1	-1	-1	-1	-1	0	-27
Chr01	50100000	50200000	1	1	1	1	1	1	1	1	1	1	1	1	1	1	1	1	1	1	1	1	1	1	1	1	1	1	1	27	0
Chr01	50200000	50300000	1	1	1	1	1	1	1	1	1	1	1	1	1	1	1	1	1	1	1	1	1	1	1	1	1	1	1	27	0
Chr01	50300000	50400000	1	1	1	1	1	1	1	1	1	1	1	1	1	1	1	1	1	1	1	1	1	1	1	1	1	1	1	27	0
Chr01	50400000	50500000	1	1	1	1	1	1	1	1	1	1	1	1	1	1	1	1	1	1	1	-1	1	1	1	1	1	1	1	26	-1
Chr01	50500000	50600000	-1	-1	-1	-1	-1	-1	-1	-1	-1	-1	-1	-1	-1	-1	-1	-1	-1	-1	-1	-1	-1	-1	-1	-1	-1	-1	-1	0	-27
Chr01	50600000	50700000	-1	-1	-1	-1	-1	-1	-1	-1	-1	-1	-1	-1	-1	-1	-1	1	-1	-1	1	-1	-1	-1	-1	-1	-1	-1	-1	2	-25
Chr01	50700000	50800000	-1	-1	-1	-1	-1	-1	-1	-1	-1	-1	-1	-1	-1	-1	-1	-1	-1	-1	-1	-1	-1	-1	-1	-1	-1	-1	-1	0	-27
Chr01	50800000	50900000	-1	-1	-1	-1	-1	-1	-1	-1	-1	-1	-1	-1	-1	-1	-1	-1	-1	-1	-1	-1	-1	-1	-1	-1	-1	-1	-1	0	-27
Chr01	50900000	51000000	1	1	1	1	1	1	1	1	1	1	1	1	1	1	1	1	1	1	1	1	1	1	1	1	1	1	1	27	0
Chr01	51000000	51100000	1	1	1	1	1	1	1	1	1	1	1	1	1	1	1	1	1	1	1	1	1	1	1	1	1	1	1	27	0
Chr01	51100000	51200000	1	1	1	1	1	1	1	1	1	1	1	1	1	1	1	1	1	1	1	1	1	1	1	1	1	1	1	27	0
Chr01	51200000	51300000	1	1	1	1	1	1	1	1	1	1	1	1	1	1	1	1	1	1	1	1	1	1	1	1	1	1	1	27	0
Chr01	51300000	51400000	1	1	1	1	1	1	1	1	1	1	1	1	1	1	1	1	1	1	1	1	1	1	1	1	1	1	1	27	0
Chr01	51400000	51500000	1	1	1	1	1	1	1	1	1	1	1	1	1	1	1	1	1	1	1	1	1	1	1	1	1	1	1	27	0
Chr01	51500000	51600000	1	1	1	1	1	1	1	1	1	1	1	1	1	1	1	1	1	1	1	1	1	1	1	1	1	1	1	27	0
Chr01	51600000	51700000	1	1	1	1	1	1	1	1	1	1	1	1	1	1	1	1	1	1	1	1	1	1	1	1	1	1	1	27	0
Chr01	51700000	51800000	1	1	1	1	1	1	1	1	1	1	1	1	1	1	1	1	1	1	1	1	1	1	1	1	1	1	1	27	0
Chr01	51800000	51900000	1	1	1	1	1	1	1	1	1	1	1	1	1	1	1	1	1	1	1	1	1	1	1	1	1	1	1	27	0
Chr01	51900000	52000000	1	1	1	1	1	1	1	1	1	1	1	1	1	1	1	1	1	1	1	1	1	1	1	1	1	1	1	27	0
Chr01	52000000	52100000	1	1	1	1	1	1	1	1	1	1	1	1	1	1	1	1	1	1	1	1	1	1	1	1	1	1	1	27	0
Chr01	52100000	52200000	1	1	1	1	1	1	1	1	1	1	1	1	1	1	1	1	1	1	1	1	1	1	1	1	1	1	1	27	0
Chr01	52200000	52300000	1	1	1	1	1	1	1	1	1	1	1	1	1	1	1	1	1	1	1	1	1	1	1	1	1	1	1	27	0
Chr01	52300000	52400000	1	1	1	1	1	1	1	1	1	1	1	1	1	1	1	1	1	1	1	1	1	1	1	1	1	1	1	27	0
Chr01	52400000	52500000	1	1	1	1	1	1	1	1	1	1	1	1	1	1	1	1	1	1	1	1	1	1	1	1	1	1	1	27	0
Chr01	52500000	52600000	1	1	1	1	1	1	1	1	1	1	1	1	1	1	1	1	1	1	1	1	1	1	1	1	1	1	1	27	0
Chr01	52600000	52700000	1	1	1	1	1	1	1	1	1	1	1	1	1	1	1	1	1	1	1	1	1	1	1	1	1	1	1	27	0
Chr01	52700000	52800000	1	1	1	1	1	1	1	1	1	1	1	1	1	1	1	1	1	1	1	1	1	1	1	1	1	1	1	27	0
Chr01	52800000	52900000	1	1	1	1	1	1	1	1	1	1	1	1	1	1	1	1	1	1	1	1	1	1	1	1	1	1	1	27	0
Chr01	52900000	53000000	1	1	1	1	1	1	1	1	1	1	1	1	1	1	1	1	1	1	1	1	1	1	1	1	1	1	1	27	0
Chr01	53000000	53100000	1	1	1	1	1	1	1	1	1	1	1	1	1	1	1	1	1	1	1	1	1	1	1	1	1	1	1	27	0
Chr01	53100000	53200000	1	1	1	1	1	1	1	1	1	1	1	1	1	1	1	1	1	1	1	1	1	1	1	1	1	1	1	27	0
Chr01	53200000	53300000	1	1	1	1	1	1	1	1	1	1	1	1	1	1	1	1	1	1	1	1	1	1	1	1	1	1	1	27	0
Chr01	53300000	53400000	1	1	1	1	1	1	1	1	1	1	1	1	1	1	1	1	1	1	1	1	1	1	1	1	1	1	1	27	0
Chr01	53400000	53500000	1	1	1	1	1	1	1	1	1	1	1	1	1	1	1	1	1	1	1	1	1	1	1	1	1	1	1	27	0
Chr01	53500000	53600000	1	1	1	1	1	1	1	1	1	1	1	1	1	1	1	1	1	1	1	1	1	1	1	1	1	1	1	27	0
Chr01	53600000	53700000	1	1	1	1	1	1	1	1	1	1	1	1	1	1	1	1	1	1	1	1	1	1	1	1	1	1	1	27	0
Chr01	53700000	53800000	1	1	1	1	1	1	1	1	1	1	1	1	1	1	1	1	1	1	1	1	1	1	1	1	1	1	1	27	0
Chr01	53800000	53900000	1	1	1	1	1	1	1	1	1	1	1	1	1	1	1	1	1	1	1	1	1	1	1	1	1	1	1	27	0
Chr01	53900000	54000000	1	1	1	1	1	1	1	1	1	1	1	1	1	1	1	1	1	1	1	1	1	1	1	1	1	1	1	27	0
Chr01	54000000	54100000	1	1	1	1	1	1	1	1	1	1	1	1	1	1	1	1	1	1	1	1	1	1	1	1	1	1	1	27	0
Chr01	54100000	54200000	1	1	1	1	1	1	1	1	1	1	1	1	1	1	1	1	1	1	1	1	1	1	1	1	1	1	1	27	0
Chr01	54200000	54300000	1	1	1	1	1	1	1	1	1	1	1	1	1	1	1	1	1	1	1	1	1	1	1	1	1	1	1	27	0
Chr01	54300000	54400000	1	1	1	1	1	1	1	1	1	1	1	1	1	1	1	1	1	1	1	1	1	1	1	1	1	1	1	27	0
Chr01	54400000	54500000	1	1	1	1	1	1	1	1	1	1	1	1	1	1	1	1	1	1	1	1	1	1	1	1	1	1	1	27	0
Chr01	54500000	54600000	1	1	1	1	1	1	1	1	1	1	1	1	1	1	1	1	1	1	1	1	1	1	1	1	1	1	1	27	0
Chr01	54600000	54700000	1	1	1	1	1	1	1	1	1	1	1	1	1	1	1	1	1	1	1	1	1	1	1	1	1	1	1	27	0
Chr01	54700000	54800000	1	1	1	1	1	1	1	1	1	1	1	1	1	1	1	1	1	1	1	1	1	1	1	1	1	1	1	27	0
Chr01	54800000	54900000	1	1	1	1	1	1	1	1	1	1	1	1	1	1	1	1	1	1	1	1	1	1	1	1	1	1	1	27	0
Chr01	54900000	55000000	1	1	1	1	1	1	1	1	1	1	1	1	1	1	1	1	1	1	1	1	1	1	1	1	1	1	1	27	0
Chr01	55000000	55100000	1	1	1	1	1	1	1	1	1	1	1	1	1	1	1	1	1	1	1	1	1	1	1	1	1	1	1	27	0
Chr01	55100000	55200000	1	1	1	1	1	1	1	1	1	1	1	1	1	1	1	1	1	1	1	1	1	1	1	1	1	1	1	27	0
Chr01	55200000	55300000	1	1	1	1	1	1	1	1	1	1	1	1	1	1	1	1	1	1	1	1	1	1	1	1	1	1	1	27	0
Chr01	55300000	55400000	1	1	1	1	1	1	1	1	1	1	1	1	1	1	1	1	1	1	1	1	1	1	1	1	1	1	1	27	0
Chr01	55400000	55500000	1	1	1	1	1	1	1	1	1	1	1	1	1	1	1	1	1	1	1	1	1	1	1	1	1	1	1	27	0
Chr01	55500000	55600000	1	1	1	1	1	1	1	1	1	1	1	1	1	1	1	1	1	1	1	1	1	1	1	1	1	1	1	27	0
Chr01	55600000	55700000	1	1	1	1	1	1	1	1	1	1	1	1	1	1	1	1	1	1	1	1	1	1	1	1	1	1	1	27	0
Chr01	55700000	55800000	1	1	1	1	1	1	1	1	1	1	1	1	1	1	1	1	1	1	1	1	1	1	1	1	1	1	1	27	0
Chr01	55800000	55900000	1	1	1	1	1	1	1	1	1	1	1	1	1	1	1	1	1	1	1	1	1	1	1	1	1	1	1	27	0
Chr01	55900000	56000000	1	1	1	1	1	1	1	1	1	1	1	1	1	1	1	1	1	1	1	1	1	1	1	1	1	1	1	27	0
Chr01	56000000	56100000	1	1	1	1	1	1	1	1	1	1	1	1	1	1	1	1	1	1	1	1	1	1	1	1	1	1	1	27	0
Chr01	56100000	56200000	1	1	1	1	1	1	1	1	1	1	1	1	1	1	1	1	1	1	1	1	1	1	1	1	1	1	1	27	0
Chr01	56200000	56300000	1	1	1	1	1	1	1	1	1	1	1	1	1	1	1	1	1	1	1	1	1	1	1	1	1	1	1	27	0
Chr01	56300000	56400000	1	1	1	1	1	1	1	1	1	1	1	1	1	1	1	1	1	1	1	1	1	1	1	1	1	1	1	27	0
Chr01	56400000	56500000	1	1	1	1	1	1	1	1	1	1	1	1	1	1	1	1	1	1	1	1	1	1	1	1	1	1	1	27	0
Chr01	56500000	56600000	1	1	1	1	1	1	1	1	1	1	1	1	1	1	1	1	1	1	1	1	1	1	1	1	1	1	1	27	0
Chr01	56600000	56700000	1	1	1	1	1	1	1	1	1	1	1	1	1	1	1	1	1	1	1	1	1	1	1	1	1	1	1	27	0
Chr01	56700000	56800000	1	1	1	1	1	1	1	1	1	1	1	1	1	1	1	1	1	1	1	1	1	1	1	1	1	1	1	27	0
Chr01	56800000	56900000	1	1	1	1	1	1	1	1	1	1	1	1	1	1	1	1	1	1	1	1	1	1	1	1	1	1	1	27	0
Chr01	56900000	57000000	1	1	1	1	1	1	1	1	1	1	1	1	1	1	1	1	1	1	1	1	1	1	1	1	1	1	1	27	0
Chr01	57000000	57100000	1	1	1	1	1	1	1	1	1	1	1	1	1	1	1	1	1	1	1	1	1	1	1	1	1	1	1	27	0
Chr01	57100000	57200000	1	1	1	1	1	1	1	1	1	1	1	1	1	1	1	1	1	1	1	1	1	1	1	1	1	1	1	27	0
Chr01	57200000	57300000	1	1	1	1	1	1	1	1	1	1	1	1	1	1	1	1	1	1	1	1	1	1	1	1	1	1	1	27	0
Chr01	57300000	57400000	1	1	1	1	1	1	1	1	1	1	1	1	1	1	1	1	1	1	1	1	1	1	1	1	1	1	1	27	0
Chr01	57400000	57500000	1	1	1	1	1	1	1	1	1	1	1	1	1	1	1	1	1	1	1	1	1	1	1	1	1	1	1	27	0
Chr01	57500000	57600000	1	1	1	1	1	1	1	1	1	1	1	1	1	1	1	1	1	1	1	1	1	1	1	1	1	1	1	27	0
Chr01	57600000	57700000	1	1	1	1	1	1	1	1	1	1	1	1	1	1	1	1	1	1	1	1	1	1	1	1	1	1	1	27	0
Chr01	57700000	57800000	1	1	1	1	1	1	1	1	1	1	1	1	1	1	1	1	1	1	1	1	1	1	1	1	1	1	1	27	0
Chr01	57800000	57900000	1	1	1	1	1	1	1	1	1	1	1	1	1	1	1	1	1	1	1	1	1	1	1	1	1	1	1	27	0
Chr01	57900000	58000000	1	1	1	1	1	1	1	1	1	1	1	1	1	1	1	1	1	1	1	1	1	1	1	1	1	1	1	27	0
Chr01	58000000	58100000	1	1	1	1	1	1	1	1	1	1	1	1	1	1	1	1	1	1	1	1	1	1	1	1	1	1	1	27	0
Chr01	58100000	58200000	1	1	1	1	1	1	1	1	1	1	1	1	1	1	1	1	1	1	1	1	1	1	1	1	1	1	1	27	0
Chr01	58200000	58300000	1	1	1	1	1	1	1	1	1	1	1	1	1	1	1	1	1	1	1	1	1	1	1	1	1	1	1	27	0
Chr01	58300000	58400000	1	1	1	1	1	1	1	1	1	1	1	1	1	1	1	1	1	1	1	1	1	1	1	1	1	1	1	27	0
Chr01	58400000	58500000	1	1	1	1	1	1	1	1	1	1	1	1	1	1	1	1	1	1	1	1	1	1	1	1	1	1	1	27	0
Chr01	58500000	58600000	1	1	1	1	1	1	1	1	1	1	1	1	1	1	1	1	1	1	1	1	1	1	1	1	1	1	1	27	0
Chr01	58600000	58700000	1	1	1	1	1	1	1	1	1	1	1	1	1	1	1	1	1	1	1	1	1	1	1	1	1	1	1	27	0
Chr01	58700000	58800000	0	1	1	1	1	1	1	1	1	1	1	1	1	1	1	1	1	1	1	1	1	1	1	1	1	1	1	26	0
Chr01	58800000	58900000	0	1	1	1	1	1	1	1	1	1	1	1	1	1	1	1	1	1	1	1	1	1	1	1	1	1	1	26	0
Chr01	58900000	59000000	1	1	1	1	1	1	1	1	1	1	1	1	1	1	1	1	1	1	1	1	1	1	1	1	1	1	1	27	0
Chr01	59000000	59100000	0	1	1	1	1	1	1	1	1	1	1	0	1	1	1	1	1	1	1	1	1	1	1	1	1	1	1	25	0
Chr01	59100000	59200000	0	1	1	0	1	1	1	1	1	1	1	0	1	1	1	1	1	1	1	1	1	1	1	1	1	1	1	24	0
Chr01	59200000	59249829	0	0	0	0	0	0	0	0	0	0	0	0	0	0	0	0	0	0	0	0	0	0	0	0	0	0	0	0	0
Chr02	0	100000	0	1	0	0	0	0	0	0	0	1	0	0	0	0	0	0	0	0	0	0	0	0	0	0	0	0	0	2	0
Chr02	100000	200000	1	1	1	1	1	1	1	1	1	1	1	1	1	1	1	1	1	1	1	1	1	1	1	1	1	1	1	27	0
Chr02	200000	300000	1	1	1	1	1	1	1	1	1	1	1	1	1	1	1	1	1	1	1	1	1	1	1	1	1	1	1	27	0
Chr02	300000	400000	1	1	1	1	1	1	1	1	1	1	1	1	1	1	1	1	1	1	1	1	1	1	1	1	1	1	1	27	0
Chr02	400000	500000	1	1	1	1	1	1	1	1	1	1	1	1	1	1	1	1	1	1	1	1	1	1	1	1	1	1	1	27	0
Chr02	500000	600000	1	1	1	1	1	1	1	1	1	1	1	1	1	1	1	1	1	1	1	1	1	1	1	1	1	1	1	27	0
Chr02	600000	700000	1	1	1	1	1	1	1	1	1	1	1	1	1	1	1	1	1	1	1	1	1	1	1	1	1	1	1	27	0
Chr02	700000	800000	1	1	1	1	1	1	1	1	1	1	1	1	1	1	1	1	1	1	1	1	1	1	1	1	1	1	1	27	0
Chr02	800000	900000	1	1	1	1	1	1	1	1	1	1	1	1	1	1	1	1	1	1	1	1	1	1	1	1	1	1	1	27	0
Chr02	900000	1000000	1	1	1	1	1	1	1	1	1	1	1	1	1	1	1	1	1	1	1	1	1	1	1	1	1	1	1	27	0
Chr02	1000000	1100000	1	1	1	1	1	1	1	1	1	1	1	1	1	1	1	1	1	1	1	1	1	1	1	1	1	1	1	27	0
Chr02	1100000	1200000	1	1	1	1	1	1	1	1	1	1	1	1	1	1	1	1	1	1	1	1	1	1	1	1	1	1	1	27	0
Chr02	1200000	1300000	1	1	1	1	1	1	1	1	1	1	1	1	1	1	1	1	1	1	1	1	1	1	1	1	1	1	1	27	0
Chr02	1300000	1400000	1	1	1	1	1	1	1	1	1	1	1	1	1	1	1	1	1	1	1	1	1	1	1	1	1	1	1	27	0
Chr02	1400000	1500000	1	1	1	1	1	1	1	1	1	1	1	1	1	1	1	1	1	1	1	1	1	1	1	1	1	1	1	27	0
Chr02	1500000	1600000	1	1	1	1	1	1	1	1	1	1	1	1	1	1	1	1	1	1	1	1	1	1	1	1	1	1	1	27	0
Chr02	1600000	1700000	1	1	1	1	1	1	1	1	1	1	1	1	1	1	1	1	1	1	1	1	1	1	1	1	1	1	1	27	0
Chr02	1700000	1800000	1	1	1	1	1	1	1	1	1	1	1	1	1	1	1	1	1	1	1	1	1	1	1	1	1	1	1	27	0
Chr02	1800000	1900000	1	1	1	1	1	1	1	1	1	1	1	1	1	1	1	1	1	1	1	1	1	1	1	1	1	1	1	27	0
Chr02	1900000	2000000	1	1	1	1	1	1	1	1	1	1	1	1	1	1	1	1	1	1	1	1	1	1	1	1	1	1	1	27	0
Chr02	2000000	2100000	1	1	1	1	1	1	1	1	1	1	1	1	1	1	1	1	1	1	1	1	1	1	1	1	1	1	1	27	0
Chr02	2100000	2200000	1	1	1	1	1	1	1	1	1	1	1	1	1	1	1	1	1	1	1	1	1	1	1	1	1	1	1	27	0
Chr02	2200000	2300000	1	1	1	1	1	1	1	1	1	1	1	1	1	1	1	1	1	1	1	1	1	1	1	1	1	1	1	27	0
Chr02	2300000	2400000	1	1	1	1	1	1	1	1	1	1	1	1	1	1	1	1	1	1	1	1	1	1	1	1	1	1	1	27	0
Chr02	2400000	2500000	1	1	1	1	1	1	1	1	1	1	1	1	1	1	1	1	1	1	1	1	1	1	1	1	1	1	1	27	0
Chr02	2500000	2600000	0	0	0	0	0	0	0	1	0	0	0	1	0	0	0	0	0	0	0	0	0	0	0	0	0	0	0	2	0
Chr02	2600000	2700000	1	1	1	1	1	1	1	1	1	1	1	1	1	1	1	1	1	1	1	1	1	1	1	1	1	1	1	27	0
Chr02	2700000	2800000	1	1	1	1	1	1	1	1	1	1	1	1	1	1	1	1	1	1	1	1	1	1	1	1	1	1	1	27	0
Chr02	2800000	2900000	1	1	1	1	1	1	1	1	1	1	1	1	1	1	1	1	1	1	1	1	1	1	1	1	1	1	1	27	0
Chr02	2900000	3000000	1	1	1	1	1	1	1	1	1	1	1	1	1	1	1	1	1	1	1	1	1	1	1	1	1	1	1	27	0
Chr02	3000000	3100000	1	1	1	1	1	1	1	1	1	1	1	1	1	1	1	1	1	1	1	1	1	1	1	1	1	1	1	27	0
Chr02	3100000	3200000	1	1	1	1	1	1	1	1	1	1	1	1	1	1	1	1	1	1	1	1	1	1	1	1	1	1	1	27	0
Chr02	3200000	3300000	1	1	1	1	1	1	1	1	1	1	1	1	1	1	1	1	1	1	1	1	1	1	1	1	1	1	1	27	0
Chr02	3300000	3400000	1	1	1	1	1	1	1	1	1	1	1	1	1	1	1	1	1	1	1	1	1	1	1	1	1	1	1	27	0
Chr02	3400000	3500000	1	1	1	1	1	1	1	1	1	1	1	1	1	1	1	1	1	1	1	1	1	1	1	1	1	1	1	27	0
Chr02	3500000	3600000	1	1	1	1	1	1	1	1	1	1	1	1	1	1	1	1	1	1	1	1	1	1	1	1	1	1	1	27	0
Chr02	3600000	3700000	1	1	1	1	1	1	1	1	1	1	1	1	1	1	1	1	1	1	1	1	1	1	1	1	1	1	1	27	0
Chr02	3700000	3800000	1	1	1	1	1	1	1	1	1	1	1	1	1	1	1	1	1	1	1	1	1	1	1	1	1	1	1	27	0
Chr02	3800000	3900000	1	1	1	1	1	1	1	1	1	1	1	1	1	1	1	1	1	1	1	1	1	1	1	1	1	1	1	27	0
Chr02	3900000	4000000	1	1	1	1	1	1	1	1	1	1	1	1	1	1	1	1	1	1	1	1	1	1	1	1	1	1	1	27	0
Chr02	4000000	4100000	1	1	1	1	1	1	1	1	1	1	1	1	1	1	1	1	1	1	1	1	1	1	1	1	1	1	1	27	0
Chr02	4100000	4200000	1	1	1	1	1	1	1	1	1	1	1	1	1	1	1	1	1	1	1	1	1	1	1	1	1	1	1	27	0
Chr02	4200000	4300000	1	1	1	1	1	1	1	1	1	1	1	1	1	1	1	1	1	1	1	1	1	1	1	1	1	1	1	27	0
Chr02	4300000	4400000	1	1	1	1	1	1	1	1	1	1	1	1	1	1	1	1	1	1	1	1	1	1	1	1	1	1	1	27	0
Chr02	4400000	4500000	1	1	1	1	1	1	1	1	1	1	1	1	1	1	1	1	1	1	1	1	1	1	1	1	1	1	1	27	0
Chr02	4500000	4600000	1	1	1	1	1	1	1	1	1	1	1	1	1	1	1	1	1	1	1	1	1	1	1	1	1	1	1	27	0
Chr02	4600000	4700000	1	1	1	1	1	1	1	1	1	1	1	1	1	1	1	1	1	1	1	1	1	1	1	1	1	1	1	27	0
Chr02	4700000	4800000	1	1	1	1	1	1	1	1	1	1	1	1	1	1	1	1	1	1	1	1	1	1	1	1	1	1	1	27	0
Chr02	4800000	4900000	1	1	1	1	1	1	1	1	1	1	1	1	1	1	1	1	1	1	1	1	1	1	1	1	1	1	1	27	0
Chr02	4900000	5000000	1	1	1	1	1	1	1	1	1	1	1	1	1	1	1	1	1	1	1	1	1	1	1	1	1	1	1	27	0
Chr02	5000000	5100000	1	1	1	1	1	1	1	1	1	1	1	1	1	1	1	1	1	1	1	1	1	1	1	1	1	1	1	27	0
Chr02	5100000	5200000	1	1	1	1	1	1	1	1	1	1	1	1	1	1	1	1	1	1	1	1	1	1	1	1	1	1	1	27	0
Chr02	5200000	5300000	1	1	1	1	1	1	1	1	1	1	1	1	1	1	1	1	1	1	1	1	1	1	1	1	1	1	1	27	0
Chr02	5300000	5400000	1	1	1	1	1	1	1	1	1	1	1	1	1	1	1	1	1	1	1	1	1	1	1	1	1	1	1	27	0
Chr02	5400000	5500000	1	1	1	1	1	1	1	1	1	1	1	1	1	1	1	1	1	1	1	1	1	1	1	1	1	1	1	27	0
Chr02	5500000	5600000	1	1	1	1	1	1	1	1	1	1	1	1	1	1	1	1	1	1	1	1	1	1	1	1	1	1	1	27	0
Chr02	5600000	5700000	1	1	1	1	1	1	1	1	1	1	1	1	1	1	1	1	1	1	1	1	1	1	1	1	1	1	1	27	0
Chr02	5700000	5800000	1	1	1	1	1	1	1	1	1	1	1	1	1	1	1	1	1	1	1	1	1	1	1	1	1	1	1	27	0
Chr02	5800000	5900000	1	1	1	1	1	1	1	1	1	1	1	1	1	1	1	1	1	1	1	1	1	1	1	1	1	1	1	27	0
Chr02	5900000	6000000	1	1	1	1	1	1	1	1	1	1	1	1	1	1	1	1	1	1	1	1	1	1	1	1	1	1	1	27	0
Chr02	6000000	6100000	1	1	1	1	1	1	1	1	1	1	1	1	1	1	1	1	1	1	1	1	1	1	1	1	1	1	1	27	0
Chr02	6100000	6200000	1	1	1	1	1	1	1	1	1	1	1	1	1	1	1	1	1	1	1	1	1	1	1	1	1	1	1	27	0
Chr02	6200000	6300000	1	1	1	1	1	1	1	1	1	1	1	1	1	1	1	1	1	1	1	1	1	1	1	1	1	1	1	27	0
Chr02	6300000	6400000	1	1	1	1	1	1	1	1	1	1	1	1	1	1	1	1	1	1	1	1	1	1	1	1	1	1	1	27	0
Chr02	6400000	6500000	1	1	1	1	1	1	1	1	1	1	1	1	1	1	1	1	1	1	1	1	1	1	1	1	1	1	1	27	0
Chr02	6500000	6600000	1	1	1	1	1	1	1	1	1	1	1	1	1	1	1	1	1	1	1	1	1	1	1	1	1	1	1	27	0
Chr02	6600000	6700000	1	1	1	1	1	1	1	1	1	1	1	1	1	1	1	1	1	1	1	1	1	1	1	1	1	1	1	27	0
Chr02	6700000	6800000	1	1	1	1	1	1	1	1	1	1	1	1	1	1	1	1	1	1	1	1	1	1	1	1	1	1	1	27	0
Chr02	6800000	6900000	1	1	1	1	1	1	1	1	1	1	1	1	1	1	1	1	1	1	1	1	1	1	1	1	1	1	1	27	0
Chr02	6900000	7000000	1	1	1	1	1	1	1	1	1	1	1	1	1	1	1	1	1	1	1	1	1	1	1	1	1	1	1	27	0
Chr02	7000000	7100000	1	1	1	1	1	1	1	1	1	1	1	1	1	1	1	1	1	1	1	1	1	1	1	1	1	1	1	27	0
Chr02	7100000	7200000	1	1	1	1	1	1	1	1	1	1	1	1	1	1	1	1	1	1	1	1	1	1	1	1	1	1	1	27	0
Chr02	7200000	7300000	1	1	1	1	1	1	1	1	1	1	1	1	1	1	1	1	1	1	1	1	1	1	1	1	1	1	1	27	0
Chr02	7300000	7400000	1	1	1	1	1	1	1	1	1	1	1	1	1	1	1	1	1	1	1	1	1	1	1	1	1	1	1	27	0
Chr02	7400000	7500000	1	1	1	1	1	1	1	1	1	1	1	1	1	1	1	1	1	1	1	1	1	1	1	1	1	1	1	27	0
Chr02	7500000	7600000	1	1	1	1	1	1	1	1	1	1	1	1	1	1	1	1	1	1	1	1	1	1	1	1	1	1	1	27	0
Chr02	7600000	7700000	-1	1	-1	1	1	1	-1	-1	-1	1	-1	-1	-1	-1	-1	1	-1	-1	1	-1	-1	-1	1	-1	1	-1	1	10	-17
Chr02	7700000	7800000	-1	1	-1	1	1	-1	-1	-1	-1	-1	-1	-1	-1	-1	-1	1	-1	-1	1	-1	-1	-1	-1	-1	1	-1	1	7	-20
Chr02	7800000	7900000	1	1	1	1	1	1	1	1	1	1	1	1	1	1	1	1	1	1	1	1	1	1	1	1	1	1	1	27	0
Chr02	7900000	8000000	-1	-1	-1	-1	1	-1	-1	-1	-1	-1	-1	-1	-1	-1	-1	1	-1	-1	1	-1	-1	-1	-1	-1	-1	-1	1	4	-23
Chr02	8000000	8100000	1	-1	-1	1	1	-1	1	1	1	1	-1	1	-1	1	1	1	1	1	1	1	1	1	-1	-1	1	-1	1	19	-8
Chr02	8100000	8200000	1	1	1	1	1	-1	1	1	1	1	-1	1	1	1	1	1	1	1	1	1	1	1	-1	1	1	-1	1	23	-4
Chr02	8200000	8300000	-1	-1	-1	1	1	-1	-1	-1	-1	-1	-1	-1	-1	-1	-1	1	-1	-1	-1	-1	-1	-1	-1	-1	-1	-1	-1	3	-24
Chr02	8300000	8400000	-1	1	-1	1	1	-1	-1	1	1	1	-1	-1	-1	1	-1	1	1	-1	1	1	-1	1	-1	-1	1	-1	1	14	-13
Chr02	8400000	8500000	1	1	1	1	1	1	1	1	1	1	1	1	1	1	1	1	1	1	1	1	1	1	1	1	1	1	1	27	0
Chr02	8500000	8600000	1	1	1	1	1	1	1	1	1	1	1	1	1	1	1	1	1	1	1	1	1	1	1	1	1	1	1	27	0
Chr02	8600000	8700000	1	1	1	1	1	1	1	1	1	1	1	1	1	1	1	1	1	1	1	1	1	1	1	1	1	1	1	27	0
Chr02	8700000	8800000	1	1	1	1	1	1	1	1	1	1	1	1	1	1	1	1	1	1	1	1	1	1	1	1	1	1	1	27	0
Chr02	8800000	8900000	-1	-1	-1	-1	1	-1	-1	-1	-1	-1	-1	-1	-1	-1	-1	1	-1	-1	-1	-1	-1	-1	-1	-1	-1	-1	1	3	-24
Chr02	8900000	9000000	-1	-1	-1	-1	-1	-1	-1	-1	-1	-1	-1	-1	-1	-1	-1	1	-1	-1	-1	-1	-1	-1	-1	-1	-1	-1	-1	1	-26
Chr02	9000000	9100000	-1	-1	-1	-1	-1	-1	-1	-1	-1	-1	-1	-1	-1	-1	-1	-1	-1	-1	-1	-1	-1	-1	-1	-1	-1	-1	-1	0	-27
Chr02	9100000	9200000	-1	-1	-1	-1	-1	-1	-1	-1	-1	-1	-1	-1	-1	-1	-1	-1	-1	-1	-1	-1	-1	-1	-1	-1	-1	-1	-1	0	-27
Chr02	9200000	9300000	-1	-1	-1	-1	-1	-1	-1	-1	-1	-1	-1	-1	-1	-1	-1	1	-1	-1	-1	-1	-1	-1	-1	-1	-1	-1	-1	1	-26
Chr02	9300000	9400000	-1	-1	1	1	1	-1	1	1	1	-1	-1	-1	1	-1	1	1	-1	-1	-1	-1	1	-1	-1	-1	-1	-1	1	11	-16
Chr02	9400000	9500000	1	1	1	1	1	1	1	1	1	1	1	1	1	1	1	1	1	1	1	1	1	1	1	1	1	1	1	27	0
Chr02	9500000	9600000	1	1	1	1	1	1	1	1	1	1	1	1	1	1	1	1	1	1	1	1	1	1	1	1	1	1	1	27	0
Chr02	9600000	9700000	1	1	1	1	1	1	1	1	1	1	1	1	1	1	1	1	1	1	1	1	1	1	1	1	1	1	1	27	0
Chr02	9700000	9800000	1	1	1	1	1	1	1	1	1	1	1	1	1	1	1	1	1	1	1	1	1	1	1	1	1	1	1	27	0
Chr02	9800000	9900000	1	1	1	1	1	1	1	1	1	1	1	1	1	1	1	1	1	1	1	1	1	1	1	1	1	1	1	27	0
Chr02	9900000	10000000	1	1	1	1	1	1	1	1	1	1	1	1	1	1	1	1	1	1	1	1	1	1	1	1	1	1	1	27	0
Chr02	10000000	10100000	1	1	1	1	1	-1	1	1	-1	1	-1	1	1	1	-1	1	1	1	1	1	-1	1	1	1	1	-1	1	21	-6
Chr02	10100000	10200000	1	1	1	1	1	1	1	1	1	1	1	1	1	1	1	1	1	1	1	1	1	1	1	1	1	1	1	27	0
Chr02	10200000	10300000	1	1	1	1	1	1	1	1	1	1	1	1	1	1	1	1	1	1	1	1	1	1	1	1	1	1	1	27	0
Chr02	10300000	10400000	1	1	1	1	1	1	1	1	1	1	1	1	1	1	1	1	1	1	1	1	1	1	1	1	1	1	1	27	0
Chr02	10400000	10500000	1	1	1	1	1	1	1	1	1	1	1	1	1	1	1	1	1	1	1	1	1	1	1	1	1	1	1	27	0
Chr02	10500000	10600000	1	1	1	1	1	1	1	1	1	1	1	1	1	1	1	1	1	1	1	1	1	1	1	1	1	1	1	27	0
Chr02	10600000	10700000	1	1	1	1	1	1	1	1	1	1	1	1	1	1	1	1	1	1	1	1	1	1	1	1	1	1	1	27	0
Chr02	10700000	10800000	1	1	1	1	1	1	1	1	1	1	1	1	1	1	1	1	1	1	1	1	1	1	1	1	1	1	1	27	0
Chr02	10800000	10900000	1	1	1	1	1	1	1	1	1	1	1	1	1	1	1	1	1	1	1	1	1	1	1	1	1	1	1	27	0
Chr02	10900000	11000000	1	1	1	1	1	1	1	1	1	1	1	1	1	1	1	1	1	1	1	1	1	1	1	1	1	1	1	27	0
Chr02	11000000	11100000	1	1	1	1	1	1	1	1	1	1	1	1	1	1	1	1	1	1	1	1	1	1	1	1	1	1	1	27	0
Chr02	11100000	11200000	1	1	1	1	1	1	1	1	1	1	1	1	1	1	1	1	1	1	1	1	1	1	1	1	1	1	1	27	0
Chr02	11200000	11300000	1	1	1	1	1	1	1	1	1	1	1	1	1	1	1	1	1	1	1	1	1	1	1	1	1	1	1	27	0
Chr02	11300000	11400000	1	1	1	1	1	1	1	1	1	1	1	1	1	1	1	1	1	1	1	1	1	1	1	1	1	1	1	27	0
Chr02	11400000	11500000	1	1	1	1	1	1	1	1	1	1	1	1	1	1	1	1	1	1	1	1	1	1	1	1	1	1	1	27	0
Chr02	11500000	11600000	1	1	1	1	1	1	1	1	1	1	1	1	1	1	1	1	1	1	1	1	1	1	1	1	1	1	1	27	0
Chr02	11600000	11700000	1	1	1	1	1	1	1	1	1	1	1	1	1	1	1	1	1	1	1	1	1	1	1	1	1	1	1	27	0
Chr02	11700000	11800000	1	1	1	1	1	1	1	1	1	1	1	1	1	1	1	1	1	1	1	1	1	1	1	1	1	1	1	27	0
Chr02	11800000	11900000	1	1	1	1	1	1	1	1	1	1	1	1	1	1	1	1	1	1	1	1	1	1	1	1	1	1	1	27	0
Chr02	11900000	12000000	1	1	1	1	1	1	1	1	1	1	1	1	1	1	1	1	1	1	1	1	1	1	1	1	1	1	1	27	0
Chr02	12000000	12100000	1	1	1	1	1	1	1	1	1	1	1	1	1	1	1	1	1	1	1	1	1	1	1	1	1	1	1	27	0
Chr02	12100000	12200000	1	1	1	1	1	1	1	1	1	1	1	1	1	1	1	1	1	1	1	1	1	1	1	1	1	1	1	27	0
Chr02	12200000	12300000	1	1	1	1	1	1	1	1	1	1	1	1	1	1	1	1	1	1	1	1	1	1	1	1	1	1	1	27	0
Chr02	12300000	12400000	1	1	1	1	1	1	1	1	1	1	1	1	1	1	1	1	1	1	1	1	1	1	1	1	1	1	1	27	0
Chr02	12400000	12500000	1	1	1	1	1	1	1	1	1	1	1	1	1	1	1	1	1	1	1	1	1	1	1	1	1	1	1	27	0
Chr02	12500000	12600000	1	1	1	1	1	1	1	1	1	1	1	1	1	1	1	1	1	1	1	1	1	1	1	1	1	1	1	27	0
Chr02	12600000	12700000	-1	-1	-1	-1	1	1	-1	-1	1	-1	-1	-1	-1	-1	-1	1	1	-1	-1	-1	-1	-1	1	-1	-1	-1	1	7	-20
Chr02	12700000	12800000	-1	-1	-1	-1	-1	-1	-1	-1	-1	-1	-1	-1	-1	-1	-1	-1	-1	-1	-1	-1	-1	-1	-1	-1	-1	-1	-1	0	-27
Chr02	12800000	12900000	-1	-1	-1	-1	-1	1	-1	-1	1	-1	-1	-1	-1	-1	-1	1	1	-1	-1	-1	-1	-1	1	-1	-1	-1	-1	5	-22
Chr02	12900000	13000000	1	1	1	1	1	1	1	1	1	1	1	1	1	1	1	1	1	1	1	1	1	1	1	1	1	1	1	27	0
Chr02	13000000	13100000	1	1	1	1	1	1	1	1	1	1	1	1	1	1	1	1	1	1	1	1	1	1	1	1	1	1	1	27	0
Chr02	13100000	13200000	1	1	1	1	1	1	1	1	1	1	1	-1	1	1	1	1	1	1	1	1	1	-1	-1	1	1	1	1	24	-3
Chr02	13200000	13300000	-1	-1	-1	-1	-1	-1	-1	-1	-1	-1	-1	-1	-1	-1	-1	-1	-1	-1	-1	-1	-1	-1	-1	-1	-1	-1	-1	0	-27
Chr02	13300000	13400000	-1	-1	-1	-1	-1	-1	-1	-1	-1	-1	-1	-1	-1	-1	-1	-1	-1	-1	-1	-1	-1	-1	-1	-1	-1	-1	-1	0	-27
Chr02	13400000	13500000	-1	-1	-1	-1	-1	0	-1	-1	-1	-1	-1	-1	-1	-1	-1	-1	-1	-1	-1	-1	-1	-1	0	0	-1	-1	-1	0	-24
Chr02	13500000	13600000	-1	-1	-1	-1	-1	-1	-1	-1	-1	-1	-1	-1	-1	-1	-1	-1	-1	-1	-1	-1	-1	-1	-1	-1	-1	-1	-1	0	-27
Chr02	13600000	13700000	1	1	1	1	1	1	1	1	1	1	1	-1	1	1	1	1	1	1	1	1	1	1	-1	1	1	1	1	25	-2
Chr02	13700000	13800000	1	1	1	1	1	1	1	1	1	1	1	1	1	1	1	1	1	1	1	1	1	1	1	1	1	1	1	27	0
Chr02	13800000	13900000	1	1	1	1	1	1	1	1	1	1	1	1	1	1	1	1	1	1	1	1	1	1	1	1	1	1	1	27	0
Chr02	13900000	14000000	1	1	1	1	1	1	1	1	1	1	1	1	1	1	1	1	1	1	1	1	1	1	1	1	1	1	1	27	0
Chr02	14000000	14100000	1	1	1	1	1	1	1	1	1	1	1	1	1	1	1	1	1	1	1	1	1	1	1	1	1	1	1	27	0
Chr02	14100000	14200000	1	1	1	1	1	1	1	1	1	1	1	1	1	1	1	1	1	1	1	1	1	1	1	1	1	1	1	27	0
Chr02	14200000	14300000	1	1	1	1	1	1	1	1	1	1	1	1	1	1	1	1	1	1	1	1	1	1	1	1	1	1	1	27	0
Chr02	14300000	14400000	1	1	1	1	1	1	1	1	1	1	1	1	1	1	1	1	1	1	1	1	1	1	1	1	1	1	1	27	0
Chr02	14400000	14500000	1	1	1	1	1	1	1	1	1	1	1	1	1	1	1	1	1	1	1	1	1	1	1	1	1	1	1	27	0
Chr02	14500000	14600000	1	1	1	1	1	1	1	1	1	1	1	1	1	1	1	1	1	1	1	1	1	1	1	1	1	1	1	27	0
Chr02	14600000	14700000	1	1	1	1	1	1	1	1	1	1	1	1	1	1	1	1	1	1	1	1	1	1	1	1	1	1	1	27	0
Chr02	14700000	14800000	1	1	1	1	1	1	1	1	1	1	1	1	1	1	1	1	1	1	1	1	1	1	1	1	1	1	1	27	0
Chr02	14800000	14900000	1	1	1	1	1	1	1	1	1	1	1	1	1	1	1	1	1	1	1	1	1	1	1	1	1	1	1	27	0
Chr02	14900000	15000000	1	1	1	1	1	1	1	1	1	1	1	1	1	1	1	1	1	1	1	1	1	1	1	1	1	1	1	27	0
Chr02	15000000	15100000	1	1	1	1	1	1	1	1	1	1	1	1	1	1	1	1	1	1	1	1	1	1	1	1	1	1	1	27	0
Chr02	15100000	15200000	1	1	1	1	1	1	1	1	1	1	1	1	1	1	1	1	1	1	1	1	1	1	1	1	1	1	1	27	0
Chr02	15200000	15300000	1	1	1	1	1	1	1	1	1	1	1	1	1	1	1	1	1	1	1	1	1	1	1	1	1	1	1	27	0
Chr02	15300000	15400000	1	1	1	1	1	1	1	1	1	1	1	1	1	1	1	1	1	1	1	1	1	1	1	1	1	1	1	27	0
Chr02	15400000	15500000	1	1	1	1	1	1	1	1	1	1	1	1	1	1	1	1	1	1	1	1	1	1	1	1	1	1	1	27	0
Chr02	15500000	15600000	1	1	1	1	1	1	1	1	1	1	1	1	1	1	1	1	1	1	1	1	1	1	1	1	1	1	1	27	0
Chr02	15600000	15700000	1	1	1	1	1	1	1	1	1	1	1	1	1	1	1	1	1	1	1	1	1	1	1	1	1	1	1	27	0
Chr02	15700000	15800000	1	1	1	1	1	1	1	1	1	1	1	1	1	1	1	1	1	1	1	1	1	1	1	1	1	1	1	27	0
Chr02	15800000	15900000	1	1	1	1	1	1	1	1	1	1	1	1	1	1	1	1	1	1	1	1	1	1	1	1	1	1	1	27	0
Chr02	15900000	16000000	-1	-1	-1	-1	-1	-1	-1	-1	-1	-1	-1	-1	-1	-1	-1	1	-1	-1	-1	-1	-1	-1	-1	-1	-1	-1	-1	1	-26
Chr02	16000000	16100000	-1	-1	-1	-1	-1	-1	-1	-1	-1	-1	-1	-1	-1	-1	-1	-1	-1	-1	-1	-1	-1	-1	-1	-1	-1	-1	-1	0	-27
Chr02	16100000	16200000	-1	-1	-1	-1	-1	-1	-1	-1	-1	-1	-1	-1	-1	-1	-1	-1	-1	-1	-1	-1	-1	-1	-1	-1	-1	-1	-1	0	-27
Chr02	16200000	16300000	-1	-1	-1	-1	-1	-1	-1	-1	-1	-1	-1	-1	-1	-1	-1	-1	-1	-1	-1	-1	-1	-1	-1	-1	-1	-1	-1	0	-27
Chr02	16300000	16400000	-1	-1	-1	-1	-1	-1	-1	-1	-1	-1	-1	-1	-1	-1	-1	-1	-1	-1	-1	-1	-1	-1	-1	-1	-1	-1	-1	0	-27
Chr02	16400000	16500000	-1	-1	-1	-1	-1	-1	-1	-1	-1	-1	-1	-1	-1	-1	-1	-1	-1	-1	-1	-1	-1	-1	-1	-1	-1	-1	-1	0	-27
Chr02	16500000	16600000	-1	-1	-1	-1	-1	-1	-1	-1	-1	-1	-1	-1	-1	-1	-1	-1	-1	-1	-1	-1	-1	-1	-1	-1	-1	-1	-1	0	-27
Chr02	16600000	16700000	-1	-1	-1	-1	-1	-1	-1	-1	-1	-1	-1	-1	-1	-1	-1	-1	-1	-1	-1	-1	-1	-1	-1	-1	-1	-1	-1	0	-27
Chr02	16700000	16800000	-1	-1	-1	-1	-1	-1	-1	-1	-1	-1	-1	-1	-1	-1	-1	-1	-1	-1	-1	-1	-1	-1	-1	-1	-1	-1	-1	0	-27
Chr02	16800000	16900000	-1	-1	-1	-1	-1	-1	-1	-1	-1	-1	-1	-1	-1	-1	-1	-1	-1	-1	-1	-1	-1	-1	-1	-1	-1	-1	-1	0	-27
Chr02	16900000	17000000	-1	-1	-1	-1	-1	-1	-1	-1	-1	-1	-1	-1	-1	-1	-1	-1	-1	-1	-1	-1	-1	-1	-1	-1	-1	-1	-1	0	-27
Chr02	17000000	17100000	-1	-1	-1	-1	-1	-1	-1	-1	-1	-1	-1	-1	-1	-1	-1	-1	-1	-1	-1	-1	-1	-1	-1	-1	-1	-1	-1	0	-27
Chr02	17100000	17200000	-1	-1	-1	-1	-1	-1	-1	-1	-1	-1	-1	-1	-1	-1	-1	-1	-1	-1	-1	-1	-1	-1	-1	-1	-1	-1	-1	0	-27
Chr02	17200000	17300000	-1	-1	-1	-1	-1	-1	-1	-1	-1	-1	-1	-1	-1	-1	-1	-1	-1	-1	-1	-1	-1	-1	-1	-1	-1	-1	-1	0	-27
Chr02	17300000	17400000	-1	-1	-1	-1	-1	-1	-1	-1	-1	-1	-1	-1	-1	-1	-1	-1	-1	-1	-1	-1	-1	-1	-1	-1	-1	-1	-1	0	-27
Chr02	17400000	17500000	-1	-1	-1	-1	-1	-1	-1	-1	-1	-1	-1	-1	-1	-1	-1	-1	-1	-1	-1	-1	-1	-1	-1	-1	-1	-1	-1	0	-27
Chr02	17500000	17600000	-1	-1	-1	-1	-1	-1	-1	-1	-1	-1	-1	-1	-1	-1	-1	-1	-1	-1	-1	-1	-1	-1	-1	-1	-1	-1	-1	0	-27
Chr02	17600000	17700000	-1	-1	-1	-1	-1	-1	-1	-1	-1	-1	-1	-1	-1	-1	-1	-1	-1	-1	-1	-1	-1	-1	-1	-1	-1	-1	-1	0	-27
Chr02	17700000	17800000	-1	-1	-1	-1	-1	-1	-1	-1	-1	-1	-1	-1	-1	-1	-1	-1	-1	-1	-1	-1	-1	-1	-1	-1	-1	-1	-1	0	-27
Chr02	17800000	17900000	-1	-1	-1	-1	-1	-1	-1	-1	-1	-1	-1	-1	-1	-1	-1	-1	-1	-1	-1	-1	-1	-1	-1	-1	-1	-1	-1	0	-27
Chr02	17900000	18000000	-1	-1	-1	-1	-1	-1	-1	-1	-1	-1	-1	-1	-1	-1	-1	-1	-1	-1	-1	-1	-1	-1	-1	-1	-1	-1	-1	0	-27
Chr02	18000000	18100000	-1	-1	-1	-1	-1	-1	-1	-1	-1	-1	-1	-1	-1	-1	-1	-1	-1	-1	-1	-1	-1	-1	-1	-1	-1	-1	-1	0	-27
Chr02	18100000	18200000	-1	-1	-1	-1	-1	-1	-1	-1	-1	-1	-1	-1	-1	-1	-1	-1	-1	-1	-1	-1	-1	-1	-1	-1	-1	-1	-1	0	-27
Chr02	18200000	18300000	-1	-1	-1	-1	-1	-1	-1	-1	-1	-1	-1	-1	-1	-1	-1	-1	-1	-1	-1	-1	-1	-1	-1	-1	-1	-1	-1	0	-27
Chr02	18300000	18400000	-1	-1	-1	-1	-1	-1	-1	-1	-1	-1	-1	-1	-1	-1	-1	-1	-1	-1	-1	-1	-1	-1	-1	-1	-1	-1	-1	0	-27
Chr02	18400000	18500000	-1	-1	-1	-1	-1	-1	-1	-1	-1	-1	-1	-1	-1	-1	-1	-1	-1	-1	-1	-1	-1	-1	-1	-1	-1	-1	-1	0	-27
Chr02	18500000	18600000	-1	-1	-1	-1	-1	-1	-1	-1	-1	-1	-1	-1	-1	-1	-1	-1	-1	-1	-1	-1	-1	-1	-1	-1	-1	-1	-1	0	-27
Chr02	18600000	18700000	-1	-1	-1	-1	-1	-1	-1	-1	-1	-1	-1	-1	-1	-1	-1	-1	-1	-1	-1	-1	-1	-1	-1	-1	-1	-1	-1	0	-27
Chr02	18700000	18800000	-1	-1	-1	-1	-1	-1	-1	-1	-1	-1	-1	-1	-1	-1	-1	-1	-1	-1	-1	-1	-1	-1	-1	-1	-1	-1	-1	0	-27
Chr02	18800000	18900000	-1	-1	-1	-1	-1	-1	-1	-1	-1	-1	-1	-1	-1	-1	-1	-1	-1	-1	-1	-1	-1	-1	-1	-1	-1	-1	-1	0	-27
Chr02	18900000	19000000	-1	-1	-1	-1	-1	-1	-1	-1	-1	-1	-1	-1	-1	-1	-1	-1	-1	-1	-1	-1	-1	-1	-1	-1	-1	-1	-1	0	-27
Chr02	19000000	19100000	-1	-1	-1	-1	-1	-1	-1	-1	-1	-1	-1	-1	-1	-1	-1	-1	-1	-1	-1	-1	-1	-1	-1	-1	-1	-1	-1	0	-27
Chr02	19100000	19200000	-1	-1	-1	-1	-1	-1	-1	-1	-1	-1	-1	-1	-1	-1	-1	-1	-1	-1	-1	-1	-1	-1	-1	-1	-1	-1	-1	0	-27
Chr02	19200000	19300000	-1	-1	-1	-1	-1	-1	-1	-1	-1	-1	-1	-1	-1	-1	-1	-1	-1	-1	-1	-1	-1	-1	-1	-1	-1	-1	-1	0	-27
Chr02	19300000	19400000	-1	-1	-1	-1	-1	-1	-1	-1	-1	-1	-1	-1	-1	-1	-1	-1	-1	-1	-1	-1	-1	-1	-1	-1	-1	-1	-1	0	-27
Chr02	19400000	19500000	-1	-1	-1	-1	-1	-1	-1	-1	-1	-1	-1	-1	-1	-1	-1	-1	-1	-1	-1	-1	-1	-1	-1	-1	-1	-1	-1	0	-27
Chr02	19500000	19600000	-1	-1	-1	-1	-1	-1	-1	-1	-1	-1	-1	-1	-1	-1	-1	-1	-1	-1	-1	-1	-1	-1	-1	-1	-1	-1	-1	0	-27
Chr02	19600000	19700000	-1	-1	-1	-1	-1	-1	-1	-1	-1	-1	-1	-1	-1	-1	-1	-1	-1	-1	-1	-1	-1	-1	-1	-1	-1	-1	-1	0	-27
Chr02	19700000	19800000	0	-1	0	-1	-1	0	0	-1	0	-1	-1	-1	0	0	0	-1	0	0	0	-1	0	-1	0	0	0	0	-1	0	-11
Chr02	19800000	19900000	0	-1	0	0	0	0	0	0	0	-1	-1	0	0	0	0	-1	0	0	0	0	0	-1	0	0	0	0	0	0	-5
Chr02	19900000	20000000	-1	-1	-1	-1	-1	-1	-1	-1	-1	-1	-1	-1	-1	-1	-1	-1	-1	-1	-1	-1	-1	-1	0	0	-1	-1	-1	0	-25
Chr02	20000000	20100000	-1	-1	-1	-1	-1	-1	-1	-1	-1	-1	-1	-1	-1	-1	-1	-1	-1	-1	-1	-1	-1	-1	-1	0	-1	-1	-1	0	-26
Chr02	20100000	20200000	-1	-1	-1	-1	-1	-1	-1	-1	-1	-1	-1	-1	-1	-1	-1	-1	-1	-1	-1	-1	-1	-1	0	0	-1	-1	-1	0	-25
Chr02	20200000	20300000	-1	-1	-1	-1	-1	-1	-1	-1	-1	-1	-1	-1	-1	-1	-1	-1	-1	-1	-1	-1	-1	-1	-1	-1	-1	-1	-1	0	-27
Chr02	20300000	20400000	-1	-1	-1	-1	-1	-1	-1	-1	-1	-1	-1	-1	-1	-1	-1	-1	-1	-1	-1	-1	-1	-1	-1	0	-1	-1	-1	0	-26
Chr02	20400000	20500000	0	-1	0	0	0	0	0	-1	0	-1	0	-1	0	0	0	-1	0	0	0	-1	0	-1	0	0	0	0	0	0	-7
Chr02	20500000	20600000	0	-1	0	0	0	0	0	0	0	-1	0	0	0	0	0	-1	0	0	0	0	0	-1	0	0	0	0	0	0	-4
Chr02	20600000	20700000	-1	-1	-1	0	0	0	0	-1	0	-1	-1	-1	0	0	-1	-1	0	-1	-1	-1	0	-1	0	0	-1	0	-1	0	-15
Chr02	20700000	20800000	0	-1	0	0	0	0	0	-1	0	-1	0	0	0	0	0	0	0	0	0	0	0	-1	0	0	0	0	0	0	-4
Chr02	20800000	20900000	0	-1	0	0	0	0	0	0	0	-1	0	0	0	0	0	-1	0	0	0	0	0	-1	0	0	0	0	0	0	-4
Chr02	20900000	21000000	0	-1	0	0	0	0	0	0	0	-1	0	0	0	0	0	0	0	0	0	0	0	-1	0	0	0	0	0	0	-3
Chr02	21000000	21100000	0	-1	0	0	-1	0	-1	-1	0	-1	0	-1	0	0	0	-1	0	0	0	-1	0	-1	0	0	-1	-1	-1	0	-12
Chr02	21100000	21200000	0	0	0	0	0	0	0	0	0	0	0	0	0	0	0	0	0	0	0	0	0	0	0	0	0	0	0	0	0
Chr02	21200000	21300000	0	0	0	0	0	0	0	0	0	0	0	0	0	0	0	0	0	0	0	0	0	0	0	0	0	0	0	0	0
Chr02	21300000	21400000	0	0	0	0	0	0	0	0	0	0	0	0	0	0	0	0	0	0	0	0	0	0	0	0	0	0	0	0	0
Chr02	21400000	21500000	0	-1	0	0	0	0	0	-1	0	-1	0	-1	0	0	0	-1	0	0	0	-1	0	-1	0	0	0	-1	0	0	-8
Chr02	21500000	21600000	0	-1	0	0	0	0	0	-1	0	-1	0	-1	0	0	0	-1	0	0	0	-1	0	-1	0	0	-1	0	0	0	-8
Chr02	21600000	21700000	-1	-1	-1	-1	-1	0	-1	-1	-1	-1	0	-1	0	-1	-1	-1	0	-1	-1	-1	-1	-1	-1	0	-1	-1	-1	0	-22
Chr02	21700000	21800000	-1	-1	0	-1	-1	0	-1	-1	-1	-1	-1	-1	0	-1	-1	-1	0	0	0	-1	0	-1	0	0	0	-1	-1	0	-17
Chr02	21800000	21900000	0	-1	0	0	-1	0	0	-1	0	-1	-1	-1	0	0	0	-1	0	0	0	0	0	-1	0	0	0	0	0	0	-8
Chr02	21900000	22000000	-1	-1	0	-1	-1	0	-1	-1	-1	-1	0	-1	0	-1	-1	-1	0	-1	-1	-1	0	-1	0	0	-1	-1	-1	0	-19
Chr02	22000000	22100000	0	0	0	0	0	0	0	0	0	0	0	0	0	0	0	0	0	0	0	0	0	0	0	0	0	0	0	0	0
Chr02	22100000	22200000	-1	-1	0	0	-1	0	0	-1	0	-1	-1	-1	0	0	0	-1	0	0	0	-1	0	-1	0	0	-1	0	-1	0	-12
Chr02	22200000	22300000	0	-1	0	0	0	0	0	-1	0	-1	-1	-1	0	0	0	-1	0	0	0	0	0	-1	0	0	0	0	0	0	-7
Chr02	22300000	22400000	0	0	0	0	0	0	0	0	0	0	0	0	0	0	0	0	0	0	0	0	0	0	0	0	0	0	0	0	0
Chr02	22400000	22500000	0	-1	0	0	0	0	0	-1	0	-1	-1	-1	0	0	0	-1	0	0	0	-1	0	-1	0	0	0	0	0	0	-8
Chr02	22500000	22600000	-1	-1	-1	-1	-1	-1	-1	-1	-1	-1	-1	-1	-1	-1	-1	-1	-1	-1	-1	-1	-1	-1	-1	-1	-1	-1	-1	0	-27
Chr02	22600000	22700000	-1	-1	-1	-1	-1	-1	-1	-1	-1	-1	-1	-1	-1	-1	-1	-1	-1	-1	-1	-1	-1	-1	-1	-1	-1	-1	-1	0	-27
Chr02	22700000	22800000	-1	-1	-1	-1	-1	-1	-1	-1	-1	-1	-1	-1	-1	-1	-1	-1	-1	-1	-1	-1	-1	-1	-1	-1	-1	-1	-1	0	-27
Chr02	22800000	22900000	-1	-1	-1	-1	-1	-1	-1	-1	-1	-1	-1	-1	-1	-1	-1	-1	-1	-1	-1	-1	-1	-1	-1	-1	-1	-1	-1	0	-27
Chr02	22900000	23000000	-1	-1	-1	-1	-1	-1	-1	-1	-1	-1	-1	-1	-1	-1	-1	-1	-1	-1	-1	-1	-1	-1	-1	-1	-1	-1	-1	0	-27
Chr02	23000000	23100000	-1	-1	-1	-1	-1	-1	-1	-1	-1	-1	-1	-1	-1	-1	-1	-1	-1	-1	-1	-1	-1	-1	-1	-1	-1	-1	-1	0	-27
Chr02	23100000	23200000	-1	-1	-1	-1	-1	-1	-1	-1	-1	-1	-1	-1	-1	-1	-1	-1	-1	-1	-1	-1	-1	-1	-1	-1	-1	-1	-1	0	-27
Chr02	23200000	23300000	-1	-1	-1	-1	-1	-1	-1	-1	-1	-1	-1	-1	-1	-1	-1	-1	-1	-1	-1	-1	-1	-1	-1	-1	-1	-1	-1	0	-27
Chr02	23300000	23400000	-1	-1	-1	-1	-1	-1	-1	-1	-1	-1	-1	-1	-1	-1	-1	-1	-1	-1	-1	-1	-1	-1	-1	-1	-1	-1	-1	0	-27
Chr02	23400000	23500000	-1	-1	-1	-1	-1	-1	-1	-1	-1	-1	-1	-1	-1	-1	-1	-1	-1	-1	-1	-1	-1	-1	-1	-1	-1	-1	-1	0	-27
Chr02	23500000	23600000	-1	-1	-1	-1	-1	-1	-1	-1	-1	-1	-1	-1	-1	-1	-1	-1	-1	-1	-1	-1	-1	-1	-1	-1	-1	-1	-1	0	-27
Chr02	23600000	23700000	-1	-1	-1	-1	-1	-1	-1	-1	-1	-1	-1	-1	-1	-1	-1	-1	-1	-1	-1	-1	-1	-1	-1	-1	-1	-1	-1	0	-27
Chr02	23700000	23800000	-1	-1	-1	-1	-1	-1	-1	-1	-1	-1	-1	-1	-1	-1	-1	-1	-1	-1	-1	-1	-1	-1	-1	-1	-1	-1	-1	0	-27
Chr02	23800000	23900000	-1	-1	-1	-1	-1	-1	-1	-1	-1	-1	-1	-1	-1	-1	-1	-1	-1	-1	-1	-1	-1	-1	-1	-1	-1	-1	-1	0	-27
Chr02	23900000	24000000	-1	-1	-1	-1	-1	-1	-1	-1	-1	-1	-1	-1	-1	-1	-1	-1	-1	-1	-1	-1	-1	-1	-1	-1	-1	-1	-1	0	-27
Chr02	24000000	24100000	-1	-1	-1	-1	-1	-1	-1	-1	-1	-1	-1	-1	-1	-1	-1	-1	-1	-1	-1	-1	-1	-1	-1	-1	-1	-1	-1	0	-27
Chr02	24100000	24200000	-1	-1	-1	-1	-1	-1	-1	-1	-1	-1	-1	-1	-1	-1	-1	-1	-1	-1	-1	-1	-1	-1	-1	-1	-1	-1	-1	0	-27
Chr02	24200000	24300000	-1	-1	-1	-1	-1	-1	-1	-1	-1	-1	-1	-1	-1	-1	-1	-1	-1	-1	-1	-1	-1	-1	-1	-1	-1	-1	-1	0	-27
Chr02	24300000	24400000	-1	-1	-1	-1	-1	-1	-1	-1	-1	-1	-1	-1	-1	-1	-1	-1	-1	-1	-1	-1	-1	-1	-1	-1	-1	-1	-1	0	-27
Chr02	24400000	24500000	-1	-1	-1	-1	-1	-1	-1	-1	-1	-1	-1	-1	-1	-1	-1	-1	-1	-1	-1	-1	-1	-1	-1	-1	-1	-1	-1	0	-27
Chr02	24500000	24600000	-1	-1	-1	-1	-1	-1	-1	-1	-1	-1	-1	-1	-1	-1	-1	-1	-1	-1	-1	-1	-1	-1	-1	-1	-1	-1	-1	0	-27
Chr02	24600000	24700000	-1	-1	-1	-1	-1	-1	-1	-1	-1	-1	-1	-1	-1	-1	-1	-1	-1	-1	-1	-1	-1	-1	-1	-1	-1	-1	-1	0	-27
Chr02	24700000	24800000	-1	-1	-1	-1	-1	-1	-1	-1	-1	-1	-1	-1	-1	-1	-1	-1	-1	-1	-1	-1	-1	-1	-1	-1	-1	-1	-1	0	-27
Chr02	24800000	24900000	-1	-1	-1	-1	-1	-1	-1	-1	-1	-1	-1	-1	-1	-1	-1	-1	-1	-1	-1	-1	-1	-1	-1	-1	-1	-1	-1	0	-27
Chr02	24900000	25000000	-1	-1	-1	-1	-1	-1	-1	-1	-1	-1	-1	-1	-1	-1	-1	-1	-1	-1	-1	-1	-1	-1	-1	-1	-1	-1	-1	0	-27
Chr02	25000000	25100000	-1	-1	-1	-1	-1	0	-1	-1	-1	-1	-1	-1	-1	-1	-1	-1	-1	-1	-1	-1	-1	-1	0	0	-1	-1	-1	0	-24
Chr02	25100000	25200000	-1	-1	-1	-1	-1	-1	-1	-1	-1	-1	-1	-1	-1	-1	-1	-1	-1	-1	-1	-1	-1	-1	-1	-1	-1	-1	-1	0	-27
Chr02	25200000	25300000	-1	0	0	0	0	0	0	-1	0	0	0	0	0	0	0	0	0	0	-1	0	0	-1	0	0	0	0	-1	0	-5
Chr02	25300000	25400000	-1	-1	-1	-1	-1	-1	-1	-1	-1	-1	-1	-1	-1	-1	-1	-1	-1	-1	-1	-1	-1	-1	-1	-1	-1	-1	-1	0	-27
Chr02	25400000	25500000	-1	-1	-1	-1	-1	-1	-1	-1	-1	-1	-1	-1	-1	-1	-1	-1	-1	-1	-1	-1	-1	-1	-1	-1	-1	-1	-1	0	-27
Chr02	25500000	25600000	-1	-1	-1	-1	-1	-1	-1	-1	-1	-1	-1	-1	-1	-1	-1	-1	-1	-1	-1	-1	-1	-1	-1	-1	-1	-1	-1	0	-27
Chr02	25600000	25700000	-1	-1	-1	-1	-1	-1	-1	-1	-1	-1	-1	-1	-1	-1	-1	-1	-1	-1	-1	-1	-1	-1	-1	-1	-1	-1	-1	0	-27
Chr02	25700000	25800000	-1	-1	-1	-1	-1	-1	-1	-1	-1	-1	-1	-1	-1	-1	-1	-1	-1	-1	-1	-1	-1	-1	-1	-1	-1	-1	-1	0	-27
Chr02	25800000	25900000	-1	-1	-1	-1	-1	-1	-1	-1	-1	-1	-1	-1	-1	-1	-1	-1	-1	-1	-1	-1	-1	-1	-1	-1	-1	-1	-1	0	-27
Chr02	25900000	26000000	-1	-1	-1	-1	-1	-1	-1	-1	-1	-1	-1	-1	-1	-1	-1	-1	-1	-1	-1	-1	-1	-1	-1	-1	-1	-1	-1	0	-27
Chr02	26000000	26100000	-1	-1	-1	-1	-1	-1	-1	-1	-1	-1	-1	-1	-1	-1	-1	-1	-1	-1	-1	-1	-1	-1	-1	0	-1	-1	-1	0	-26
Chr02	26100000	26200000	-1	-1	-1	-1	-1	-1	-1	-1	-1	-1	-1	-1	-1	-1	-1	-1	-1	-1	-1	-1	-1	-1	-1	0	-1	-1	-1	0	-26
Chr02	26200000	26300000	-1	-1	-1	-1	-1	-1	-1	-1	-1	-1	-1	-1	-1	-1	-1	-1	-1	-1	-1	-1	-1	-1	-1	-1	-1	-1	-1	0	-27
Chr02	26300000	26400000	-1	-1	-1	-1	-1	-1	-1	-1	-1	-1	-1	-1	-1	-1	-1	-1	-1	-1	-1	-1	-1	-1	-1	-1	-1	-1	-1	0	-27
Chr02	26400000	26500000	-1	-1	-1	-1	-1	-1	-1	-1	-1	-1	-1	-1	-1	-1	-1	-1	-1	-1	-1	-1	-1	-1	-1	-1	-1	-1	-1	0	-27
Chr02	26500000	26600000	-1	-1	-1	-1	-1	-1	-1	-1	-1	-1	-1	-1	-1	-1	-1	-1	-1	-1	-1	-1	-1	-1	-1	-1	-1	-1	-1	0	-27
Chr02	26600000	26700000	-1	-1	-1	-1	-1	-1	-1	-1	-1	-1	-1	-1	-1	-1	-1	-1	-1	-1	-1	-1	-1	-1	-1	-1	-1	-1	-1	0	-27
Chr02	26700000	26800000	-1	-1	-1	-1	-1	-1	-1	-1	-1	-1	-1	-1	-1	-1	-1	-1	-1	-1	-1	-1	-1	-1	-1	-1	-1	-1	-1	0	-27
Chr02	26800000	26900000	-1	-1	-1	-1	-1	-1	-1	-1	-1	-1	-1	-1	-1	-1	-1	-1	-1	-1	-1	-1	-1	-1	-1	-1	-1	-1	-1	0	-27
Chr02	26900000	27000000	-1	-1	-1	-1	-1	-1	-1	-1	-1	-1	-1	-1	-1	-1	-1	-1	-1	-1	-1	-1	-1	-1	-1	-1	-1	-1	-1	0	-27
Chr02	27000000	27100000	-1	-1	-1	-1	-1	-1	-1	-1	-1	-1	-1	-1	-1	-1	-1	-1	-1	-1	-1	-1	-1	-1	-1	-1	-1	-1	-1	0	-27
Chr02	27100000	27200000	-1	-1	-1	-1	-1	-1	-1	-1	-1	-1	-1	-1	-1	-1	-1	-1	-1	-1	-1	-1	-1	-1	-1	-1	-1	-1	-1	0	-27
Chr02	27200000	27300000	-1	-1	-1	-1	-1	-1	-1	-1	-1	-1	-1	-1	-1	-1	-1	-1	-1	-1	-1	-1	-1	-1	-1	-1	-1	-1	-1	0	-27
Chr02	27300000	27400000	-1	-1	-1	-1	-1	-1	-1	-1	-1	-1	-1	-1	-1	-1	-1	-1	-1	-1	-1	-1	-1	-1	-1	-1	-1	-1	-1	0	-27
Chr02	27400000	27500000	-1	-1	-1	-1	-1	-1	-1	-1	-1	-1	-1	-1	-1	-1	-1	-1	-1	-1	-1	-1	-1	-1	-1	-1	-1	-1	-1	0	-27
Chr02	27500000	27600000	-1	-1	-1	-1	-1	-1	-1	-1	-1	-1	-1	-1	-1	-1	-1	-1	-1	-1	-1	-1	-1	-1	-1	-1	-1	-1	-1	0	-27
Chr02	27600000	27700000	-1	-1	-1	-1	-1	-1	-1	-1	-1	-1	-1	-1	-1	-1	-1	-1	-1	-1	-1	-1	-1	-1	-1	-1	-1	-1	-1	0	-27
Chr02	27700000	27800000	-1	-1	-1	-1	-1	-1	-1	-1	-1	-1	-1	-1	-1	-1	-1	-1	-1	-1	-1	-1	-1	-1	-1	-1	-1	-1	-1	0	-27
Chr02	27800000	27900000	-1	-1	-1	-1	-1	-1	-1	-1	-1	-1	-1	-1	-1	-1	-1	-1	-1	-1	-1	-1	-1	-1	-1	-1	-1	-1	-1	0	-27
Chr02	27900000	28000000	-1	-1	-1	-1	-1	-1	-1	-1	-1	-1	-1	-1	-1	-1	-1	-1	-1	-1	-1	-1	-1	-1	-1	-1	-1	-1	-1	0	-27
Chr02	28000000	28100000	-1	-1	-1	-1	-1	-1	-1	-1	-1	-1	-1	-1	-1	-1	-1	-1	-1	-1	-1	-1	-1	-1	-1	-1	-1	-1	-1	0	-27
Chr02	28100000	28200000	-1	-1	-1	-1	-1	-1	-1	-1	-1	-1	-1	-1	-1	-1	-1	-1	-1	-1	-1	-1	-1	-1	-1	-1	-1	-1	-1	0	-27
Chr02	28200000	28300000	-1	-1	-1	-1	-1	-1	-1	-1	-1	-1	-1	-1	-1	-1	-1	-1	-1	-1	-1	-1	-1	-1	-1	-1	-1	-1	-1	0	-27
Chr02	28300000	28400000	-1	-1	-1	-1	-1	-1	-1	-1	-1	-1	-1	-1	-1	-1	-1	-1	-1	-1	-1	-1	-1	-1	-1	-1	-1	-1	-1	0	-27
Chr02	28400000	28500000	-1	-1	-1	-1	-1	-1	-1	-1	-1	-1	-1	-1	-1	-1	-1	-1	-1	-1	-1	-1	-1	-1	-1	-1	-1	-1	-1	0	-27
Chr02	28500000	28600000	-1	-1	-1	-1	-1	-1	-1	-1	-1	-1	-1	-1	-1	-1	-1	-1	-1	-1	-1	-1	-1	-1	-1	-1	-1	-1	-1	0	-27
Chr02	28600000	28700000	-1	-1	-1	-1	-1	-1	-1	-1	-1	-1	-1	-1	-1	-1	-1	-1	-1	-1	-1	-1	-1	-1	-1	-1	-1	-1	-1	0	-27
Chr02	28700000	28800000	-1	-1	-1	-1	-1	-1	-1	-1	-1	-1	-1	-1	-1	-1	-1	-1	-1	-1	-1	-1	-1	-1	-1	-1	-1	-1	-1	0	-27
Chr02	28800000	28900000	-1	-1	-1	-1	-1	-1	-1	-1	-1	-1	-1	-1	-1	-1	-1	-1	-1	-1	-1	-1	-1	-1	-1	-1	-1	-1	-1	0	-27
Chr02	28900000	29000000	-1	-1	-1	-1	-1	-1	-1	-1	-1	-1	-1	-1	-1	-1	-1	-1	-1	-1	-1	-1	-1	-1	-1	-1	-1	-1	-1	0	-27
Chr02	29000000	29100000	-1	-1	-1	-1	-1	-1	-1	-1	-1	-1	-1	-1	-1	-1	-1	-1	-1	-1	-1	-1	-1	-1	-1	-1	-1	-1	-1	0	-27
Chr02	29100000	29200000	-1	-1	-1	-1	-1	-1	-1	-1	-1	-1	-1	-1	-1	-1	-1	-1	-1	-1	-1	-1	-1	-1	-1	-1	-1	-1	-1	0	-27
Chr02	29200000	29300000	1	1	1	1	1	1	1	1	1	1	1	-1	1	1	1	1	1	1	1	1	1	1	1	1	1	1	1	26	-1
Chr02	29300000	29400000	1	1	1	1	1	1	1	1	1	1	1	-1	1	1	1	1	1	1	1	1	1	-1	1	1	1	1	1	25	-2
Chr02	29400000	29500000	-1	1	1	1	1	1	1	1	1	1	-1	-1	1	1	1	1	1	1	1	1	1	-1	-1	1	1	1	1	22	-5
Chr02	29500000	29600000	-1	1	1	1	1	1	1	1	1	1	1	-1	-1	-1	1	1	1	1	1	1	1	-1	-1	-1	1	1	1	20	-7
Chr02	29600000	29700000	-1	-1	-1	-1	-1	-1	-1	-1	-1	-1	-1	-1	-1	-1	-1	-1	-1	-1	-1	-1	-1	-1	-1	-1	-1	-1	-1	0	-27
Chr02	29700000	29800000	1	1	1	1	1	1	1	1	1	1	-1	-1	-1	-1	1	1	1	1	1	1	1	1	-1	1	1	1	1	22	-5
Chr02	29800000	29900000	-1	-1	-1	-1	-1	1	-1	1	1	1	-1	-1	-1	-1	1	1	-1	-1	-1	-1	1	-1	-1	-1	1	1	1	10	-17
Chr02	29900000	30000000	-1	-1	-1	-1	-1	-1	-1	-1	-1	-1	-1	-1	-1	-1	-1	-1	-1	-1	-1	-1	-1	-1	-1	-1	-1	-1	-1	0	-27
Chr02	30000000	30100000	-1	-1	-1	-1	-1	-1	-1	-1	-1	-1	-1	-1	-1	-1	-1	-1	-1	-1	-1	-1	-1	-1	-1	-1	-1	-1	-1	0	-27
Chr02	30100000	30200000	-1	-1	-1	-1	-1	-1	-1	-1	-1	-1	-1	-1	-1	-1	-1	-1	-1	-1	-1	-1	-1	-1	-1	-1	-1	-1	-1	0	-27
Chr02	30200000	30300000	1	1	1	-1	1	1	1	1	1	1	-1	-1	1	-1	1	1	-1	-1	1	-1	1	-1	-1	-1	1	1	1	17	-10
Chr02	30300000	30400000	1	1	1	1	1	1	1	1	1	1	1	1	1	1	1	1	1	1	1	1	1	1	1	1	1	1	1	27	0
Chr02	30400000	30500000	-1	-1	-1	-1	-1	-1	-1	-1	-1	-1	-1	-1	-1	-1	-1	-1	-1	-1	-1	-1	-1	-1	-1	-1	-1	-1	-1	0	-27
Chr02	30500000	30600000	-1	-1	-1	-1	-1	-1	-1	-1	-1	-1	-1	-1	-1	-1	-1	-1	-1	-1	-1	-1	-1	-1	-1	-1	-1	-1	-1	0	-27
Chr02	30600000	30700000	-1	-1	-1	-1	-1	1	-1	-1	1	-1	-1	-1	-1	-1	1	1	-1	-1	-1	-1	1	-1	-1	-1	1	-1	1	7	-20
Chr02	30700000	30800000	1	-1	-1	1	1	-1	1	1	1	-1	-1	1	1	1	1	1	-1	1	1	1	1	-1	1	1	1	-1	1	19	-8
Chr02	30800000	30900000	-1	1	1	1	1	1	1	1	1	1	-1	-1	-1	-1	1	1	1	1	1	1	1	1	1	-1	1	1	1	21	-6
Chr02	30900000	31000000	-1	-1	-1	-1	-1	1	-1	1	1	-1	-1	-1	-1	-1	1	1	-1	-1	-1	-1	-1	-1	-1	-1	1	-1	1	7	-20
Chr02	31000000	31100000	1	1	1	1	1	1	1	1	1	1	1	-1	1	1	1	1	1	1	1	1	1	1	1	1	1	1	1	26	-1
Chr02	31100000	31200000	-1	-1	-1	-1	-1	-1	-1	-1	-1	-1	-1	-1	-1	-1	-1	-1	-1	-1	-1	-1	-1	-1	-1	-1	-1	-1	-1	0	-27
Chr02	31200000	31300000	-1	-1	-1	-1	-1	-1	-1	-1	-1	-1	-1	-1	-1	-1	-1	-1	-1	-1	-1	-1	-1	-1	-1	-1	-1	-1	-1	0	-27
Chr02	31300000	31400000	-1	1	1	-1	1	1	1	-1	1	1	-1	-1	1	-1	1	1	-1	-1	1	-1	1	-1	-1	-1	1	1	1	15	-12
Chr02	31400000	31500000	1	1	1	1	1	1	1	1	1	1	1	-1	1	-1	1	1	1	1	1	1	1	-1	-1	1	1	1	1	23	-4
Chr02	31500000	31600000	-1	-1	-1	-1	-1	-1	-1	-1	-1	-1	-1	-1	-1	-1	-1	1	-1	-1	-1	-1	-1	-1	-1	-1	-1	-1	-1	1	-26
Chr02	31600000	31700000	-1	-1	-1	-1	1	1	-1	-1	1	1	-1	-1	-1	-1	1	1	-1	-1	-1	-1	1	-1	-1	-1	1	-1	1	9	-18
Chr02	31700000	31800000	-1	-1	-1	-1	-1	-1	-1	-1	-1	-1	-1	-1	-1	-1	-1	-1	-1	-1	-1	-1	-1	-1	-1	-1	-1	-1	-1	0	-27
Chr02	31800000	31900000	-1	-1	-1	-1	-1	-1	-1	-1	-1	-1	-1	-1	-1	-1	-1	-1	-1	-1	-1	-1	-1	-1	-1	-1	-1	-1	-1	0	-27
Chr02	31900000	32000000	-1	-1	-1	-1	-1	-1	-1	-1	-1	-1	-1	-1	-1	-1	-1	-1	-1	-1	-1	-1	-1	-1	-1	-1	-1	-1	-1	0	-27
Chr02	32000000	32100000	-1	-1	-1	-1	-1	-1	-1	-1	-1	-1	-1	-1	-1	-1	-1	-1	-1	-1	-1	-1	-1	-1	-1	-1	-1	-1	-1	0	-27
Chr02	32100000	32200000	-1	-1	-1	-1	-1	-1	-1	-1	-1	-1	-1	-1	-1	-1	-1	-1	-1	-1	-1	-1	-1	-1	-1	-1	-1	-1	-1	0	-27
Chr02	32200000	32300000	-1	-1	-1	-1	-1	-1	-1	-1	-1	-1	-1	-1	-1	-1	-1	-1	-1	-1	-1	-1	-1	-1	-1	-1	-1	-1	-1	0	-27
Chr02	32300000	32400000	-1	-1	-1	-1	-1	-1	-1	-1	-1	-1	-1	-1	-1	-1	-1	-1	-1	-1	-1	-1	-1	-1	-1	-1	-1	-1	-1	0	-27
Chr02	32400000	32500000	-1	-1	-1	-1	-1	-1	-1	-1	-1	-1	-1	-1	-1	-1	-1	-1	-1	-1	-1	-1	-1	-1	-1	-1	-1	-1	-1	0	-27
Chr02	32500000	32600000	-1	-1	-1	-1	-1	-1	-1	-1	-1	-1	-1	-1	-1	-1	-1	-1	-1	-1	-1	-1	-1	-1	-1	-1	-1	-1	-1	0	-27
Chr02	32600000	32700000	-1	-1	-1	-1	-1	-1	-1	-1	-1	-1	-1	-1	-1	-1	-1	-1	-1	-1	-1	-1	-1	-1	-1	-1	-1	-1	-1	0	-27
Chr02	32700000	32800000	-1	-1	-1	-1	-1	-1	-1	-1	-1	-1	-1	-1	-1	-1	-1	-1	-1	-1	-1	-1	-1	-1	-1	-1	-1	-1	-1	0	-27
Chr02	32800000	32900000	-1	-1	-1	-1	-1	-1	-1	-1	-1	-1	-1	-1	-1	-1	-1	-1	-1	-1	-1	-1	-1	-1	-1	-1	-1	-1	-1	0	-27
Chr02	32900000	33000000	-1	-1	-1	-1	-1	-1	-1	-1	-1	-1	-1	-1	-1	-1	-1	-1	-1	-1	-1	-1	-1	-1	-1	-1	-1	-1	-1	0	-27
Chr02	33000000	33100000	-1	-1	-1	-1	-1	-1	-1	-1	-1	-1	-1	-1	-1	-1	-1	-1	-1	-1	-1	-1	-1	-1	-1	-1	-1	-1	-1	0	-27
Chr02	33100000	33200000	-1	-1	-1	-1	-1	-1	-1	-1	-1	-1	-1	-1	-1	-1	-1	-1	-1	-1	-1	-1	-1	-1	-1	-1	-1	-1	-1	0	-27
Chr02	33200000	33300000	-1	-1	-1	-1	-1	-1	-1	-1	-1	-1	-1	-1	-1	-1	-1	-1	-1	-1	-1	-1	-1	-1	-1	-1	-1	-1	-1	0	-27
Chr02	33300000	33400000	-1	-1	-1	-1	-1	-1	-1	-1	-1	-1	-1	-1	-1	-1	-1	-1	-1	-1	-1	-1	-1	-1	-1	-1	-1	-1	-1	0	-27
Chr02	33400000	33500000	-1	-1	-1	-1	-1	-1	-1	-1	-1	-1	-1	-1	-1	-1	-1	-1	-1	-1	-1	-1	-1	-1	-1	-1	-1	-1	-1	0	-27
Chr02	33500000	33600000	-1	-1	-1	-1	-1	-1	-1	-1	-1	-1	-1	-1	-1	-1	-1	-1	-1	-1	-1	-1	-1	-1	-1	-1	-1	-1	-1	0	-27
Chr02	33600000	33700000	-1	-1	-1	-1	-1	-1	-1	-1	-1	-1	-1	-1	-1	-1	-1	-1	-1	-1	-1	-1	-1	-1	-1	-1	-1	-1	-1	0	-27
Chr02	33700000	33800000	-1	-1	-1	-1	-1	-1	-1	-1	-1	-1	-1	-1	-1	-1	-1	-1	-1	-1	-1	-1	-1	-1	-1	-1	-1	-1	-1	0	-27
Chr02	33800000	33900000	-1	-1	-1	-1	-1	-1	-1	-1	-1	-1	-1	-1	-1	-1	-1	-1	-1	-1	-1	-1	-1	-1	-1	-1	-1	-1	-1	0	-27
Chr02	33900000	34000000	-1	-1	-1	-1	-1	-1	-1	-1	-1	-1	-1	-1	-1	-1	-1	-1	-1	-1	-1	-1	-1	-1	-1	-1	-1	-1	-1	0	-27
Chr02	34000000	34100000	-1	-1	-1	-1	-1	-1	-1	-1	-1	-1	-1	-1	-1	-1	-1	-1	-1	-1	-1	-1	-1	-1	-1	-1	-1	-1	-1	0	-27
Chr02	34100000	34200000	-1	-1	-1	-1	-1	-1	-1	-1	-1	-1	-1	-1	-1	-1	-1	-1	-1	-1	-1	-1	-1	-1	-1	-1	-1	-1	-1	0	-27
Chr02	34200000	34300000	-1	-1	-1	-1	-1	-1	-1	-1	-1	-1	-1	-1	-1	-1	-1	-1	-1	-1	-1	-1	-1	-1	-1	-1	-1	-1	-1	0	-27
Chr02	34300000	34400000	-1	-1	-1	-1	-1	-1	-1	-1	-1	-1	-1	-1	-1	-1	-1	-1	-1	-1	-1	-1	-1	-1	-1	-1	-1	-1	-1	0	-27
Chr02	34400000	34500000	-1	-1	-1	-1	-1	-1	-1	-1	-1	-1	-1	-1	-1	-1	-1	1	-1	-1	-1	-1	1	-1	-1	-1	-1	-1	1	3	-24
Chr02	34500000	34600000	-1	1	-1	1	1	-1	-1	1	1	1	-1	-1	-1	-1	-1	1	-1	-1	1	-1	-1	-1	-1	-1	1	-1	1	10	-17
Chr02	34600000	34700000	1	1	1	1	1	1	1	1	1	1	1	1	1	1	1	1	1	1	1	1	1	1	1	1	1	1	1	27	0
Chr02	34700000	34800000	-1	-1	-1	-1	-1	-1	-1	-1	-1	-1	-1	-1	-1	-1	-1	1	-1	-1	-1	-1	-1	-1	-1	-1	-1	-1	-1	1	-26
Chr02	34800000	34900000	-1	-1	-1	-1	-1	-1	-1	-1	-1	-1	-1	-1	-1	-1	-1	-1	-1	-1	-1	-1	-1	-1	-1	-1	-1	-1	-1	0	-27
Chr02	34900000	35000000	-1	-1	-1	-1	-1	-1	-1	-1	-1	-1	-1	-1	-1	-1	-1	-1	-1	-1	-1	-1	-1	-1	-1	-1	-1	-1	-1	0	-27
Chr02	35000000	35100000	-1	-1	-1	-1	-1	-1	-1	-1	-1	-1	-1	-1	-1	-1	-1	-1	-1	-1	-1	-1	-1	-1	-1	-1	-1	-1	-1	0	-27
Chr02	35100000	35200000	-1	-1	-1	-1	-1	-1	-1	-1	-1	-1	-1	-1	-1	-1	-1	-1	-1	-1	-1	-1	-1	-1	-1	-1	-1	-1	-1	0	-27
Chr02	35200000	35300000	0	-1	0	-1	-1	0	-1	-1	-1	-1	-1	-1	-1	-1	0	-1	-1	-1	-1	-1	-1	-1	0	-1	0	-1	0	0	-20
Chr02	35300000	35400000	0	-1	0	-1	-1	0	-1	-1	-1	-1	-1	-1	-1	-1	0	-1	-1	-1	-1	-1	-1	-1	0	0	0	-1	0	0	-19
Chr02	35400000	35500000	0	-1	0	-1	-1	0	-1	-1	-1	-1	-1	-1	-1	-1	0	-1	-1	-1	-1	-1	-1	-1	0	-1	0	-1	0	0	-20
Chr02	35500000	35600000	0	-1	0	-1	-1	0	-1	-1	-1	-1	-1	-1	-1	-1	0	-1	-1	-1	-1	-1	-1	-1	0	-1	0	-1	0	0	-20
Chr02	35600000	35700000	-1	-1	-1	-1	1	-1	-1	-1	-1	-1	-1	-1	-1	-1	-1	1	-1	-1	-1	-1	-1	-1	-1	-1	-1	-1	-1	2	-25
Chr02	35700000	35800000	1	1	1	1	1	1	1	1	1	1	1	-1	1	1	1	1	1	1	1	1	1	1	-1	1	1	1	1	25	-2
Chr02	35800000	35900000	-1	-1	-1	-1	-1	-1	-1	-1	-1	-1	-1	-1	-1	-1	-1	-1	-1	-1	-1	-1	-1	-1	-1	-1	-1	-1	-1	0	-27
Chr02	35900000	36000000	-1	-1	-1	-1	-1	-1	-1	-1	-1	-1	-1	-1	-1	-1	-1	-1	-1	-1	-1	-1	-1	-1	-1	-1	-1	-1	-1	0	-27
Chr02	36000000	36100000	-1	-1	-1	-1	-1	-1	-1	-1	-1	-1	-1	-1	-1	-1	-1	-1	-1	-1	-1	-1	-1	-1	-1	-1	-1	-1	-1	0	-27
Chr02	36100000	36200000	-1	-1	-1	-1	-1	-1	-1	-1	-1	-1	-1	-1	-1	-1	-1	-1	-1	-1	-1	-1	-1	-1	-1	-1	-1	-1	-1	0	-27
Chr02	36200000	36300000	-1	-1	-1	-1	-1	-1	-1	-1	-1	-1	-1	-1	-1	-1	-1	-1	-1	-1	-1	-1	-1	-1	-1	-1	-1	-1	-1	0	-27
Chr02	36300000	36400000	-1	-1	-1	-1	-1	-1	-1	-1	-1	-1	-1	-1	-1	-1	-1	-1	-1	-1	-1	-1	-1	-1	-1	-1	-1	-1	-1	0	-27
Chr02	36400000	36500000	-1	-1	-1	-1	-1	-1	-1	-1	-1	-1	-1	-1	-1	-1	-1	-1	-1	-1	-1	-1	-1	-1	-1	-1	-1	-1	-1	0	-27
Chr02	36500000	36600000	-1	-1	-1	-1	-1	-1	-1	-1	-1	-1	-1	-1	-1	-1	-1	-1	-1	-1	-1	-1	-1	-1	-1	-1	-1	-1	-1	0	-27
Chr02	36600000	36700000	-1	-1	-1	-1	-1	-1	-1	-1	-1	-1	-1	-1	-1	-1	-1	-1	-1	-1	-1	-1	-1	-1	-1	-1	-1	-1	-1	0	-27
Chr02	36700000	36800000	-1	-1	-1	-1	-1	-1	-1	-1	-1	-1	-1	-1	-1	-1	-1	-1	-1	-1	-1	-1	-1	-1	0	-1	-1	-1	-1	0	-26
Chr02	36800000	36900000	-1	-1	-1	-1	-1	-1	-1	-1	-1	-1	-1	-1	-1	-1	-1	-1	-1	-1	-1	-1	-1	-1	0	-1	-1	-1	-1	0	-26
Chr02	36900000	37000000	-1	-1	-1	-1	-1	-1	-1	-1	-1	-1	-1	-1	-1	-1	-1	-1	-1	-1	-1	-1	-1	-1	-1	-1	-1	-1	-1	0	-27
Chr02	37000000	37100000	-1	-1	-1	-1	-1	-1	-1	-1	-1	-1	-1	-1	-1	-1	-1	-1	-1	-1	-1	-1	-1	-1	0	-1	-1	-1	-1	0	-26
Chr02	37100000	37200000	-1	-1	-1	-1	-1	-1	-1	-1	-1	-1	-1	-1	-1	-1	-1	-1	-1	-1	-1	-1	-1	-1	-1	-1	-1	-1	-1	0	-27
Chr02	37200000	37300000	-1	-1	-1	-1	-1	-1	-1	-1	-1	-1	-1	-1	-1	-1	-1	-1	-1	-1	-1	-1	-1	-1	-1	-1	-1	-1	-1	0	-27
Chr02	37300000	37400000	-1	-1	-1	-1	-1	-1	-1	-1	-1	-1	-1	-1	-1	-1	-1	-1	-1	-1	-1	-1	-1	-1	-1	-1	-1	-1	-1	0	-27
Chr02	37400000	37500000	-1	-1	-1	-1	-1	-1	-1	-1	-1	-1	-1	-1	-1	-1	-1	-1	-1	-1	-1	-1	-1	-1	-1	-1	-1	-1	-1	0	-27
Chr02	37500000	37600000	-1	-1	-1	-1	-1	-1	-1	-1	-1	-1	-1	-1	-1	-1	-1	-1	-1	-1	-1	-1	-1	-1	-1	-1	-1	-1	-1	0	-27
Chr02	37600000	37700000	-1	-1	0	-1	-1	0	-1	-1	-1	-1	-1	-1	-1	-1	0	-1	-1	-1	-1	-1	-1	-1	0	-1	0	-1	-1	0	-22
Chr02	37700000	37800000	-1	-1	-1	-1	-1	-1	-1	-1	-1	-1	-1	-1	-1	-1	-1	-1	-1	-1	-1	-1	-1	-1	-1	-1	-1	-1	-1	0	-27
Chr02	37800000	37900000	-1	-1	-1	-1	-1	-1	-1	-1	-1	-1	-1	-1	-1	-1	-1	-1	-1	-1	-1	-1	-1	-1	-1	-1	-1	-1	-1	0	-27
Chr02	37900000	38000000	-1	-1	-1	-1	-1	-1	-1	-1	-1	-1	-1	-1	-1	-1	-1	-1	-1	-1	-1	-1	-1	-1	-1	-1	-1	-1	-1	0	-27
Chr02	38000000	38100000	-1	-1	-1	-1	-1	-1	-1	-1	-1	-1	-1	-1	-1	-1	-1	-1	-1	-1	-1	-1	-1	-1	-1	-1	-1	-1	-1	0	-27
Chr02	38100000	38200000	-1	-1	-1	-1	-1	-1	-1	-1	-1	-1	-1	-1	-1	-1	-1	-1	-1	-1	-1	-1	-1	-1	-1	-1	-1	-1	-1	0	-27
Chr02	38200000	38300000	-1	-1	-1	-1	-1	-1	-1	-1	-1	-1	-1	-1	-1	-1	-1	-1	-1	-1	-1	-1	-1	-1	-1	-1	-1	-1	-1	0	-27
Chr02	38300000	38400000	-1	-1	-1	-1	-1	-1	-1	-1	-1	-1	-1	-1	-1	-1	-1	-1	-1	-1	-1	-1	-1	-1	-1	-1	-1	-1	-1	0	-27
Chr02	38400000	38500000	-1	-1	-1	-1	-1	-1	-1	-1	-1	-1	-1	-1	-1	-1	-1	-1	-1	-1	-1	-1	-1	-1	-1	-1	-1	-1	-1	0	-27
Chr02	38500000	38600000	-1	-1	-1	-1	-1	1	-1	-1	-1	-1	-1	-1	-1	-1	-1	-1	-1	-1	-1	-1	-1	-1	-1	-1	1	-1	1	3	-24
Chr02	38600000	38700000	-1	-1	-1	-1	-1	-1	-1	-1	-1	-1	-1	-1	-1	-1	-1	-1	-1	-1	-1	-1	-1	-1	-1	-1	-1	-1	-1	0	-27
Chr02	38700000	38800000	-1	-1	-1	-1	-1	-1	-1	-1	-1	-1	-1	-1	-1	-1	-1	-1	-1	-1	-1	-1	-1	-1	-1	-1	-1	-1	-1	0	-27
Chr02	38800000	38900000	-1	-1	-1	-1	-1	-1	-1	-1	-1	-1	-1	-1	-1	-1	-1	-1	-1	-1	-1	-1	-1	-1	-1	-1	-1	-1	-1	0	-27
Chr02	38900000	39000000	-1	-1	-1	-1	-1	-1	-1	-1	-1	-1	-1	-1	-1	-1	-1	-1	-1	-1	-1	-1	-1	-1	-1	-1	-1	-1	-1	0	-27
Chr02	39000000	39100000	-1	-1	-1	-1	-1	-1	-1	-1	-1	-1	-1	-1	-1	-1	-1	-1	-1	-1	-1	-1	-1	-1	-1	-1	-1	-1	-1	0	-27
Chr02	39100000	39200000	-1	-1	-1	-1	-1	-1	-1	-1	-1	-1	-1	-1	-1	-1	-1	-1	-1	-1	-1	-1	-1	-1	-1	-1	-1	-1	-1	0	-27
Chr02	39200000	39300000	-1	-1	-1	-1	-1	-1	-1	-1	-1	-1	-1	-1	-1	-1	-1	-1	-1	-1	-1	-1	-1	-1	-1	-1	-1	-1	-1	0	-27
Chr02	39300000	39400000	-1	-1	-1	-1	-1	-1	-1	-1	-1	-1	-1	-1	-1	-1	-1	-1	-1	-1	-1	-1	-1	-1	-1	-1	-1	-1	-1	0	-27
Chr02	39400000	39500000	-1	-1	-1	-1	-1	-1	-1	-1	-1	-1	-1	-1	-1	-1	-1	-1	-1	-1	-1	-1	-1	-1	-1	-1	-1	-1	-1	0	-27
Chr02	39500000	39600000	-1	-1	-1	-1	-1	-1	-1	-1	-1	-1	-1	-1	-1	-1	-1	-1	-1	-1	-1	-1	-1	-1	-1	-1	-1	-1	-1	0	-27
Chr02	39600000	39700000	-1	-1	-1	-1	-1	-1	-1	-1	-1	-1	-1	-1	-1	-1	-1	-1	-1	-1	-1	-1	-1	-1	-1	-1	-1	-1	-1	0	-27
Chr02	39700000	39800000	-1	-1	-1	-1	-1	-1	-1	-1	-1	-1	-1	-1	-1	-1	-1	-1	-1	-1	-1	-1	-1	-1	-1	-1	-1	-1	-1	0	-27
Chr02	39800000	39900000	-1	-1	-1	-1	-1	-1	-1	-1	-1	-1	-1	-1	-1	-1	-1	-1	-1	-1	-1	-1	-1	-1	-1	-1	-1	-1	-1	0	-27
Chr02	39900000	40000000	-1	-1	-1	-1	-1	-1	-1	-1	-1	-1	-1	-1	-1	-1	-1	1	-1	-1	-1	-1	-1	-1	-1	-1	-1	-1	-1	1	-26
Chr02	40000000	40100000	-1	-1	-1	-1	-1	-1	-1	-1	-1	-1	-1	-1	-1	-1	-1	-1	-1	-1	-1	-1	-1	-1	-1	-1	-1	-1	-1	0	-27
Chr02	40100000	40200000	-1	-1	-1	-1	-1	-1	-1	-1	-1	-1	-1	-1	-1	-1	-1	-1	-1	-1	-1	-1	-1	-1	-1	-1	-1	-1	-1	0	-27
Chr02	40200000	40300000	-1	-1	-1	-1	-1	-1	-1	-1	-1	-1	-1	-1	-1	-1	-1	-1	-1	-1	-1	-1	-1	-1	-1	-1	-1	-1	-1	0	-27
Chr02	40300000	40400000	-1	-1	-1	-1	-1	-1	-1	-1	-1	-1	-1	-1	-1	-1	-1	-1	-1	-1	-1	-1	-1	-1	-1	-1	-1	-1	-1	0	-27
Chr02	40400000	40500000	-1	-1	-1	-1	-1	-1	-1	-1	-1	-1	-1	1	-1	-1	-1	1	-1	-1	-1	-1	-1	-1	-1	-1	-1	-1	-1	2	-25
Chr02	40500000	40600000	-1	-1	-1	-1	-1	-1	-1	-1	-1	-1	-1	-1	-1	-1	-1	-1	-1	-1	-1	-1	-1	-1	-1	-1	-1	-1	-1	0	-27
Chr02	40600000	40700000	-1	-1	-1	-1	-1	-1	-1	-1	-1	-1	-1	-1	-1	-1	-1	-1	-1	-1	-1	-1	-1	-1	-1	-1	-1	-1	-1	0	-27
Chr02	40700000	40800000	-1	-1	-1	-1	-1	-1	-1	-1	-1	-1	-1	-1	-1	-1	-1	-1	-1	-1	-1	-1	-1	-1	-1	-1	-1	-1	-1	0	-27
Chr02	40800000	40900000	-1	-1	1	-1	-1	1	-1	-1	-1	-1	-1	-1	-1	-1	1	1	-1	-1	-1	-1	1	-1	-1	1	-1	1	-1	7	-20
Chr02	40900000	41000000	-1	-1	-1	-1	-1	-1	-1	-1	-1	-1	-1	-1	-1	-1	-1	-1	-1	-1	-1	-1	-1	-1	-1	0	-1	-1	-1	0	-26
Chr02	41000000	41100000	-1	-1	-1	-1	-1	-1	-1	-1	-1	-1	-1	-1	-1	-1	-1	-1	-1	-1	-1	-1	-1	-1	-1	-1	-1	-1	-1	0	-27
Chr02	41100000	41200000	1	-1	-1	1	1	-1	1	-1	1	-1	-1	1	-1	1	1	1	-1	-1	-1	1	-1	-1	1	1	1	-1	1	14	-13
Chr02	41200000	41300000	-1	-1	-1	-1	-1	-1	-1	-1	-1	-1	-1	-1	-1	-1	-1	-1	-1	-1	-1	-1	-1	-1	-1	-1	-1	-1	-1	0	-27
Chr02	41300000	41400000	-1	-1	-1	-1	-1	-1	-1	-1	-1	-1	-1	-1	-1	-1	-1	-1	-1	-1	-1	-1	-1	-1	-1	-1	-1	-1	-1	0	-27
Chr02	41400000	41500000	-1	-1	-1	-1	-1	-1	-1	-1	-1	-1	-1	-1	-1	-1	-1	-1	-1	-1	-1	-1	-1	-1	-1	-1	-1	-1	-1	0	-27
Chr02	41500000	41600000	-1	-1	-1	-1	-1	-1	-1	-1	-1	-1	-1	-1	-1	-1	-1	-1	-1	-1	-1	-1	-1	-1	-1	-1	-1	-1	-1	0	-27
Chr02	41600000	41700000	-1	-1	-1	-1	-1	-1	-1	-1	-1	-1	-1	-1	-1	-1	-1	-1	-1	-1	-1	-1	-1	-1	-1	-1	-1	-1	-1	0	-27
Chr02	41700000	41800000	-1	-1	-1	-1	-1	-1	-1	-1	-1	-1	-1	-1	-1	-1	-1	-1	-1	-1	-1	-1	-1	-1	-1	-1	-1	-1	-1	0	-27
Chr02	41800000	41900000	-1	1	-1	1	1	1	-1	1	1	1	-1	-1	-1	-1	1	1	-1	-1	1	-1	1	1	-1	-1	1	-1	1	14	-13
Chr02	41900000	42000000	-1	1	-1	1	-1	-1	-1	1	-1	1	-1	-1	-1	-1	-1	1	1	-1	1	-1	-1	1	-1	-1	-1	-1	-1	8	-19
Chr02	42000000	42100000	-1	1	-1	1	-1	-1	-1	1	-1	1	-1	-1	-1	-1	-1	1	1	-1	1	-1	-1	1	-1	-1	-1	-1	-1	8	-19
Chr02	42100000	42200000	-1	-1	-1	-1	-1	-1	-1	-1	-1	-1	-1	-1	-1	-1	-1	1	-1	-1	-1	-1	-1	-1	-1	-1	-1	-1	-1	1	-26
Chr02	42200000	42300000	-1	-1	-1	1	-1	-1	-1	-1	-1	-1	1	-1	-1	-1	-1	1	-1	-1	1	-1	-1	-1	-1	-1	-1	-1	-1	4	-23
Chr02	42300000	42400000	1	1	1	1	1	1	1	1	1	1	1	1	1	1	1	1	1	1	1	1	1	1	1	1	1	1	1	27	0
Chr02	42400000	42500000	1	1	1	1	1	1	1	1	1	1	1	1	1	1	1	1	1	1	1	1	1	1	1	1	1	1	1	27	0
Chr02	42500000	42600000	1	1	1	1	1	1	1	1	1	1	1	1	1	1	1	1	1	1	1	1	1	1	1	1	1	1	1	27	0
Chr02	42600000	42700000	1	1	1	1	1	1	1	1	1	1	1	1	1	1	1	1	1	1	1	1	1	1	1	1	1	1	1	27	0
Chr02	42700000	42800000	1	1	1	1	1	1	1	1	1	1	1	1	1	1	1	1	1	1	1	1	1	1	1	1	1	1	1	27	0
Chr02	42800000	42900000	1	1	1	1	1	1	1	1	1	1	1	1	1	1	1	1	1	1	1	1	1	1	1	1	1	1	1	27	0
Chr02	42900000	43000000	1	1	1	1	1	1	1	1	1	1	1	1	1	1	1	1	1	1	1	1	1	1	1	1	1	1	1	27	0
Chr02	43000000	43100000	1	1	1	1	1	1	1	1	1	1	1	1	1	1	1	1	1	1	1	1	1	1	1	1	1	1	1	27	0
Chr02	43100000	43200000	1	1	1	1	1	1	1	1	1	1	1	1	1	1	1	1	1	1	1	1	1	1	1	1	1	1	1	27	0
Chr02	43200000	43300000	1	1	1	1	1	1	1	1	1	1	1	1	1	1	1	1	1	1	1	1	1	1	1	1	1	1	1	27	0
Chr02	43300000	43400000	1	1	1	1	1	1	1	1	1	1	1	1	1	1	1	1	1	1	1	1	1	1	1	1	1	1	1	27	0
Chr02	43400000	43500000	1	1	1	1	1	1	1	1	1	1	1	1	1	1	1	1	1	1	1	1	1	1	1	1	1	1	1	27	0
Chr02	43500000	43600000	1	1	1	1	1	1	1	1	1	1	1	1	1	1	1	1	1	1	1	1	1	1	1	1	1	1	1	27	0
Chr02	43600000	43700000	1	1	1	1	1	1	1	1	1	1	1	1	1	1	1	1	1	1	1	1	1	1	1	1	1	1	1	27	0
Chr02	43700000	43800000	1	1	1	1	1	-1	-1	1	1	1	1	1	1	1	1	1	-1	1	1	1	1	1	1	1	1	1	1	24	-3
Chr02	43800000	43900000	1	1	1	1	1	1	1	1	1	1	1	1	1	1	1	1	1	1	1	1	1	1	1	1	1	1	1	27	0
Chr02	43900000	44000000	1	1	1	1	1	1	1	1	1	1	1	1	1	1	1	1	1	1	1	1	1	1	1	1	1	1	1	27	0
Chr02	44000000	44100000	1	1	1	1	1	1	1	1	1	1	1	1	1	1	1	1	1	1	1	1	1	1	1	1	1	1	1	27	0
Chr02	44100000	44200000	1	1	1	1	1	1	1	1	1	1	1	1	1	1	1	1	1	1	1	1	1	1	1	1	1	1	1	27	0
Chr02	44200000	44300000	1	1	1	1	1	1	1	1	1	1	1	1	1	1	1	1	1	1	1	1	1	1	1	1	1	1	1	27	0
Chr02	44300000	44400000	1	1	1	1	1	1	1	1	1	1	1	1	1	1	1	1	1	1	1	1	1	1	1	1	1	1	1	27	0
Chr02	44400000	44500000	1	1	1	1	1	1	1	1	1	1	1	1	1	1	1	1	1	1	1	1	1	1	1	1	1	1	1	27	0
Chr02	44500000	44600000	1	1	1	1	1	1	1	1	1	1	1	1	1	1	1	1	1	1	1	1	1	1	1	1	1	1	1	27	0
Chr02	44600000	44700000	1	1	1	1	1	1	1	1	1	1	1	1	1	1	1	1	1	1	1	1	1	1	1	1	1	1	1	27	0
Chr02	44700000	44800000	1	1	1	1	1	1	1	1	1	1	1	1	1	1	1	1	1	1	1	1	1	1	1	1	1	1	1	27	0
Chr02	44800000	44900000	1	1	1	1	1	1	1	1	1	1	1	1	1	1	1	1	1	1	1	1	1	1	1	1	1	1	1	27	0
Chr02	44900000	45000000	1	1	1	1	1	1	1	1	1	1	1	1	1	1	1	1	1	1	1	1	1	1	1	1	1	1	1	27	0
Chr02	45000000	45100000	1	1	1	1	1	1	1	1	1	1	1	1	1	1	1	1	1	1	1	1	1	1	1	1	1	1	1	27	0
Chr02	45100000	45200000	1	1	1	1	1	1	1	1	1	1	1	1	1	1	1	1	1	1	1	1	1	1	1	1	1	1	1	27	0
Chr02	45200000	45300000	1	1	1	1	1	1	1	1	1	1	1	1	1	1	1	1	1	1	1	1	1	1	1	1	1	1	1	27	0
Chr02	45300000	45400000	1	1	1	1	1	1	1	1	1	1	1	1	1	1	1	1	1	1	1	1	1	1	1	1	1	1	1	27	0
Chr02	45400000	45500000	1	1	1	1	1	1	1	1	1	1	1	1	1	1	1	1	1	1	1	1	1	1	1	1	1	1	1	27	0
Chr02	45500000	45600000	1	1	1	1	1	1	1	1	1	1	1	1	1	1	1	1	1	1	1	1	1	1	1	1	1	1	1	27	0
Chr02	45600000	45700000	1	1	1	1	1	1	1	1	1	1	1	1	1	1	1	1	1	1	1	1	1	1	1	1	1	1	1	27	0
Chr02	45700000	45800000	1	1	1	1	1	1	1	1	1	1	1	1	1	1	1	1	1	1	1	1	1	1	1	1	1	1	1	27	0
Chr02	45800000	45900000	1	1	1	1	1	1	1	1	1	1	1	1	1	1	1	1	1	1	1	1	1	1	1	1	1	1	1	27	0
Chr02	45900000	46000000	1	1	1	1	1	1	1	1	1	1	1	1	1	1	1	1	1	1	1	1	1	1	1	1	1	1	1	27	0
Chr02	46000000	46100000	1	1	1	1	1	1	1	1	1	1	1	1	1	1	1	1	1	1	1	1	1	1	1	1	1	1	1	27	0
Chr02	46100000	46200000	1	1	1	1	1	1	1	1	1	1	1	1	1	1	1	1	1	1	1	1	1	1	1	1	1	1	1	27	0
Chr02	46200000	46300000	1	1	1	1	1	1	1	1	1	1	1	1	1	1	1	1	1	1	1	1	1	1	1	1	1	1	1	27	0
Chr02	46300000	46400000	1	1	1	1	1	1	1	1	1	1	1	1	1	1	1	1	1	1	1	1	1	1	1	1	1	1	1	27	0
Chr02	46400000	46500000	1	1	1	1	1	1	1	1	1	1	1	1	1	1	1	1	1	1	1	1	1	1	1	1	1	1	1	27	0
Chr02	46500000	46600000	1	1	1	1	1	1	1	1	1	1	1	1	1	1	1	1	1	1	1	1	1	1	1	1	1	1	1	27	0
Chr02	46600000	46700000	1	1	1	1	1	1	1	1	1	1	1	1	1	1	1	1	1	1	1	1	1	1	1	1	1	1	1	27	0
Chr02	46700000	46800000	1	1	1	1	1	1	1	1	1	1	1	1	1	1	1	1	1	1	1	1	1	1	1	1	1	1	1	27	0
Chr02	46800000	46900000	1	1	1	1	1	1	1	1	1	1	1	1	1	1	1	1	1	1	1	1	1	1	1	1	1	1	1	27	0
Chr02	46900000	47000000	1	1	1	1	1	1	1	1	1	1	1	1	1	1	1	1	1	1	1	1	1	1	1	1	1	1	1	27	0
Chr02	47000000	47100000	1	1	1	1	1	1	1	1	1	1	1	1	1	1	1	1	1	1	1	1	1	1	1	1	1	1	1	27	0
Chr02	47100000	47200000	1	1	1	1	1	1	1	1	1	1	1	1	1	1	1	1	1	1	1	1	1	1	1	1	1	1	1	27	0
Chr02	47200000	47300000	1	1	1	1	1	1	1	1	1	1	1	1	1	1	1	1	1	1	1	1	1	1	1	1	1	1	1	27	0
Chr02	47300000	47400000	1	1	1	1	1	1	1	1	1	1	1	1	1	1	1	1	1	1	1	1	1	1	1	1	1	1	1	27	0
Chr02	47400000	47500000	1	1	1	1	1	1	1	1	1	1	1	1	1	1	1	1	1	1	1	1	1	1	1	1	1	1	1	27	0
Chr02	47500000	47600000	1	1	1	1	1	1	1	1	1	1	1	1	1	1	1	1	1	1	1	1	1	1	1	1	1	1	1	27	0
Chr02	47600000	47700000	1	1	1	1	1	1	1	1	1	1	1	1	1	1	1	1	1	1	1	1	1	1	1	1	1	1	1	27	0
Chr02	47700000	47800000	1	1	1	1	1	1	1	1	1	1	1	1	1	1	1	1	1	1	1	1	1	1	1	1	1	1	1	27	0
Chr02	47800000	47900000	1	1	1	1	1	1	1	1	1	1	1	1	1	1	1	1	1	1	1	1	1	1	1	1	1	1	1	27	0
Chr02	47900000	48000000	1	1	1	1	1	1	1	1	1	1	1	1	1	1	1	1	1	1	1	1	1	1	1	1	1	1	1	27	0
Chr02	48000000	48100000	1	1	1	1	1	1	1	1	1	1	1	1	1	1	1	1	1	1	1	1	1	1	1	1	1	1	1	27	0
Chr02	48100000	48200000	1	1	1	1	1	1	1	1	1	1	1	1	1	1	1	1	1	1	1	1	1	1	1	1	1	1	1	27	0
Chr02	48200000	48300000	1	1	1	1	1	1	1	1	1	1	1	1	1	1	1	1	1	1	1	1	1	1	1	1	1	1	1	27	0
Chr02	48300000	48400000	1	1	1	1	1	1	1	1	1	1	1	1	1	1	1	1	1	1	1	1	1	1	1	1	1	1	1	27	0
Chr02	48400000	48500000	1	1	1	1	1	1	1	1	1	1	1	1	1	1	1	1	1	1	1	1	1	1	1	1	1	1	1	27	0
Chr02	48500000	48600000	1	1	1	1	1	1	1	1	1	1	1	1	1	1	1	1	1	1	1	1	1	1	1	1	1	1	1	27	0
Chr02	48600000	48700000	1	1	1	1	1	1	1	1	1	1	1	1	1	1	1	1	1	1	1	1	1	1	1	1	1	1	1	27	0
Chr02	48700000	48800000	1	1	1	1	1	1	1	1	1	1	1	1	1	1	1	1	1	1	1	1	1	1	1	1	1	1	1	27	0
Chr02	48800000	48900000	1	1	1	1	1	1	1	1	1	1	1	1	1	1	1	1	1	1	1	1	1	1	1	1	1	1	1	27	0
Chr02	48900000	49000000	1	1	1	1	1	1	1	1	1	1	1	1	1	1	1	1	1	1	1	1	1	1	1	1	1	1	1	27	0
Chr02	49000000	49100000	1	1	1	1	1	1	1	1	1	1	1	1	1	1	1	1	1	1	1	1	1	1	1	1	1	1	1	27	0
Chr02	49100000	49200000	1	1	1	1	1	1	1	1	1	1	1	1	1	1	1	1	1	1	1	1	1	1	1	1	1	1	1	27	0
Chr02	49200000	49300000	1	1	1	1	1	1	1	1	1	1	1	1	1	1	1	1	1	1	1	1	1	1	1	1	1	1	1	27	0
Chr02	49300000	49400000	1	1	1	1	1	1	1	1	1	1	1	1	1	1	1	1	1	1	1	1	1	1	1	1	1	1	1	27	0
Chr02	49400000	49500000	1	1	1	1	1	1	1	1	1	1	1	1	1	1	1	1	1	1	1	1	1	1	1	1	1	1	1	27	0
Chr02	49500000	49600000	1	1	1	1	1	1	1	1	1	1	1	1	1	1	1	1	1	1	1	1	1	1	1	1	1	1	1	27	0
Chr02	49600000	49700000	1	1	1	1	1	1	1	1	1	1	1	1	1	1	1	1	1	1	1	1	1	1	1	1	1	1	1	27	0
Chr02	49700000	49800000	1	1	1	1	1	1	1	1	1	1	1	1	1	1	1	1	1	1	1	1	1	1	1	1	1	1	1	27	0
Chr02	49800000	49900000	1	1	1	1	1	1	1	1	1	1	1	1	1	1	1	1	1	1	1	1	1	1	1	1	1	1	1	27	0
Chr02	49900000	50000000	1	1	1	1	1	1	1	1	1	1	1	1	1	1	1	1	1	1	1	1	1	1	1	1	1	1	1	27	0
Chr02	50000000	50100000	1	1	1	1	1	1	1	1	1	1	1	1	1	1	1	1	1	1	1	1	1	1	1	1	1	1	1	27	0
Chr02	50100000	50200000	1	1	1	1	1	1	1	1	1	1	1	1	1	1	1	1	1	1	1	1	1	1	1	1	1	1	1	27	0
Chr02	50200000	50300000	1	1	1	1	1	1	1	1	1	1	1	1	1	1	1	1	1	1	1	1	1	1	1	1	1	1	1	27	0
Chr02	50300000	50400000	1	1	1	1	1	1	1	1	1	1	1	1	1	1	1	1	1	1	1	1	1	1	1	1	1	1	1	27	0
Chr02	50400000	50500000	1	1	1	1	1	1	1	1	1	1	1	1	1	1	1	1	1	1	1	1	1	1	1	1	1	1	1	27	0
Chr02	50500000	50600000	1	1	1	1	1	1	1	1	1	1	1	1	1	1	1	1	1	1	1	1	1	1	1	1	1	1	1	27	0
Chr02	50600000	50700000	1	1	1	1	1	1	1	1	1	1	1	1	1	1	1	1	1	1	1	1	1	1	1	1	1	1	1	27	0
Chr02	50700000	50800000	1	1	1	1	1	1	1	1	1	1	1	1	1	1	1	1	1	1	1	1	1	1	1	1	1	1	1	27	0
Chr02	50800000	50900000	1	1	1	1	1	1	1	1	1	1	1	1	1	1	1	1	1	1	1	1	1	1	1	1	1	1	1	27	0
Chr02	50900000	51000000	1	1	1	1	1	1	1	1	1	1	1	1	1	1	1	1	1	1	1	1	1	1	1	1	1	1	1	27	0
Chr02	51000000	51100000	1	1	1	1	1	1	1	1	1	1	1	1	1	1	1	1	1	1	1	1	1	1	1	1	1	1	1	27	0
Chr02	51100000	51200000	1	1	1	1	1	1	1	1	1	1	1	1	1	1	1	1	1	1	1	1	1	1	1	1	1	1	1	27	0
Chr02	51200000	51300000	1	1	1	1	1	1	1	1	1	1	1	1	1	1	1	1	1	1	1	1	1	1	1	1	1	1	1	27	0
Chr02	51300000	51400000	1	1	1	1	1	1	1	1	1	1	1	1	1	1	1	1	1	1	1	1	1	1	1	1	1	1	1	27	0
Chr02	51400000	51500000	1	1	1	1	1	1	1	1	1	1	1	1	1	1	1	1	1	1	1	1	1	1	1	1	1	1	1	27	0
Chr02	51500000	51600000	1	1	1	1	1	1	1	1	1	1	1	1	1	1	1	1	1	1	1	1	1	1	1	1	1	1	1	27	0
Chr02	51600000	51700000	1	1	1	1	1	1	1	1	1	1	1	1	1	1	1	1	1	1	1	1	1	1	1	1	1	1	1	27	0
Chr02	51700000	51800000	1	1	1	1	1	1	1	1	1	1	1	1	1	1	1	1	1	1	1	1	1	1	1	1	1	1	1	27	0
Chr02	51800000	51900000	1	1	1	1	1	1	1	1	1	1	1	1	1	1	1	1	1	1	1	1	1	1	1	1	1	1	1	27	0
Chr02	51900000	52000000	1	1	1	1	1	1	1	1	1	1	1	1	1	1	1	1	1	1	1	1	1	1	1	1	1	1	1	27	0
Chr02	52000000	52100000	1	1	1	1	1	1	1	1	1	1	1	1	1	1	1	1	1	1	1	1	1	1	0	1	1	1	1	26	0
Chr02	52100000	52160593	0	1	0	0	0	0	0	0	0	1	1	0	0	0	0	1	0	0	0	0	0	1	0	0	0	0	0	5	0
Chr03	0	100000	-1	0	0	0	-1	0	-1	0	-1	-1	-1	0	0	-1	-1	0	-1	-1	-1	0	-1	-1	0	0	0	-1	0	0	-14
Chr03	100000	200000	-1	1	1	1	1	0	-1	1	-1	1	1	1	1	-1	1	1	1	-1	1	1	1	-1	-1	1	1	-1	1	18	-8
Chr03	200000	300000	1	1	1	1	1	1	1	1	1	1	1	1	1	1	1	1	1	1	1	1	1	1	1	1	1	1	1	27	0
Chr03	300000	400000	1	1	1	1	1	1	1	1	1	1	1	1	1	1	1	1	1	1	1	1	1	1	1	1	1	1	1	27	0
Chr03	400000	500000	1	1	1	1	1	1	1	1	1	1	1	1	1	1	1	1	1	1	1	1	1	1	1	1	1	1	1	27	0
Chr03	500000	600000	1	1	1	1	1	1	1	1	1	1	1	1	1	1	1	1	1	1	1	1	1	1	1	1	1	1	1	27	0
Chr03	600000	700000	1	1	1	1	1	1	1	1	1	1	1	1	1	1	1	1	1	1	1	1	1	1	1	1	1	1	1	27	0
Chr03	700000	800000	1	1	1	1	1	1	1	1	1	1	1	1	1	1	1	1	1	1	1	1	1	1	1	1	1	1	1	27	0
Chr03	800000	900000	1	1	1	1	1	1	1	1	1	1	1	1	1	1	1	1	1	1	1	1	1	1	1	1	1	1	1	27	0
Chr03	900000	1000000	1	1	1	1	1	1	1	1	1	1	1	1	1	1	1	1	1	1	1	1	1	1	1	1	1	1	1	27	0
Chr03	1000000	1100000	1	1	1	1	1	1	1	1	1	1	1	1	1	1	1	1	1	1	1	1	1	1	1	1	1	1	1	27	0
Chr03	1100000	1200000	1	1	1	1	1	1	1	1	1	1	1	1	1	1	1	1	1	1	1	1	1	1	1	1	1	1	1	27	0
Chr03	1200000	1300000	-1	-1	-1	-1	1	1	-1	1	1	-1	-1	1	-1	-1	1	1	-1	-1	-1	-1	-1	-1	-1	-1	-1	-1	-1	7	-20
Chr03	1300000	1400000	1	1	1	1	1	1	1	1	1	1	1	1	1	1	1	1	1	1	1	1	1	1	1	1	1	1	1	27	0
Chr03	1400000	1500000	1	1	1	1	1	1	1	1	1	1	1	1	1	1	1	1	1	1	1	1	1	1	1	1	1	1	1	27	0
Chr03	1500000	1600000	1	1	1	1	1	1	1	1	1	1	1	1	1	1	1	1	1	1	1	1	1	1	1	1	1	1	1	27	0
Chr03	1600000	1700000	1	1	1	1	1	1	1	1	1	1	1	1	1	1	1	1	1	1	1	1	1	1	1	1	1	1	1	27	0
Chr03	1700000	1800000	1	1	1	1	1	1	1	1	1	1	1	1	1	1	1	1	1	1	1	1	1	1	1	1	1	1	1	27	0
Chr03	1800000	1900000	1	1	1	1	1	1	1	1	1	1	1	1	1	1	1	1	1	1	1	1	1	1	1	1	1	1	1	27	0
Chr03	1900000	2000000	1	1	1	1	1	1	1	1	1	1	1	1	1	1	1	1	1	1	1	1	1	1	1	1	1	1	1	27	0
Chr03	2000000	2100000	1	1	1	1	1	1	1	1	1	1	1	1	1	1	1	1	1	1	1	1	1	1	1	1	1	1	1	27	0
Chr03	2100000	2200000	1	1	1	1	1	1	1	1	1	1	1	1	1	1	1	1	1	1	1	1	1	1	1	1	1	1	1	27	0
Chr03	2200000	2300000	1	1	1	1	1	1	1	1	1	1	1	1	1	1	1	1	1	1	1	1	1	1	1	1	1	1	1	27	0
Chr03	2300000	2400000	1	1	1	1	1	1	1	1	1	1	1	1	1	1	1	1	1	1	1	1	1	1	1	1	1	1	1	27	0
Chr03	2400000	2500000	1	1	1	1	1	1	1	1	1	1	1	1	1	1	1	1	1	1	1	1	1	1	1	1	1	1	1	27	0
Chr03	2500000	2600000	1	1	1	1	1	1	1	1	1	1	1	1	1	1	1	1	1	1	1	1	1	1	1	1	1	1	1	27	0
Chr03	2600000	2700000	1	1	1	1	1	1	1	1	1	1	1	1	1	1	1	1	1	1	1	1	1	1	1	1	1	1	1	27	0
Chr03	2700000	2800000	1	1	1	1	1	1	1	1	1	1	1	1	1	1	1	1	1	1	1	1	1	1	1	1	1	1	-1	26	-1
Chr03	2800000	2900000	1	1	1	1	1	1	1	1	1	1	1	1	1	1	1	1	1	1	1	1	1	1	1	1	1	1	1	27	0
Chr03	2900000	3000000	1	1	1	1	1	1	1	1	1	1	1	1	1	1	1	1	1	1	1	1	1	1	1	1	1	1	1	27	0
Chr03	3000000	3100000	1	1	1	1	1	1	1	1	1	1	1	1	1	1	1	1	1	1	1	1	1	1	1	1	1	1	1	27	0
Chr03	3100000	3200000	1	1	1	1	1	1	1	1	1	1	1	1	1	1	1	1	1	1	1	1	1	1	1	1	1	1	1	27	0
Chr03	3200000	3300000	1	1	1	1	1	1	1	1	1	1	1	1	1	1	1	1	1	1	1	1	1	1	1	1	1	1	1	27	0
Chr03	3300000	3400000	-1	-1	1	1	1	1	1	1	1	-1	-1	1	1	1	1	1	1	1	1	1	1	1	-1	1	1	-1	1	21	-6
Chr03	3400000	3500000	1	1	1	1	1	1	1	1	1	1	1	1	1	1	1	1	1	1	1	1	1	1	1	1	1	1	1	27	0
Chr03	3500000	3600000	1	1	1	1	1	1	1	1	1	1	1	1	1	1	1	1	1	1	1	1	1	1	1	1	1	1	1	27	0
Chr03	3600000	3700000	-1	-1	1	1	1	-1	-1	1	-1	1	1	1	-1	1	1	1	-1	-1	1	-1	-1	1	-1	-1	-1	-1	1	13	-14
Chr03	3700000	3800000	-1	-1	1	1	1	-1	-1	1	1	-1	1	1	-1	-1	1	1	-1	-1	1	-1	-1	-1	-1	-1	-1	-1	-1	10	-17
Chr03	3800000	3900000	1	1	1	1	1	1	1	1	1	1	1	1	1	1	1	1	1	1	1	1	1	1	-1	1	1	1	1	26	-1
Chr03	3900000	4000000	1	1	1	1	1	1	1	1	1	1	1	1	1	1	1	1	1	1	1	1	1	1	1	1	1	1	1	27	0
Chr03	4000000	4100000	0	0	0	1	0	0	0	1	1	-1	-1	1	0	-1	0	0	-1	0	0	0	0	-1	0	-1	-1	-1	0	4	-8
Chr03	4100000	4200000	0	0	0	1	0	0	0	-1	1	-1	-1	1	0	0	0	0	-1	0	0	0	0	-1	0	-1	-1	-1	0	3	-8
Chr03	4200000	4300000	1	0	1	1	0	0	0	1	1	-1	-1	1	1	-1	1	0	1	0	-1	0	0	-1	0	1	1	1	1	13	-5
Chr03	4300000	4400000	1	1	1	1	1	1	1	1	1	1	1	1	1	1	1	1	1	1	1	1	0	1	1	1	1	1	1	26	0
Chr03	4400000	4500000	1	1	1	1	1	1	1	1	1	1	1	1	1	1	1	1	1	1	1	1	1	1	1	1	1	1	1	27	0
Chr03	4500000	4600000	1	1	1	1	1	1	1	1	1	1	1	1	1	1	1	1	1	1	1	1	1	1	1	1	1	1	1	27	0
Chr03	4600000	4700000	1	1	1	1	1	1	1	1	1	1	1	1	1	1	1	1	1	1	1	1	0	1	1	1	1	1	1	26	0
Chr03	4700000	4800000	-1	1	1	-1	1	1	1	1	-1	1	-1	1	-1	-1	1	1	-1	-1	-1	-1	-1	-1	-1	-1	1	-1	-1	11	-16
Chr03	4800000	4900000	-1	1	-1	-1	1	-1	-1	-1	-1	-1	-1	1	-1	-1	1	1	-1	-1	-1	-1	-1	-1	-1	-1	-1	-1	-1	5	-22
Chr03	4900000	5000000	-1	1	1	-1	1	0	1	1	-1	-1	-1	1	-1	-1	1	1	1	-1	-1	-1	0	-1	-1	-1	1	-1	-1	10	-15
Chr03	5000000	5100000	1	1	1	-1	1	1	1	-1	1	1	-1	1	1	-1	1	1	1	-1	-1	-1	-1	-1	-1	-1	1	1	-1	15	-12
Chr03	5100000	5200000	1	1	1	1	1	1	1	1	1	1	1	1	1	1	1	1	1	1	1	1	1	1	-1	-1	1	1	1	25	-2
Chr03	5200000	5300000	1	1	1	1	1	1	1	1	1	1	1	1	1	1	1	1	1	1	1	1	1	1	1	1	1	1	1	27	0
Chr03	5300000	5400000	1	1	1	1	1	1	1	1	1	1	1	1	1	1	1	1	1	1	1	1	1	1	1	1	1	1	1	27	0
Chr03	5400000	5500000	1	1	1	1	1	1	1	1	1	1	1	1	1	1	1	1	1	1	1	1	1	1	1	1	1	1	1	27	0
Chr03	5500000	5600000	1	1	1	1	1	1	1	1	1	1	1	1	1	1	1	1	1	1	1	1	1	1	1	1	1	1	1	27	0
Chr03	5600000	5700000	1	1	1	1	1	1	1	1	1	1	1	1	1	1	1	1	1	0	1	0	0	1	1	1	1	1	1	24	0
Chr03	5700000	5800000	1	1	1	1	1	1	1	1	1	1	1	1	1	1	1	1	1	1	1	1	1	1	1	1	1	1	1	27	0
Chr03	5800000	5900000	1	1	1	1	1	1	1	1	1	1	1	1	1	1	1	1	1	1	1	1	1	1	1	1	1	1	1	27	0
Chr03	5900000	6000000	1	1	1	1	1	1	1	1	1	1	1	1	1	1	1	1	1	1	1	1	1	1	1	1	1	1	1	27	0
Chr03	6000000	6100000	0	-1	0	0	-1	0	-1	-1	0	0	1	-1	0	0	0	-1	-1	0	-1	0	1	1	0	0	1	1	0	5	-8
Chr03	6100000	6200000	-1	-1	-1	-1	-1	1	-1	-1	-1	-1	-1	-1	-1	-1	1	-1	-1	-1	-1	-1	-1	-1	-1	-1	-1	-1	-1	2	-25
Chr03	6200000	6300000	-1	1	1	-1	-1	1	-1	1	1	1	1	-1	-1	-1	1	1	-1	-1	-1	-1	-1	1	-1	-1	-1	1	-1	11	-16
Chr03	6300000	6400000	1	1	1	1	1	1	1	1	1	1	1	1	1	1	1	1	1	1	1	1	1	1	-1	1	1	1	1	26	-1
Chr03	6400000	6500000	-1	1	1	1	1	1	1	1	1	1	1	1	1	1	1	1	1	1	1	-1	1	1	-1	1	1	1	1	24	-3
Chr03	6500000	6600000	-1	1	1	1	1	1	1	1	1	1	1	1	-1	-1	1	1	-1	-1	1	-1	-1	-1	-1	1	1	1	1	18	-9
Chr03	6600000	6700000	-1	-1	-1	-1	-1	-1	-1	-1	-1	-1	-1	-1	-1	-1	-1	1	-1	-1	-1	-1	-1	-1	-1	-1	-1	-1	-1	1	-26
Chr03	6700000	6800000	-1	-1	-1	-1	-1	-1	-1	1	1	-1	-1	-1	-1	-1	-1	1	-1	-1	-1	-1	-1	-1	-1	-1	-1	-1	-1	3	-24
Chr03	6800000	6900000	-1	-1	-1	-1	-1	-1	-1	-1	-1	-1	-1	-1	-1	-1	-1	-1	-1	-1	-1	-1	-1	-1	-1	-1	-1	-1	-1	0	-27
Chr03	6900000	7000000	0	0	-1	-1	0	-1	0	0	0	-1	0	-1	0	0	-1	-1	-1	0	0	0	-1	-1	0	0	0	-1	0	0	-11
Chr03	7000000	7100000	0	-1	-1	-1	-1	-1	-1	-1	0	-1	0	-1	0	0	-1	-1	-1	0	-1	0	-1	-1	0	0	0	-1	0	0	-16
Chr03	7100000	7200000	0	-1	-1	-1	-1	-1	-1	-1	0	-1	0	-1	0	0	-1	-1	-1	0	-1	-1	-1	-1	0	0	0	-1	0	0	-17
Chr03	7200000	7300000	-1	-1	-1	-1	-1	-1	-1	-1	0	-1	0	-1	0	0	-1	-1	-1	0	-1	-1	-1	-1	0	0	0	-1	0	0	-18
Chr03	7300000	7400000	-1	-1	-1	-1	-1	-1	-1	1	-1	-1	-1	-1	-1	-1	-1	1	-1	-1	-1	-1	-1	-1	-1	-1	-1	-1	-1	2	-25
Chr03	7400000	7500000	-1	1	1	1	1	1	1	1	1	1	1	1	1	-1	1	1	1	-1	1	-1	1	-1	-1	1	1	1	1	21	-6
Chr03	7500000	7600000	-1	1	1	1	1	1	1	1	1	1	1	1	1	1	1	1	1	1	1	1	1	1	-1	1	1	1	1	25	-2
Chr03	7600000	7700000	1	1	1	1	1	1	1	1	1	1	1	1	1	1	1	1	1	1	1	1	1	1	1	1	1	1	1	27	0
Chr03	7700000	7800000	-1	1	1	-1	1	1	-1	1	-1	-1	1	-1	-1	-1	1	1	-1	-1	1	-1	-1	-1	-1	-1	1	1	-1	11	-16
Chr03	7800000	7900000	-1	1	1	-1	1	1	-1	1	-1	-1	-1	-1	-1	-1	1	1	1	-1	1	-1	-1	1	-1	-1	1	-1	1	12	-15
Chr03	7900000	8000000	-1	-1	-1	-1	-1	-1	-1	-1	-1	-1	-1	-1	-1	-1	-1	-1	-1	-1	-1	-1	-1	-1	-1	-1	-1	-1	-1	0	-27
Chr03	8000000	8100000	-1	-1	-1	-1	-1	-1	-1	-1	-1	-1	-1	-1	-1	-1	-1	-1	-1	-1	-1	-1	-1	-1	-1	-1	-1	-1	-1	0	-27
Chr03	8100000	8200000	-1	1	1	-1	1	1	1	1	1	-1	1	-1	-1	-1	1	1	1	-1	-1	-1	-1	-1	-1	-1	1	1	1	14	-13
Chr03	8200000	8300000	-1	-1	-1	-1	-1	-1	-1	-1	-1	-1	-1	-1	-1	-1	-1	-1	-1	-1	-1	-1	-1	-1	-1	-1	-1	-1	-1	0	-27
Chr03	8300000	8400000	-1	-1	-1	0	-1	-1	-1	-1	0	0	-1	-1	-1	-1	-1	-1	-1	-1	-1	-1	-1	-1	-1	-1	-1	-1	-1	0	-24
Chr03	8400000	8500000	-1	-1	-1	0	-1	-1	-1	-1	0	0	-1	-1	-1	-1	-1	-1	-1	-1	-1	-1	-1	-1	-1	-1	-1	-1	-1	0	-24
Chr03	8500000	8600000	-1	-1	-1	-1	-1	-1	-1	-1	-1	-1	-1	-1	-1	-1	-1	-1	-1	-1	-1	-1	-1	-1	-1	-1	-1	-1	-1	0	-27
Chr03	8600000	8700000	-1	1	1	-1	-1	1	-1	1	-1	-1	-1	-1	-1	-1	1	1	-1	-1	1	-1	-1	-1	-1	-1	-1	-1	1	8	-19
Chr03	8700000	8800000	-1	-1	-1	-1	-1	-1	-1	-1	-1	-1	-1	-1	-1	-1	-1	-1	-1	-1	-1	-1	-1	-1	-1	-1	0	-1	-1	0	-26
Chr03	8800000	8900000	-1	-1	-1	-1	-1	-1	-1	-1	-1	-1	-1	-1	-1	-1	-1	-1	-1	-1	-1	-1	-1	-1	-1	-1	0	-1	-1	0	-26
Chr03	8900000	9000000	-1	-1	-1	-1	-1	-1	-1	-1	-1	-1	-1	-1	-1	-1	-1	-1	-1	-1	-1	-1	-1	-1	-1	-1	-1	-1	-1	0	-27
Chr03	9000000	9100000	-1	-1	-1	-1	-1	-1	-1	-1	-1	-1	-1	-1	-1	-1	-1	-1	-1	-1	-1	-1	-1	-1	0	-1	-1	-1	-1	0	-26
Chr03	9100000	9200000	-1	-1	-1	-1	-1	-1	-1	-1	-1	-1	-1	-1	-1	-1	-1	-1	-1	-1	-1	-1	-1	-1	-1	-1	-1	-1	-1	0	-27
Chr03	9200000	9300000	-1	-1	-1	-1	-1	-1	-1	-1	-1	-1	-1	-1	-1	-1	-1	-1	-1	-1	-1	-1	-1	-1	-1	-1	-1	-1	-1	0	-27
Chr03	9300000	9400000	-1	-1	-1	-1	-1	-1	-1	-1	-1	-1	-1	-1	-1	-1	-1	-1	-1	-1	-1	-1	-1	-1	-1	-1	-1	-1	-1	0	-27
Chr03	9400000	9500000	-1	-1	-1	-1	-1	-1	-1	-1	-1	-1	-1	-1	-1	-1	-1	-1	-1	-1	-1	-1	-1	-1	-1	-1	-1	-1	-1	0	-27
Chr03	9500000	9600000	-1	0	-1	0	0	0	-1	-1	0	-1	-1	-1	-1	-1	-1	-1	-1	0	0	-1	0	-1	0	0	0	-1	0	0	-15
Chr03	9600000	9700000	-1	-1	-1	-1	-1	0	-1	-1	-1	-1	-1	-1	-1	-1	-1	-1	-1	-1	-1	-1	0	-1	-1	0	0	-1	-1	0	-23
Chr03	9700000	9800000	-1	-1	-1	-1	-1	-1	-1	-1	-1	-1	-1	-1	-1	-1	-1	-1	-1	-1	-1	-1	-1	-1	-1	-1	-1	-1	-1	0	-27
Chr03	9800000	9900000	-1	-1	-1	-1	-1	-1	-1	-1	-1	-1	-1	-1	-1	-1	-1	-1	-1	-1	-1	-1	-1	-1	-1	-1	-1	-1	-1	0	-27
Chr03	9900000	10000000	-1	-1	-1	-1	-1	-1	-1	-1	-1	-1	-1	-1	-1	-1	-1	-1	-1	-1	-1	-1	-1	-1	-1	-1	-1	-1	-1	0	-27
Chr03	10000000	10100000	-1	-1	-1	-1	-1	-1	-1	-1	-1	-1	-1	-1	-1	-1	-1	-1	-1	-1	-1	-1	-1	-1	-1	-1	-1	-1	-1	0	-27
Chr03	10100000	10200000	-1	-1	-1	-1	-1	-1	-1	-1	-1	-1	-1	-1	-1	-1	-1	1	-1	-1	-1	-1	-1	-1	-1	-1	-1	-1	-1	1	-26
Chr03	10200000	10300000	-1	-1	-1	-1	-1	-1	-1	-1	-1	-1	-1	-1	-1	-1	-1	-1	-1	-1	-1	-1	-1	-1	-1	-1	-1	-1	-1	0	-27
Chr03	10300000	10400000	-1	-1	-1	-1	-1	-1	-1	-1	-1	-1	-1	-1	-1	-1	-1	-1	-1	-1	-1	-1	-1	-1	-1	-1	-1	-1	-1	0	-27
Chr03	10400000	10500000	-1	-1	-1	-1	-1	-1	-1	-1	-1	-1	-1	-1	-1	-1	-1	-1	-1	-1	-1	-1	-1	-1	-1	-1	-1	-1	-1	0	-27
Chr03	10500000	10600000	-1	-1	-1	-1	-1	-1	-1	-1	-1	-1	-1	-1	-1	-1	-1	-1	-1	-1	-1	-1	-1	-1	-1	-1	-1	-1	-1	0	-27
Chr03	10600000	10700000	-1	-1	-1	-1	-1	-1	-1	-1	-1	-1	-1	-1	-1	-1	-1	-1	-1	-1	-1	-1	-1	-1	-1	-1	-1	-1	-1	0	-27
Chr03	10700000	10800000	-1	-1	-1	-1	-1	-1	-1	-1	-1	-1	-1	-1	-1	-1	-1	-1	-1	-1	-1	-1	-1	-1	-1	-1	-1	-1	-1	0	-27
Chr03	10800000	10900000	-1	-1	-1	-1	-1	-1	-1	-1	-1	-1	-1	-1	-1	-1	-1	-1	-1	-1	-1	-1	-1	-1	-1	-1	-1	-1	-1	0	-27
Chr03	10900000	11000000	-1	-1	-1	-1	-1	-1	-1	-1	-1	-1	-1	-1	-1	-1	-1	-1	-1	-1	-1	-1	-1	-1	-1	-1	-1	-1	-1	0	-27
Chr03	11000000	11100000	-1	-1	-1	-1	-1	-1	-1	-1	-1	-1	-1	-1	-1	-1	-1	-1	-1	-1	-1	-1	-1	-1	-1	-1	-1	-1	-1	0	-27
Chr03	11100000	11200000	-1	-1	-1	-1	-1	-1	-1	-1	-1	-1	-1	-1	-1	-1	-1	-1	-1	-1	-1	-1	-1	-1	-1	-1	-1	-1	-1	0	-27
Chr03	11200000	11300000	-1	-1	-1	-1	-1	-1	-1	-1	-1	-1	-1	-1	-1	-1	-1	-1	-1	-1	-1	-1	-1	-1	-1	-1	-1	-1	-1	0	-27
Chr03	11300000	11400000	-1	-1	-1	-1	-1	-1	-1	-1	-1	-1	-1	-1	-1	-1	-1	-1	-1	-1	-1	-1	-1	-1	-1	-1	-1	-1	-1	0	-27
Chr03	11400000	11500000	-1	-1	-1	-1	-1	-1	-1	-1	-1	-1	-1	-1	-1	-1	-1	-1	-1	-1	-1	-1	-1	-1	-1	-1	-1	-1	-1	0	-27
Chr03	11500000	11600000	-1	-1	-1	-1	-1	-1	-1	-1	-1	-1	-1	-1	-1	-1	-1	-1	-1	-1	-1	-1	-1	-1	-1	-1	-1	-1	-1	0	-27
Chr03	11600000	11700000	-1	-1	-1	-1	-1	-1	-1	-1	-1	-1	-1	-1	-1	-1	-1	-1	-1	-1	-1	-1	-1	-1	-1	-1	-1	-1	-1	0	-27
Chr03	11700000	11800000	-1	-1	-1	-1	-1	-1	-1	-1	-1	-1	-1	-1	-1	-1	-1	-1	-1	0	0	-1	-1	-1	-1	-1	0	-1	0	0	-23
Chr03	11800000	11900000	0	-1	-1	-1	-1	-1	-1	-1	-1	-1	-1	-1	-1	-1	-1	-1	-1	-1	-1	0	-1	-1	0	-1	0	-1	-1	0	-23
Chr03	11900000	12000000	0	0	-1	-1	-1	0	-1	-1	-1	-1	-1	-1	-1	-1	-1	-1	-1	0	0	0	0	0	0	0	0	-1	0	0	-15
Chr03	12000000	12100000	-1	-1	-1	-1	-1	-1	-1	-1	-1	-1	-1	-1	-1	-1	-1	-1	-1	-1	-1	-1	-1	-1	0	-1	-1	-1	-1	0	-26
Chr03	12100000	12200000	-1	-1	-1	-1	-1	-1	-1	-1	-1	-1	-1	-1	-1	-1	-1	-1	-1	-1	-1	-1	-1	-1	-1	-1	-1	-1	-1	0	-27
Chr03	12200000	12300000	-1	-1	-1	-1	-1	-1	-1	-1	-1	-1	-1	-1	-1	-1	-1	-1	-1	-1	-1	-1	-1	-1	-1	-1	-1	-1	-1	0	-27
Chr03	12300000	12400000	-1	-1	-1	-1	-1	-1	-1	-1	-1	-1	-1	-1	-1	-1	-1	-1	-1	-1	-1	-1	-1	-1	-1	-1	-1	-1	-1	0	-27
Chr03	12400000	12500000	-1	-1	-1	-1	-1	-1	-1	-1	-1	-1	-1	-1	-1	-1	-1	-1	-1	-1	-1	-1	-1	-1	-1	-1	-1	-1	-1	0	-27
Chr03	12500000	12600000	-1	-1	-1	-1	-1	-1	-1	-1	-1	-1	-1	-1	-1	-1	-1	-1	-1	-1	-1	-1	-1	-1	-1	-1	-1	-1	-1	0	-27
Chr03	12600000	12700000	0	-1	0	0	0	0	-1	-1	0	-1	-1	-1	0	0	0	-1	0	0	0	0	0	0	0	0	0	0	0	0	-7
Chr03	12700000	12800000	0	0	-1	0	0	-1	-1	-1	0	-1	-1	-1	-1	-1	-1	-1	0	0	0	0	0	0	0	0	0	0	0	0	-11
Chr03	12800000	12900000	0	0	0	0	0	0	0	-1	0	-1	-1	-1	0	0	0	-1	0	0	0	0	0	0	0	0	0	0	0	0	-5
Chr03	12900000	13000000	0	-1	0	0	0	0	0	0	0	0	0	-1	0	0	0	-1	0	0	-1	0	0	0	0	0	0	0	-1	0	-5
Chr03	13000000	13100000	-1	-1	-1	-1	-1	-1	-1	-1	-1	-1	-1	-1	-1	-1	-1	-1	-1	-1	-1	-1	-1	-1	0	0	0	-1	-1	0	-24
Chr03	13100000	13200000	0	-1	-1	-1	-1	0	-1	-1	-1	-1	-1	-1	0	0	0	-1	-1	0	-1	0	0	-1	0	0	0	-1	-1	0	-16
Chr03	13200000	13300000	0	0	0	0	0	0	0	0	0	0	0	0	0	0	0	0	0	0	0	0	0	0	0	0	0	0	0	0	0
Chr03	13300000	13400000	0	-1	0	0	0	0	0	0	0	0	0	0	0	0	0	0	0	0	0	0	0	-1	0	0	0	0	0	0	-2
Chr03	13400000	13500000	0	0	0	0	0	0	0	0	0	0	0	0	0	0	0	0	0	0	0	0	0	0	0	0	0	0	0	0	0
Chr03	13500000	13600000	0	0	0	0	-1	0	-1	0	-1	0	0	0	0	0	0	-1	0	0	0	0	0	0	0	0	0	0	0	0	-4
Chr03	13600000	13700000	-1	0	0	0	0	0	0	-1	0	-1	0	-1	0	0	0	-1	0	0	0	-1	0	0	0	0	0	0	0	0	-6
Chr03	13700000	13800000	-1	-1	-1	-1	-1	-1	-1	-1	-1	-1	-1	-1	-1	-1	-1	-1	-1	-1	-1	-1	-1	-1	-1	-1	-1	-1	-1	0	-27
Chr03	13800000	13900000	-1	-1	-1	-1	-1	-1	-1	-1	-1	-1	-1	-1	-1	-1	-1	-1	-1	-1	-1	-1	-1	-1	-1	-1	-1	-1	-1	0	-27
Chr03	13900000	14000000	-1	-1	-1	-1	-1	-1	-1	-1	-1	-1	-1	-1	-1	-1	-1	-1	-1	-1	-1	-1	-1	-1	0	-1	-1	-1	-1	0	-26
Chr03	14000000	14100000	-1	-1	-1	-1	-1	-1	-1	-1	-1	-1	-1	-1	-1	-1	-1	-1	-1	-1	-1	-1	-1	-1	0	-1	-1	-1	-1	0	-26
Chr03	14100000	14200000	-1	-1	-1	-1	-1	-1	-1	-1	-1	-1	-1	-1	-1	-1	-1	-1	-1	-1	-1	-1	-1	-1	-1	-1	-1	-1	-1	0	-27
Chr03	14200000	14300000	0	-1	-1	-1	-1	-1	-1	-1	-1	-1	-1	-1	-1	-1	-1	-1	-1	-1	-1	0	-1	-1	0	-1	-1	-1	-1	0	-24
Chr03	14300000	14400000	0	-1	-1	-1	-1	-1	-1	-1	-1	-1	-1	-1	-1	-1	-1	-1	-1	-1	-1	0	-1	-1	-1	-1	-1	-1	-1	0	-25
Chr03	14400000	14500000	0	-1	-1	-1	-1	-1	-1	-1	-1	-1	-1	-1	-1	-1	-1	-1	-1	-1	-1	0	-1	-1	0	0	0	-1	-1	0	-22
Chr03	14500000	14600000	0	-1	-1	-1	-1	-1	-1	-1	-1	-1	-1	-1	-1	-1	-1	-1	-1	0	0	0	-1	-1	-1	-1	-1	-1	0	0	-22
Chr03	14600000	14700000	-1	0	-1	-1	-1	-1	-1	-1	-1	-1	-1	-1	-1	-1	-1	-1	-1	0	0	-1	-1	-1	-1	-1	-1	-1	0	0	-23
Chr03	14700000	14800000	-1	0	-1	-1	-1	-1	-1	-1	-1	-1	-1	-1	-1	-1	-1	-1	-1	0	0	-1	-1	-1	-1	-1	-1	-1	0	0	-23
Chr03	14800000	14900000	-1	-1	-1	-1	-1	-1	-1	-1	-1	-1	-1	-1	-1	-1	-1	-1	-1	-1	-1	-1	-1	-1	-1	-1	-1	-1	-1	0	-27
Chr03	14900000	15000000	-1	-1	-1	-1	-1	-1	-1	-1	-1	-1	-1	-1	-1	-1	-1	-1	-1	-1	-1	-1	-1	-1	-1	-1	-1	-1	-1	0	-27
Chr03	15000000	15100000	-1	-1	-1	-1	-1	-1	-1	-1	-1	-1	-1	-1	-1	-1	-1	-1	-1	-1	-1	-1	-1	-1	-1	-1	-1	-1	-1	0	-27
Chr03	15100000	15200000	-1	-1	-1	-1	-1	1	-1	-1	-1	-1	-1	-1	-1	-1	-1	1	-1	-1	-1	-1	-1	-1	-1	-1	-1	-1	-1	2	-25
Chr03	15200000	15300000	-1	1	1	1	1	1	1	1	1	1	1	-1	1	-1	1	1	1	1	1	-1	1	1	-1	-1	1	1	1	21	-6
Chr03	15300000	15400000	-1	-1	-1	-1	-1	-1	-1	-1	-1	-1	-1	-1	-1	-1	-1	1	-1	-1	-1	-1	-1	-1	-1	-1	-1	-1	-1	1	-26
Chr03	15400000	15500000	-1	-1	-1	-1	-1	-1	-1	-1	-1	-1	-1	-1	-1	-1	-1	-1	-1	-1	-1	-1	-1	-1	-1	-1	-1	-1	-1	0	-27
Chr03	15500000	15600000	-1	-1	-1	-1	-1	-1	-1	-1	-1	-1	-1	-1	-1	-1	-1	-1	-1	-1	-1	-1	-1	-1	-1	-1	-1	-1	-1	0	-27
Chr03	15600000	15700000	-1	-1	-1	-1	-1	-1	-1	-1	-1	-1	-1	-1	-1	-1	-1	-1	-1	-1	-1	-1	-1	-1	-1	-1	-1	-1	-1	0	-27
Chr03	15700000	15800000	-1	-1	-1	-1	-1	-1	-1	-1	-1	-1	-1	-1	-1	-1	-1	-1	-1	-1	-1	-1	-1	-1	-1	-1	-1	-1	-1	0	-27
Chr03	15800000	15900000	-1	0	-1	-1	-1	-1	-1	-1	-1	-1	-1	-1	-1	-1	-1	-1	-1	0	0	-1	-1	-1	0	-1	-1	-1	0	0	-22
Chr03	15900000	16000000	-1	-1	-1	-1	-1	-1	-1	-1	-1	-1	-1	-1	-1	-1	-1	-1	-1	-1	-1	-1	-1	-1	-1	-1	-1	-1	-1	0	-27
Chr03	16000000	16100000	-1	-1	-1	-1	-1	-1	-1	-1	-1	-1	-1	-1	-1	-1	-1	-1	-1	-1	-1	-1	-1	-1	-1	-1	-1	-1	-1	0	-27
Chr03	16100000	16200000	-1	0	-1	-1	-1	0	-1	-1	-1	-1	-1	-1	-1	-1	-1	-1	-1	0	0	-1	0	-1	0	0	0	-1	0	0	-18
Chr03	16200000	16300000	0	0	0	0	0	0	0	0	0	0	0	0	0	0	0	0	0	0	0	0	0	0	0	0	0	0	0	0	0
Chr03	16300000	16400000	-1	-1	-1	-1	-1	-1	-1	-1	-1	-1	-1	-1	-1	-1	-1	-1	-1	-1	-1	-1	-1	-1	-1	-1	-1	-1	-1	0	-27
Chr03	16400000	16500000	-1	-1	-1	-1	-1	-1	-1	-1	-1	-1	-1	-1	-1	-1	-1	-1	-1	-1	-1	-1	-1	-1	-1	-1	-1	-1	-1	0	-27
Chr03	16500000	16600000	-1	-1	-1	-1	-1	-1	-1	-1	-1	-1	-1	-1	-1	-1	-1	-1	-1	-1	-1	-1	-1	-1	-1	-1	-1	-1	-1	0	-27
Chr03	16600000	16700000	-1	-1	-1	-1	-1	-1	-1	-1	-1	-1	-1	-1	-1	-1	-1	-1	-1	-1	-1	-1	-1	-1	-1	-1	-1	-1	-1	0	-27
Chr03	16700000	16800000	-1	0	-1	-1	-1	-1	-1	-1	-1	-1	-1	-1	-1	-1	-1	-1	-1	0	0	-1	-1	0	0	0	0	-1	0	0	-19
Chr03	16800000	16900000	-1	0	-1	-1	-1	-1	-1	-1	-1	-1	-1	-1	-1	-1	-1	-1	-1	0	0	-1	-1	0	0	0	0	-1	0	0	-19
Chr03	16900000	17000000	-1	-1	-1	-1	-1	-1	-1	-1	-1	-1	-1	-1	-1	-1	-1	-1	-1	0	0	-1	-1	-1	0	0	0	-1	0	0	-21
Chr03	17000000	17100000	-1	-1	-1	-1	-1	-1	-1	-1	-1	-1	-1	-1	-1	-1	-1	-1	-1	0	0	-1	-1	-1	0	-1	-1	-1	-1	0	-24
Chr03	17100000	17200000	-1	-1	-1	-1	-1	-1	-1	-1	-1	-1	-1	-1	-1	-1	-1	-1	-1	-1	-1	-1	-1	-1	-1	-1	-1	1	-1	1	-26
Chr03	17200000	17300000	-1	-1	-1	-1	-1	-1	-1	-1	-1	-1	-1	-1	-1	-1	-1	-1	-1	-1	-1	-1	-1	-1	-1	-1	-1	-1	-1	0	-27
Chr03	17300000	17400000	-1	-1	-1	-1	-1	-1	-1	-1	-1	-1	-1	-1	-1	-1	-1	-1	-1	-1	-1	-1	-1	-1	-1	-1	-1	-1	-1	0	-27
Chr03	17400000	17500000	-1	-1	-1	-1	-1	-1	-1	-1	-1	-1	-1	-1	-1	-1	-1	-1	-1	-1	-1	-1	-1	-1	-1	-1	-1	-1	-1	0	-27
Chr03	17500000	17600000	-1	-1	-1	-1	-1	-1	-1	-1	-1	-1	-1	-1	-1	-1	-1	-1	-1	-1	-1	-1	-1	-1	-1	-1	-1	-1	-1	0	-27
Chr03	17600000	17700000	1	1	1	1	1	1	1	1	1	1	1	-1	1	1	1	1	1	1	1	1	1	1	-1	1	1	1	1	25	-2
Chr03	17700000	17800000	1	1	1	1	1	1	1	1	1	1	1	1	1	1	1	1	1	1	1	1	1	1	1	1	1	1	1	27	0
Chr03	17800000	17900000	-1	-1	-1	-1	-1	-1	-1	-1	-1	-1	-1	-1	-1	-1	-1	-1	-1	-1	-1	-1	-1	-1	-1	-1	-1	-1	-1	0	-27
Chr03	17900000	18000000	-1	1	-1	-1	-1	1	-1	1	-1	-1	-1	-1	-1	-1	1	1	-1	-1	-1	-1	-1	-1	-1	-1	1	1	-1	7	-20
Chr03	18000000	18100000	-1	1	-1	-1	-1	1	-1	1	1	1	-1	-1	-1	-1	1	1	-1	-1	-1	-1	1	-1	-1	1	1	1	-1	11	-16
Chr03	18100000	18200000	-1	-1	-1	-1	-1	-1	-1	-1	-1	-1	-1	-1	-1	-1	-1	-1	-1	-1	-1	-1	-1	-1	-1	-1	-1	-1	-1	0	-27
Chr03	18200000	18300000	-1	-1	-1	-1	-1	-1	-1	-1	-1	-1	-1	-1	-1	-1	-1	-1	-1	-1	-1	-1	-1	-1	-1	-1	-1	-1	-1	0	-27
Chr03	18300000	18400000	-1	-1	1	-1	-1	-1	-1	1	1	-1	1	-1	-1	-1	1	1	-1	-1	-1	-1	-1	-1	-1	-1	1	1	-1	8	-19
Chr03	18400000	18500000	-1	-1	-1	-1	-1	-1	-1	-1	-1	-1	-1	-1	-1	-1	-1	-1	-1	-1	-1	-1	-1	-1	-1	-1	-1	-1	-1	0	-27
Chr03	18500000	18600000	-1	-1	-1	-1	-1	-1	-1	-1	-1	-1	-1	-1	-1	-1	-1	-1	-1	-1	-1	-1	-1	-1	-1	-1	-1	-1	-1	0	-27
Chr03	18600000	18700000	-1	-1	-1	-1	-1	-1	-1	-1	-1	-1	-1	-1	-1	-1	-1	-1	-1	-1	-1	-1	-1	-1	-1	-1	-1	-1	-1	0	-27
Chr03	18700000	18800000	1	1	1	1	1	1	1	1	1	1	1	1	1	1	1	1	1	1	1	1	1	1	-1	1	1	1	1	26	-1
Chr03	18800000	18900000	1	1	1	1	1	1	1	1	1	1	1	1	1	1	1	1	1	1	1	1	1	1	-1	1	1	1	1	26	-1
Chr03	18900000	19000000	1	1	1	1	1	1	1	1	1	1	1	1	1	1	1	1	1	1	1	1	1	1	1	1	1	1	1	27	0
Chr03	19000000	19100000	1	1	1	1	1	1	1	1	1	1	1	1	1	1	1	1	1	1	1	1	1	1	-1	1	1	1	1	26	-1
Chr03	19100000	19200000	-1	-1	-1	-1	-1	-1	-1	-1	-1	-1	-1	-1	-1	-1	-1	1	-1	-1	-1	-1	-1	-1	-1	-1	-1	-1	-1	1	-26
Chr03	19200000	19300000	-1	-1	-1	-1	-1	1	-1	-1	-1	-1	-1	-1	-1	-1	-1	1	-1	-1	-1	-1	-1	-1	-1	-1	-1	-1	-1	2	-25
Chr03	19300000	19400000	-1	-1	-1	-1	-1	-1	-1	-1	-1	-1	-1	-1	-1	-1	-1	-1	-1	-1	-1	-1	-1	-1	-1	-1	-1	-1	-1	0	-27
Chr03	19400000	19500000	-1	-1	-1	-1	-1	-1	-1	-1	-1	-1	-1	-1	-1	-1	-1	-1	-1	-1	-1	-1	-1	-1	-1	-1	-1	-1	-1	0	-27
Chr03	19500000	19600000	-1	-1	-1	-1	-1	-1	-1	-1	-1	-1	-1	-1	-1	-1	-1	-1	-1	-1	-1	-1	-1	-1	-1	-1	-1	-1	-1	0	-27
Chr03	19600000	19700000	-1	-1	-1	-1	-1	-1	-1	-1	-1	-1	-1	-1	-1	-1	-1	-1	-1	-1	-1	-1	-1	-1	-1	-1	-1	-1	-1	0	-27
Chr03	19700000	19800000	1	1	1	1	1	1	1	1	1	1	1	1	1	1	1	1	1	1	1	1	1	1	-1	1	1	1	1	26	-1
Chr03	19800000	19900000	-1	1	1	1	1	1	1	1	1	1	1	1	1	-1	1	1	1	-1	1	-1	1	-1	-1	1	1	1	1	21	-6
Chr03	19900000	20000000	-1	-1	-1	-1	-1	-1	-1	-1	-1	-1	-1	-1	-1	-1	-1	-1	-1	-1	-1	-1	-1	-1	-1	-1	-1	-1	-1	0	-27
Chr03	20000000	20100000	-1	-1	-1	-1	-1	-1	-1	-1	-1	-1	-1	-1	-1	-1	-1	-1	-1	-1	-1	-1	-1	-1	-1	-1	-1	-1	-1	0	-27
Chr03	20100000	20200000	-1	-1	-1	-1	-1	-1	-1	-1	-1	-1	-1	-1	-1	-1	-1	-1	-1	-1	-1	-1	-1	-1	-1	-1	-1	-1	-1	0	-27
Chr03	20200000	20300000	-1	-1	-1	-1	-1	-1	-1	-1	-1	-1	-1	-1	-1	-1	-1	-1	-1	-1	-1	-1	-1	-1	-1	-1	-1	-1	-1	0	-27
Chr03	20300000	20400000	-1	-1	-1	-1	-1	-1	-1	-1	-1	-1	-1	-1	-1	-1	-1	-1	-1	-1	-1	-1	-1	-1	-1	-1	-1	-1	-1	0	-27
Chr03	20400000	20500000	-1	-1	0	-1	-1	0	-1	-1	-1	-1	-1	-1	0	-1	0	-1	-1	-1	-1	0	-1	-1	0	0	-1	-1	-1	0	-20
Chr03	20500000	20600000	-1	-1	-1	-1	-1	-1	-1	-1	-1	-1	-1	-1	-1	-1	-1	-1	-1	-1	-1	-1	-1	-1	-1	-1	-1	-1	-1	0	-27
Chr03	20600000	20700000	-1	-1	-1	-1	-1	-1	-1	-1	-1	-1	-1	-1	-1	-1	-1	-1	-1	-1	-1	-1	-1	-1	-1	-1	-1	-1	-1	0	-27
Chr03	20700000	20800000	-1	1	1	1	1	1	1	1	1	1	1	-1	1	-1	1	1	1	-1	-1	-1	1	-1	-1	1	1	1	1	19	-8
Chr03	20800000	20900000	1	1	1	1	1	1	1	1	1	1	1	1	1	1	1	1	1	1	1	1	1	1	1	1	1	1	1	27	0
Chr03	20900000	21000000	-1	-1	1	-1	-1	1	-1	1	1	-1	-1	-1	-1	-1	1	1	-1	-1	-1	-1	-1	-1	-1	-1	1	1	1	9	-18
Chr03	21000000	21100000	-1	-1	-1	-1	-1	-1	-1	-1	-1	-1	-1	-1	-1	-1	-1	-1	-1	-1	-1	-1	-1	-1	-1	-1	-1	-1	-1	0	-27
Chr03	21100000	21200000	1	1	1	1	1	1	1	1	1	1	1	1	1	-1	1	1	1	1	1	1	1	1	1	1	1	1	1	26	-1
Chr03	21200000	21300000	-1	1	1	-1	-1	1	-1	1	1	1	1	-1	1	-1	1	1	-1	-1	-1	-1	1	-1	-1	-1	1	1	-1	13	-14
Chr03	21300000	21400000	-1	-1	-1	-1	-1	-1	-1	-1	-1	-1	-1	-1	-1	-1	-1	-1	-1	-1	-1	-1	-1	-1	-1	-1	-1	-1	-1	0	-27
Chr03	21400000	21500000	-1	1	1	1	1	1	1	1	1	1	1	1	1	1	1	1	1	-1	1	-1	1	1	-1	1	1	1	1	23	-4
Chr03	21500000	21600000	-1	-1	-1	-1	1	-1	-1	1	1	-1	-1	-1	-1	-1	-1	1	-1	-1	1	-1	-1	-1	-1	-1	1	1	-1	7	-20
Chr03	21600000	21700000	1	1	1	1	1	1	1	1	1	1	1	1	1	1	1	1	1	1	1	1	1	1	1	1	1	1	1	27	0
Chr03	21700000	21800000	-1	-1	-1	-1	-1	-1	-1	-1	-1	-1	-1	-1	-1	-1	-1	-1	-1	-1	-1	-1	-1	-1	-1	-1	-1	-1	-1	0	-27
Chr03	21800000	21900000	-1	1	1	1	1	1	1	1	1	1	1	-1	1	-1	1	1	1	1	1	-1	1	-1	-1	1	1	1	1	21	-6
Chr03	21900000	22000000	-1	1	-1	-1	-1	1	-1	1	-1	1	-1	-1	-1	-1	-1	1	-1	-1	1	-1	-1	-1	-1	-1	1	-1	-1	7	-20
Chr03	22000000	22100000	-1	-1	-1	-1	-1	-1	-1	-1	-1	-1	-1	-1	-1	-1	-1	-1	-1	-1	-1	-1	-1	-1	-1	-1	-1	-1	-1	0	-27
Chr03	22100000	22200000	-1	-1	-1	-1	-1	-1	-1	-1	-1	-1	-1	-1	-1	-1	-1	-1	-1	-1	-1	-1	-1	-1	-1	-1	-1	-1	-1	0	-27
Chr03	22200000	22300000	-1	-1	-1	-1	-1	-1	-1	-1	-1	-1	-1	-1	-1	-1	-1	-1	-1	-1	-1	-1	-1	-1	-1	-1	-1	-1	-1	0	-27
Chr03	22300000	22400000	-1	-1	-1	-1	-1	-1	-1	-1	-1	-1	-1	-1	-1	-1	-1	-1	-1	-1	-1	-1	-1	-1	-1	-1	-1	-1	-1	0	-27
Chr03	22400000	22500000	-1	-1	-1	-1	-1	-1	-1	-1	-1	-1	-1	-1	-1	-1	-1	-1	-1	-1	-1	-1	-1	-1	-1	-1	-1	-1	-1	0	-27
Chr03	22500000	22600000	-1	-1	-1	-1	-1	-1	-1	-1	-1	-1	-1	-1	-1	-1	-1	-1	-1	-1	-1	-1	-1	-1	-1	-1	-1	-1	-1	0	-27
Chr03	22600000	22700000	-1	-1	-1	-1	-1	-1	-1	-1	-1	-1	-1	-1	-1	-1	-1	-1	-1	-1	-1	-1	-1	-1	-1	-1	-1	-1	-1	0	-27
Chr03	22700000	22800000	-1	-1	-1	-1	-1	-1	-1	-1	-1	-1	-1	-1	-1	-1	-1	-1	-1	-1	-1	-1	-1	-1	-1	-1	-1	-1	-1	0	-27
Chr03	22800000	22900000	-1	-1	-1	-1	-1	-1	-1	-1	-1	-1	-1	-1	-1	-1	-1	-1	-1	-1	-1	-1	-1	-1	-1	-1	-1	-1	-1	0	-27
Chr03	22900000	23000000	-1	-1	-1	-1	-1	-1	-1	-1	-1	-1	-1	-1	-1	-1	-1	-1	-1	-1	-1	-1	-1	-1	-1	-1	-1	-1	-1	0	-27
Chr03	23000000	23100000	-1	-1	-1	-1	-1	-1	-1	-1	-1	-1	-1	-1	-1	-1	-1	-1	-1	-1	-1	-1	-1	-1	-1	-1	-1	-1	-1	0	-27
Chr03	23100000	23200000	-1	-1	-1	-1	-1	-1	-1	-1	-1	-1	-1	-1	-1	-1	-1	-1	-1	-1	-1	-1	-1	-1	-1	-1	-1	-1	-1	0	-27
Chr03	23200000	23300000	-1	-1	-1	-1	-1	-1	-1	-1	-1	-1	-1	-1	-1	-1	-1	-1	-1	-1	-1	-1	-1	-1	-1	-1	-1	-1	-1	0	-27
Chr03	23300000	23400000	-1	-1	-1	-1	-1	-1	-1	-1	-1	-1	-1	-1	-1	-1	-1	-1	-1	-1	-1	-1	-1	-1	-1	-1	-1	-1	-1	0	-27
Chr03	23400000	23500000	-1	-1	-1	-1	-1	0	-1	-1	-1	-1	-1	-1	-1	-1	-1	-1	-1	-1	-1	-1	-1	-1	-1	-1	-1	-1	-1	0	-26
Chr03	23500000	23600000	0	0	0	0	0	0	0	0	0	0	0	0	0	0	0	0	0	0	0	0	0	0	0	0	0	0	0	0	0
Chr03	23600000	23700000	-1	-1	-1	-1	-1	-1	-1	-1	-1	-1	-1	-1	-1	-1	-1	-1	-1	-1	-1	-1	-1	-1	-1	-1	-1	-1	-1	0	-27
Chr03	23700000	23800000	-1	-1	-1	-1	-1	-1	-1	-1	-1	-1	-1	-1	-1	-1	-1	-1	-1	-1	-1	-1	-1	-1	-1	-1	-1	-1	-1	0	-27
Chr03	23800000	23900000	-1	-1	-1	-1	-1	-1	-1	-1	-1	-1	-1	-1	-1	-1	-1	-1	-1	-1	-1	-1	-1	-1	-1	-1	-1	-1	-1	0	-27
Chr03	23900000	24000000	-1	-1	-1	-1	-1	-1	-1	-1	-1	-1	-1	-1	-1	-1	-1	-1	-1	-1	-1	-1	-1	-1	-1	-1	-1	-1	-1	0	-27
Chr03	24000000	24100000	-1	-1	-1	-1	-1	-1	-1	-1	-1	-1	-1	-1	-1	-1	-1	-1	-1	-1	-1	-1	-1	-1	-1	-1	-1	-1	-1	0	-27
Chr03	24100000	24200000	-1	-1	-1	-1	-1	-1	-1	-1	-1	-1	-1	-1	-1	-1	-1	-1	-1	-1	-1	-1	-1	-1	-1	-1	-1	-1	-1	0	-27
Chr03	24200000	24300000	-1	-1	-1	-1	-1	0	-1	-1	-1	-1	-1	-1	-1	-1	-1	-1	-1	-1	-1	-1	-1	-1	-1	-1	-1	-1	-1	0	-26
Chr03	24300000	24400000	0	-1	-1	0	-1	-1	-1	0	-1	-1	-1	0	-1	-1	-1	-1	-1	-1	-1	-1	-1	-1	-1	0	-1	-1	-1	0	-22
Chr03	24400000	24500000	-1	-1	-1	-1	-1	-1	-1	-1	-1	-1	-1	-1	-1	-1	-1	-1	-1	-1	-1	-1	-1	-1	-1	-1	-1	-1	-1	0	-27
Chr03	24500000	24600000	-1	-1	-1	-1	-1	-1	-1	-1	-1	-1	-1	-1	-1	-1	-1	-1	-1	-1	-1	-1	-1	-1	-1	-1	-1	-1	-1	0	-27
Chr03	24600000	24700000	-1	-1	-1	-1	-1	-1	-1	-1	-1	-1	-1	-1	-1	-1	-1	-1	-1	-1	-1	-1	-1	-1	-1	-1	-1	-1	-1	0	-27
Chr03	24700000	24800000	-1	-1	-1	-1	-1	-1	-1	-1	-1	-1	-1	-1	-1	-1	-1	-1	-1	-1	-1	-1	-1	-1	-1	-1	-1	-1	-1	0	-27
Chr03	24800000	24900000	-1	-1	-1	-1	-1	-1	-1	-1	-1	-1	-1	-1	-1	-1	-1	-1	-1	-1	-1	-1	-1	-1	-1	-1	-1	-1	-1	0	-27
Chr03	24900000	25000000	-1	-1	-1	-1	-1	-1	-1	-1	-1	-1	-1	-1	-1	-1	-1	-1	-1	-1	-1	-1	-1	-1	-1	-1	-1	-1	-1	0	-27
Chr03	25000000	25100000	-1	-1	-1	-1	-1	-1	-1	-1	-1	-1	-1	-1	-1	-1	-1	-1	-1	-1	-1	-1	-1	-1	-1	-1	-1	-1	-1	0	-27
Chr03	25100000	25200000	-1	-1	-1	-1	-1	-1	-1	-1	-1	-1	-1	-1	-1	-1	-1	-1	-1	-1	-1	-1	-1	-1	-1	-1	-1	-1	-1	0	-27
Chr03	25200000	25300000	-1	1	-1	-1	-1	1	-1	1	-1	-1	-1	-1	-1	-1	-1	-1	-1	-1	-1	-1	1	-1	-1	-1	-1	-1	-1	4	-23
Chr03	25300000	25400000	-1	1	1	1	1	1	1	1	1	1	-1	1	1	1	1	1	1	1	1	1	-1	-1	-1	1	1	-1	1	21	-6
Chr03	25400000	25500000	-1	-1	-1	-1	-1	-1	-1	-1	-1	-1	-1	-1	-1	-1	-1	-1	-1	-1	-1	-1	-1	-1	-1	-1	-1	-1	-1	0	-27
Chr03	25500000	25600000	-1	-1	-1	-1	-1	-1	-1	-1	-1	-1	-1	-1	-1	-1	-1	-1	-1	-1	-1	-1	-1	-1	-1	-1	-1	-1	-1	0	-27
Chr03	25600000	25700000	-1	-1	-1	-1	-1	-1	-1	-1	-1	-1	-1	-1	-1	-1	-1	-1	-1	-1	-1	-1	-1	-1	-1	-1	-1	-1	-1	0	-27
Chr03	25700000	25800000	-1	-1	-1	-1	-1	-1	-1	-1	-1	-1	-1	-1	-1	-1	-1	-1	-1	-1	-1	-1	-1	-1	-1	-1	-1	-1	-1	0	-27
Chr03	25800000	25900000	-1	-1	-1	-1	-1	-1	-1	-1	-1	-1	-1	-1	-1	-1	-1	-1	-1	-1	-1	-1	-1	-1	-1	-1	-1	-1	-1	0	-27
Chr03	25900000	26000000	-1	-1	-1	-1	-1	-1	-1	-1	-1	-1	-1	-1	-1	-1	-1	-1	-1	-1	-1	-1	-1	-1	-1	-1	-1	-1	-1	0	-27
Chr03	26000000	26100000	-1	-1	-1	-1	-1	-1	-1	-1	-1	-1	-1	-1	-1	-1	-1	-1	-1	-1	-1	-1	-1	-1	-1	-1	-1	-1	-1	0	-27
Chr03	26100000	26200000	-1	-1	-1	-1	-1	-1	-1	-1	-1	-1	-1	-1	-1	-1	-1	-1	-1	-1	-1	-1	-1	-1	-1	-1	-1	-1	-1	0	-27
Chr03	26200000	26300000	-1	-1	-1	-1	-1	-1	-1	-1	-1	-1	-1	-1	-1	-1	-1	-1	-1	-1	-1	-1	-1	-1	-1	-1	-1	-1	-1	0	-27
Chr03	26300000	26400000	-1	-1	-1	-1	-1	-1	-1	-1	-1	-1	-1	-1	-1	-1	-1	-1	-1	-1	-1	-1	-1	-1	-1	-1	-1	-1	-1	0	-27
Chr03	26400000	26500000	-1	-1	-1	-1	-1	-1	-1	-1	-1	-1	-1	-1	-1	-1	-1	-1	-1	-1	-1	-1	-1	-1	-1	-1	-1	-1	-1	0	-27
Chr03	26500000	26600000	-1	-1	-1	-1	-1	-1	-1	-1	-1	-1	-1	-1	-1	-1	-1	-1	-1	-1	-1	-1	-1	-1	-1	-1	-1	-1	-1	0	-27
Chr03	26600000	26700000	-1	-1	-1	-1	-1	-1	-1	-1	-1	-1	-1	-1	-1	-1	-1	-1	-1	-1	-1	-1	-1	-1	-1	-1	-1	-1	-1	0	-27
Chr03	26700000	26800000	-1	-1	-1	-1	-1	-1	-1	-1	-1	-1	-1	-1	-1	-1	-1	-1	-1	-1	-1	-1	-1	-1	-1	-1	-1	-1	-1	0	-27
Chr03	26800000	26900000	-1	-1	-1	-1	-1	-1	-1	-1	-1	-1	-1	-1	-1	-1	-1	-1	-1	-1	-1	-1	-1	-1	-1	-1	-1	-1	-1	0	-27
Chr03	26900000	27000000	-1	-1	-1	-1	-1	-1	-1	-1	-1	-1	-1	-1	-1	-1	-1	-1	-1	-1	-1	-1	-1	-1	-1	-1	-1	-1	-1	0	-27
Chr03	27000000	27100000	-1	-1	-1	-1	-1	-1	-1	-1	-1	-1	-1	-1	-1	-1	-1	-1	-1	-1	-1	-1	-1	-1	-1	-1	-1	-1	-1	0	-27
Chr03	27100000	27200000	-1	-1	-1	-1	-1	-1	-1	-1	-1	-1	-1	-1	-1	-1	-1	-1	-1	-1	-1	-1	-1	-1	-1	-1	-1	-1	-1	0	-27
Chr03	27200000	27300000	-1	-1	-1	-1	-1	-1	-1	-1	-1	-1	-1	-1	-1	-1	-1	-1	-1	-1	-1	-1	-1	-1	-1	-1	-1	-1	-1	0	-27
Chr03	27300000	27400000	-1	-1	1	-1	1	1	1	1	1	-1	1	-1	1	-1	1	1	-1	-1	-1	-1	1	-1	-1	-1	1	1	-1	13	-14
Chr03	27400000	27500000	-1	-1	-1	-1	-1	-1	-1	-1	-1	-1	-1	-1	-1	-1	-1	-1	-1	-1	-1	-1	-1	-1	-1	-1	-1	-1	-1	0	-27
Chr03	27500000	27600000	-1	-1	-1	-1	-1	-1	-1	-1	-1	-1	-1	-1	-1	-1	-1	-1	-1	-1	-1	-1	-1	-1	-1	-1	-1	-1	-1	0	-27
Chr03	27600000	27700000	-1	-1	-1	-1	-1	1	-1	-1	-1	-1	-1	-1	-1	-1	-1	-1	-1	-1	-1	-1	-1	-1	-1	-1	-1	-1	-1	1	-26
Chr03	27700000	27800000	-1	-1	-1	-1	-1	-1	-1	-1	-1	-1	-1	-1	-1	-1	-1	-1	-1	-1	-1	-1	-1	-1	-1	-1	-1	-1	-1	0	-27
Chr03	27800000	27900000	-1	-1	-1	-1	-1	-1	-1	-1	-1	-1	-1	-1	-1	-1	-1	-1	-1	-1	-1	-1	-1	-1	-1	-1	-1	-1	-1	0	-27
Chr03	27900000	28000000	-1	-1	-1	-1	-1	-1	-1	-1	-1	-1	-1	-1	-1	-1	-1	-1	-1	-1	-1	-1	-1	-1	-1	-1	-1	-1	-1	0	-27
Chr03	28000000	28100000	-1	-1	-1	-1	-1	-1	-1	-1	-1	-1	-1	-1	-1	-1	-1	-1	-1	-1	-1	-1	-1	-1	-1	-1	-1	-1	-1	0	-27
Chr03	28100000	28200000	0	-1	0	0	-1	0	-1	0	-1	1	1	0	0	-1	0	-1	0	-1	-1	0	0	-1	0	0	0	-1	-1	2	-11
Chr03	28200000	28300000	-1	-1	-1	-1	-1	-1	-1	-1	-1	-1	-1	-1	-1	-1	-1	-1	-1	-1	-1	-1	-1	-1	-1	-1	-1	-1	-1	0	-27
Chr03	28300000	28400000	-1	-1	-1	-1	-1	-1	-1	-1	-1	-1	-1	-1	-1	-1	-1	-1	-1	-1	-1	-1	-1	-1	-1	-1	-1	-1	-1	0	-27
Chr03	28400000	28500000	-1	-1	-1	-1	-1	-1	-1	-1	-1	-1	-1	-1	-1	-1	-1	-1	-1	-1	-1	-1	-1	-1	-1	-1	-1	-1	-1	0	-27
Chr03	28500000	28600000	-1	1	1	1	1	1	1	1	1	1	1	-1	1	-1	1	1	1	-1	1	-1	1	-1	-1	1	1	1	1	20	-7
Chr03	28600000	28700000	-1	-1	1	-1	1	1	1	-1	1	-1	-1	-1	1	-1	1	1	-1	-1	-1	-1	-1	-1	-1	-1	-1	1	-1	9	-18
Chr03	28700000	28800000	-1	1	1	1	1	1	1	1	1	1	1	1	1	-1	1	1	1	-1	1	-1	1	1	-1	1	1	1	1	22	-5
Chr03	28800000	28900000	-1	-1	-1	-1	-1	-1	-1	-1	-1	-1	-1	-1	-1	-1	-1	-1	-1	-1	-1	-1	-1	-1	-1	-1	-1	-1	-1	0	-27
Chr03	28900000	29000000	-1	-1	-1	-1	-1	-1	-1	-1	-1	-1	-1	-1	-1	-1	-1	-1	-1	-1	-1	-1	-1	-1	-1	-1	-1	-1	-1	0	-27
Chr03	29000000	29100000	-1	1	-1	-1	-1	1	-1	1	-1	-1	-1	-1	-1	-1	-1	1	-1	-1	-1	-1	-1	-1	-1	-1	-1	-1	-1	4	-23
Chr03	29100000	29200000	-1	-1	-1	-1	-1	-1	-1	-1	-1	-1	-1	-1	-1	-1	-1	-1	-1	-1	-1	-1	-1	-1	-1	-1	-1	-1	-1	0	-27
Chr03	29200000	29300000	-1	-1	-1	-1	-1	-1	-1	-1	-1	-1	-1	-1	-1	-1	-1	-1	-1	-1	-1	-1	-1	-1	-1	-1	-1	-1	-1	0	-27
Chr03	29300000	29400000	-1	-1	-1	-1	-1	-1	-1	-1	-1	-1	-1	-1	-1	-1	-1	-1	-1	-1	-1	-1	-1	-1	-1	-1	-1	-1	-1	0	-27
Chr03	29400000	29500000	-1	-1	-1	-1	-1	-1	-1	-1	-1	-1	-1	-1	-1	-1	-1	-1	-1	-1	-1	-1	-1	-1	-1	-1	-1	-1	-1	0	-27
Chr03	29500000	29600000	-1	-1	-1	-1	-1	-1	-1	-1	-1	-1	-1	-1	-1	-1	-1	-1	-1	-1	-1	-1	-1	-1	-1	-1	-1	-1	-1	0	-27
Chr03	29600000	29700000	-1	-1	-1	0	-1	-1	-1	-1	-1	-1	-1	-1	-1	-1	-1	-1	-1	-1	-1	0	0	-1	-1	-1	-1	-1	-1	0	-24
Chr03	29700000	29800000	-1	-1	-1	-1	-1	-1	-1	1	-1	-1	-1	-1	-1	-1	-1	-1	-1	-1	-1	-1	-1	-1	-1	-1	-1	-1	-1	1	-26
Chr03	29800000	29900000	-1	-1	-1	-1	-1	-1	-1	1	-1	-1	-1	-1	-1	-1	-1	-1	-1	-1	-1	-1	-1	-1	-1	-1	-1	-1	-1	1	-26
Chr03	29900000	30000000	-1	-1	-1	-1	-1	-1	-1	-1	-1	-1	-1	-1	-1	-1	-1	-1	-1	-1	-1	-1	-1	-1	-1	-1	-1	-1	-1	0	-27
Chr03	30000000	30100000	-1	-1	-1	-1	-1	-1	-1	-1	-1	-1	-1	-1	-1	-1	-1	-1	-1	-1	-1	-1	-1	-1	-1	-1	-1	-1	-1	0	-27
Chr03	30100000	30200000	-1	-1	-1	-1	-1	-1	-1	-1	-1	-1	-1	-1	-1	-1	-1	1	-1	-1	-1	-1	-1	-1	-1	-1	-1	-1	-1	1	-26
Chr03	30200000	30300000	-1	1	1	-1	-1	1	-1	1	1	-1	1	-1	-1	-1	1	1	-1	-1	-1	-1	-1	-1	-1	-1	1	1	-1	10	-17
Chr03	30300000	30400000	-1	1	1	1	-1	1	-1	1	1	1	1	1	1	-1	1	1	1	1	1	-1	1	1	-1	1	1	1	1	21	-6
Chr03	30400000	30500000	-1	1	1	-1	-1	1	-1	1	-1	1	1	-1	1	-1	1	-1	1	1	1	-1	-1	1	-1	1	1	-1	1	15	-12
Chr03	30500000	30600000	-1	-1	-1	1	1	1	-1	1	-1	-1	-1	-1	-1	-1	1	1	-1	-1	1	-1	-1	-1	-1	1	-1	-1	-1	8	-19
Chr03	30600000	30700000	-1	1	-1	-1	-1	-1	-1	1	1	-1	-1	-1	-1	-1	-1	1	-1	-1	-1	-1	-1	-1	-1	1	-1	1	-1	6	-21
Chr03	30700000	30800000	-1	1	1	-1	1	1	1	1	1	1	1	1	-1	-1	1	1	1	-1	1	1	1	-1	-1	-1	1	1	1	19	-8
Chr03	30800000	30900000	1	1	1	1	1	1	1	1	1	1	1	1	1	-1	1	1	1	-1	1	1	1	-1	-1	1	1	1	1	23	-4
Chr03	30900000	31000000	-1	-1	-1	-1	-1	-1	-1	-1	-1	-1	-1	-1	-1	-1	-1	-1	-1	-1	-1	-1	-1	-1	-1	-1	-1	-1	-1	0	-27
Chr03	31000000	31100000	-1	-1	-1	-1	-1	-1	-1	-1	-1	-1	-1	-1	-1	-1	-1	-1	-1	-1	-1	-1	-1	-1	-1	-1	-1	-1	-1	0	-27
Chr03	31100000	31200000	-1	-1	-1	-1	-1	-1	-1	-1	-1	-1	-1	-1	-1	-1	-1	-1	-1	-1	-1	-1	-1	-1	-1	-1	-1	-1	-1	0	-27
Chr03	31200000	31300000	-1	-1	-1	-1	-1	-1	-1	-1	-1	-1	-1	-1	-1	-1	-1	-1	-1	-1	-1	-1	-1	-1	-1	-1	-1	-1	-1	0	-27
Chr03	31300000	31400000	-1	-1	-1	-1	-1	-1	-1	-1	-1	-1	-1	-1	-1	-1	-1	-1	-1	-1	-1	-1	-1	-1	-1	-1	-1	-1	-1	0	-27
Chr03	31400000	31500000	1	1	1	1	1	1	1	1	1	1	1	1	1	1	1	1	1	1	1	1	1	1	-1	1	1	1	1	26	-1
Chr03	31500000	31600000	-1	-1	-1	-1	1	1	-1	-1	1	-1	1	-1	-1	-1	-1	1	-1	-1	1	-1	-1	-1	-1	-1	1	-1	1	8	-19
Chr03	31600000	31700000	1	1	1	1	1	1	1	1	1	1	1	1	1	-1	1	1	1	1	1	1	1	1	-1	1	1	1	1	25	-2
Chr03	31700000	31800000	-1	1	1	1	-1	1	-1	1	-1	-1	1	-1	-1	-1	1	1	-1	-1	-1	-1	1	-1	-1	-1	-1	-1	-1	9	-18
Chr03	31800000	31900000	-1	-1	-1	-1	-1	-1	-1	-1	-1	-1	-1	-1	-1	-1	-1	-1	-1	-1	-1	-1	-1	-1	-1	-1	-1	-1	-1	0	-27
Chr03	31900000	32000000	-1	-1	-1	-1	-1	-1	-1	-1	-1	-1	-1	-1	-1	-1	-1	-1	-1	-1	-1	-1	-1	-1	-1	-1	-1	-1	-1	0	-27
Chr03	32000000	32100000	-1	1	1	-1	1	1	1	1	1	-1	1	1	1	-1	1	1	-1	-1	-1	-1	1	-1	-1	-1	-1	-1	-1	13	-14
Chr03	32100000	32200000	-1	-1	-1	-1	-1	-1	-1	-1	-1	-1	-1	-1	-1	-1	-1	-1	-1	-1	-1	-1	-1	-1	-1	-1	-1	-1	-1	0	-27
Chr03	32200000	32300000	-1	-1	-1	-1	-1	-1	-1	-1	-1	-1	-1	-1	-1	-1	-1	-1	-1	-1	-1	-1	-1	-1	-1	-1	-1	-1	-1	0	-27
Chr03	32300000	32400000	-1	-1	-1	-1	-1	-1	-1	-1	-1	-1	-1	-1	-1	-1	-1	-1	-1	-1	-1	-1	-1	-1	-1	-1	-1	-1	-1	0	-27
Chr03	32400000	32500000	-1	-1	-1	-1	-1	-1	-1	-1	-1	-1	-1	-1	-1	-1	-1	-1	-1	-1	-1	-1	-1	-1	-1	-1	-1	-1	-1	0	-27
Chr03	32500000	32600000	-1	-1	-1	-1	-1	-1	-1	-1	-1	-1	-1	-1	-1	-1	-1	-1	-1	-1	-1	-1	-1	-1	-1	-1	-1	-1	-1	0	-27
Chr03	32600000	32700000	-1	-1	1	1	1	-1	-1	1	-1	-1	-1	-1	-1	-1	-1	1	-1	-1	-1	-1	-1	-1	-1	1	-1	-1	-1	6	-21
Chr03	32700000	32800000	-1	1	1	1	1	1	1	1	1	1	1	1	1	1	1	1	1	-1	1	-1	1	1	-1	1	1	1	1	23	-4
Chr03	32800000	32900000	-1	-1	-1	-1	-1	-1	-1	-1	-1	-1	-1	-1	-1	-1	-1	1	-1	-1	-1	-1	-1	-1	-1	-1	-1	-1	-1	1	-26
Chr03	32900000	33000000	-1	-1	-1	-1	-1	-1	-1	-1	-1	-1	-1	-1	-1	-1	-1	-1	-1	-1	-1	-1	-1	-1	-1	-1	-1	-1	-1	0	-27
Chr03	33000000	33100000	-1	-1	-1	-1	-1	-1	-1	-1	-1	-1	-1	-1	-1	-1	-1	1	-1	-1	-1	-1	-1	-1	-1	-1	-1	-1	-1	1	-26
Chr03	33100000	33200000	0	0	0	0	0	0	0	-1	-1	0	0	-1	0	0	0	0	0	0	0	0	-1	0	0	-1	0	-1	0	0	-6
Chr03	33200000	33300000	-1	-1	1	1	1	1	1	-1	-1	-1	1	-1	1	-1	1	1	1	-1	-1	-1	-1	-1	-1	-1	1	-1	1	12	-15
Chr03	33300000	33400000	-1	-1	1	-1	-1	1	-1	1	-1	-1	1	-1	-1	-1	1	1	-1	-1	-1	-1	1	-1	-1	-1	-1	-1	-1	7	-20
Chr03	33400000	33500000	-1	-1	-1	-1	-1	-1	-1	-1	-1	-1	-1	-1	-1	-1	-1	-1	-1	-1	-1	-1	-1	-1	-1	-1	-1	-1	-1	0	-27
Chr03	33500000	33600000	-1	-1	-1	-1	-1	-1	-1	-1	-1	-1	-1	-1	-1	-1	-1	-1	-1	-1	-1	-1	-1	-1	-1	-1	-1	-1	-1	0	-27
Chr03	33600000	33700000	-1	-1	-1	-1	-1	-1	-1	-1	-1	-1	-1	-1	-1	-1	-1	-1	-1	-1	-1	-1	-1	-1	-1	-1	-1	-1	-1	0	-27
Chr03	33700000	33800000	-1	-1	-1	-1	-1	-1	-1	-1	-1	-1	-1	-1	-1	-1	-1	-1	-1	-1	-1	-1	-1	-1	-1	-1	-1	-1	-1	0	-27
Chr03	33800000	33900000	-1	-1	-1	-1	-1	-1	-1	-1	-1	-1	-1	-1	-1	-1	-1	-1	-1	-1	-1	-1	-1	-1	-1	-1	-1	-1	-1	0	-27
Chr03	33900000	34000000	-1	-1	1	1	1	1	1	1	1	1	1	-1	1	-1	1	1	-1	-1	1	-1	1	-1	-1	-1	1	1	1	17	-10
Chr03	34000000	34100000	1	1	1	1	1	1	1	1	1	1	1	1	1	1	1	1	1	1	1	1	1	1	1	1	1	1	1	27	0
Chr03	34100000	34200000	-1	1	1	1	1	1	1	1	1	1	1	1	1	-1	1	1	1	1	1	-1	1	-1	-1	1	1	1	1	22	-5
Chr03	34200000	34300000	-1	1	1	1	1	1	1	1	1	1	1	-1	-1	-1	1	1	-1	-1	1	-1	-1	-1	-1	-1	1	-1	1	15	-12
Chr03	34300000	34400000	-1	-1	-1	-1	-1	-1	-1	-1	-1	-1	-1	-1	-1	-1	-1	1	-1	-1	-1	-1	-1	-1	-1	-1	-1	-1	-1	1	-26
Chr03	34400000	34500000	-1	1	1	1	1	1	1	1	1	-1	1	-1	-1	-1	1	1	-1	-1	1	-1	1	-1	-1	-1	-1	1	1	15	-12
Chr03	34500000	34600000	1	1	1	1	1	1	1	1	1	1	1	1	1	1	1	1	1	1	1	1	1	1	1	1	1	1	1	27	0
Chr03	34600000	34700000	1	1	1	1	1	1	1	1	1	1	1	1	1	1	1	1	1	1	1	1	1	1	1	1	1	1	1	27	0
Chr03	34700000	34800000	1	1	1	1	1	1	1	1	1	1	1	1	1	1	1	1	1	1	1	1	1	1	1	1	1	1	1	27	0
Chr03	34800000	34900000	1	1	1	1	1	1	1	1	1	1	1	1	1	1	1	1	1	1	1	1	1	1	-1	1	1	1	1	26	-1
Chr03	34900000	35000000	-1	1	1	1	1	1	1	1	1	1	1	-1	-1	-1	1	1	1	-1	1	-1	1	-1	-1	-1	1	1	1	18	-9
Chr03	35000000	35100000	1	1	1	1	1	1	1	1	1	1	1	1	1	1	1	1	1	1	1	1	1	1	-1	1	1	1	1	26	-1
Chr03	35100000	35200000	1	1	1	1	1	1	1	1	1	1	1	1	1	1	1	1	1	1	1	1	1	1	1	1	1	1	1	27	0
Chr03	35200000	35300000	-1	-1	1	-1	-1	-1	-1	-1	1	-1	-1	-1	-1	-1	-1	1	-1	-1	-1	-1	1	-1	-1	-1	-1	-1	-1	4	-23
Chr03	35300000	35400000	-1	-1	1	-1	-1	-1	-1	-1	1	-1	-1	-1	-1	-1	-1	1	-1	-1	-1	-1	-1	-1	-1	-1	-1	-1	-1	3	-24
Chr03	35400000	35500000	1	1	1	1	1	1	1	1	1	1	1	1	1	1	1	1	1	1	1	1	1	1	1	1	1	1	1	27	0
Chr03	35500000	35600000	1	1	1	1	1	1	1	1	1	1	1	1	1	1	1	1	1	1	1	1	1	1	1	1	1	1	1	27	0
Chr03	35600000	35700000	1	1	1	1	1	1	1	1	1	1	1	1	1	1	1	1	1	1	1	1	1	1	1	1	1	1	1	27	0
Chr03	35700000	35800000	1	1	1	1	1	1	1	1	1	1	1	1	1	1	1	1	1	1	1	1	1	1	1	1	1	1	1	27	0
Chr03	35800000	35900000	1	1	1	1	1	1	1	1	1	1	1	1	1	1	1	1	1	1	1	1	1	1	1	1	1	1	1	27	0
Chr03	35900000	36000000	1	1	1	1	1	1	1	1	1	1	1	1	1	1	1	1	1	1	1	1	1	1	1	1	1	1	1	27	0
Chr03	36000000	36100000	1	1	1	1	1	1	1	1	1	1	1	1	1	1	1	1	1	1	1	1	1	1	1	1	1	1	1	27	0
Chr03	36100000	36200000	1	1	1	1	1	1	1	1	1	1	1	1	1	1	1	1	1	1	1	1	1	1	1	1	1	1	1	27	0
Chr03	36200000	36300000	1	1	1	1	1	1	1	1	1	1	1	1	1	1	1	1	1	1	1	1	1	1	1	1	1	1	1	27	0
Chr03	36300000	36400000	1	1	1	1	1	1	1	1	1	1	1	1	1	1	1	1	1	1	1	1	1	1	1	1	1	1	1	27	0
Chr03	36400000	36500000	1	1	1	1	1	1	1	1	1	1	1	1	1	1	1	1	1	1	1	1	1	1	1	1	1	1	1	27	0
Chr03	36500000	36600000	1	1	1	1	1	1	1	1	1	1	1	1	1	1	1	1	1	1	1	1	1	1	1	1	1	1	1	27	0
Chr03	36600000	36700000	1	1	1	1	1	1	1	1	1	1	1	1	1	1	1	1	1	1	1	1	1	1	1	1	1	1	1	27	0
Chr03	36700000	36800000	1	1	1	1	1	1	1	1	1	1	1	1	1	1	1	1	1	1	1	1	1	1	1	1	1	1	1	27	0
Chr03	36800000	36900000	1	1	1	1	1	1	1	1	1	1	1	1	1	1	1	1	1	1	1	1	1	1	1	1	1	1	1	27	0
Chr03	36900000	37000000	1	1	1	1	1	1	1	1	1	1	1	1	1	1	1	1	1	1	1	1	1	1	1	1	1	1	1	27	0
Chr03	37000000	37100000	1	1	1	-1	-1	1	1	1	1	1	1	-1	1	1	1	-1	1	-1	-1	1	1	1	-1	-1	1	1	-1	18	-9
Chr03	37100000	37200000	1	1	1	1	1	1	1	1	1	1	1	1	1	1	1	1	1	1	1	1	1	1	-1	1	1	1	1	26	-1
Chr03	37200000	37300000	1	1	1	1	1	1	1	1	1	1	1	1	1	1	1	1	1	1	1	1	1	1	1	1	1	1	1	27	0
Chr03	37300000	37400000	1	1	1	1	1	1	1	1	1	1	1	1	1	1	1	1	1	1	1	1	1	1	1	1	1	1	1	27	0
Chr03	37400000	37500000	1	1	1	1	1	1	1	1	1	1	1	1	1	1	1	1	1	1	1	1	1	1	1	1	1	1	1	27	0
Chr03	37500000	37600000	1	1	1	1	1	1	1	1	1	1	1	1	1	1	1	1	1	1	1	1	1	1	1	1	1	1	1	27	0
Chr03	37600000	37700000	1	1	1	1	1	1	1	1	1	1	1	1	1	1	1	1	1	1	1	1	1	1	1	1	1	1	1	27	0
Chr03	37700000	37800000	1	1	1	1	1	1	1	1	1	1	1	1	1	1	1	1	1	1	1	1	1	1	1	1	1	1	1	27	0
Chr03	37800000	37900000	1	1	1	1	1	1	1	1	1	1	1	1	1	1	1	1	1	1	1	1	1	1	1	1	1	1	1	27	0
Chr03	37900000	38000000	1	1	1	1	1	1	1	1	1	1	1	1	1	1	1	1	1	1	1	1	1	1	1	1	1	1	1	27	0
Chr03	38000000	38100000	1	1	1	1	1	1	1	1	1	1	1	1	1	1	1	1	1	1	1	1	1	1	1	1	1	1	1	27	0
Chr03	38100000	38200000	1	1	1	1	1	1	1	1	1	1	1	1	1	1	1	1	1	1	1	1	1	1	1	1	1	1	1	27	0
Chr03	38200000	38300000	1	1	1	1	1	1	1	1	1	1	1	1	1	1	1	1	1	1	1	1	1	1	1	1	1	1	1	27	0
Chr03	38300000	38400000	1	1	1	1	1	1	1	1	1	1	1	1	1	1	1	1	1	1	1	1	1	1	1	1	1	1	1	27	0
Chr03	38400000	38500000	1	1	1	1	1	1	1	1	1	1	1	1	1	1	1	1	1	1	1	1	1	1	1	1	1	1	1	27	0
Chr03	38500000	38600000	1	1	1	1	1	1	1	1	1	1	1	1	1	1	1	1	1	1	1	1	1	1	1	1	1	1	1	27	0
Chr03	38600000	38700000	1	1	1	1	1	1	1	1	1	1	1	1	1	1	1	1	1	1	1	1	1	1	1	1	1	1	1	27	0
Chr03	38700000	38800000	1	1	1	1	1	1	1	1	1	1	1	1	1	1	1	1	1	1	1	1	1	1	1	1	1	1	1	27	0
Chr03	38800000	38900000	1	1	1	1	1	1	1	1	1	1	1	1	1	1	1	1	1	1	1	1	1	1	1	1	1	1	1	27	0
Chr03	38900000	39000000	1	1	1	1	1	1	1	1	1	1	1	1	1	1	1	1	1	1	1	1	1	1	1	1	1	1	1	27	0
Chr03	39000000	39100000	1	1	1	1	1	1	1	1	1	1	1	1	1	1	1	1	1	1	1	1	1	1	1	1	1	1	1	27	0
Chr03	39100000	39200000	1	1	1	1	1	1	1	1	1	1	1	1	1	1	1	1	1	1	1	1	1	1	1	1	1	1	1	27	0
Chr03	39200000	39300000	1	1	1	1	1	1	1	1	1	1	1	1	1	1	1	1	1	1	1	1	1	1	1	1	1	1	1	27	0
Chr03	39300000	39400000	1	1	1	1	1	1	1	1	1	1	1	1	1	1	1	1	1	1	1	1	1	1	1	1	1	1	1	27	0
Chr03	39400000	39500000	1	1	1	1	1	1	1	1	1	1	1	1	1	1	1	1	1	1	1	1	1	1	1	1	1	1	1	27	0
Chr03	39500000	39600000	1	1	1	1	1	1	1	1	1	1	1	1	1	1	1	1	1	1	1	1	1	1	1	1	1	1	1	27	0
Chr03	39600000	39700000	1	1	1	1	1	1	1	1	1	1	1	1	1	1	1	1	1	1	1	1	1	1	1	1	1	1	1	27	0
Chr03	39700000	39800000	1	1	1	1	1	1	1	1	1	1	1	1	1	1	1	1	1	1	1	1	1	1	1	1	1	1	1	27	0
Chr03	39800000	39900000	1	1	1	1	1	1	1	1	1	1	1	1	1	1	1	1	1	1	1	1	1	1	1	1	1	1	1	27	0
Chr03	39900000	40000000	1	1	1	1	1	1	1	1	1	1	1	1	1	1	1	1	1	1	1	1	1	1	1	1	1	1	1	27	0
Chr03	40000000	40100000	1	1	1	1	1	1	1	1	1	1	1	1	1	1	1	1	1	1	1	1	1	1	1	1	1	1	1	27	0
Chr03	40100000	40200000	1	1	1	1	1	1	1	1	1	1	1	1	1	1	1	1	1	1	1	1	1	1	1	1	1	1	1	27	0
Chr03	40200000	40300000	1	1	1	1	1	1	1	1	1	1	1	1	1	1	1	1	1	1	1	1	1	1	1	1	1	1	1	27	0
Chr03	40300000	40400000	1	1	1	1	1	1	1	1	1	1	1	1	1	1	1	1	1	1	1	1	1	1	1	1	1	1	1	27	0
Chr03	40400000	40500000	1	1	1	1	1	1	1	1	1	1	1	1	1	1	1	1	1	1	1	1	1	1	1	1	1	1	1	27	0
Chr03	40500000	40600000	1	1	1	1	1	1	1	1	1	1	1	1	1	1	1	1	1	1	1	1	1	1	1	1	1	1	1	27	0
Chr03	40600000	40700000	1	1	1	1	1	1	1	1	1	1	1	1	1	1	1	1	1	1	1	1	1	1	1	1	1	1	1	27	0
Chr03	40700000	40800000	1	1	1	1	1	1	1	1	1	1	1	1	1	1	1	1	1	1	1	1	1	1	1	1	1	1	1	27	0
Chr03	40800000	40900000	1	1	1	1	1	1	1	1	1	1	1	1	1	1	1	1	1	1	1	1	1	1	1	1	1	1	1	27	0
Chr03	40900000	41000000	1	1	1	1	1	1	1	1	1	1	1	1	1	1	1	1	1	1	1	1	1	1	1	1	1	1	1	27	0
Chr03	41000000	41100000	1	1	1	1	1	1	1	1	1	1	1	1	1	1	1	1	1	1	1	1	1	1	1	1	1	1	1	27	0
Chr03	41100000	41200000	1	1	1	1	1	1	1	1	1	1	1	1	1	1	1	1	1	1	1	1	1	1	1	1	1	1	1	27	0
Chr03	41200000	41300000	1	1	1	1	1	1	1	1	1	1	1	1	1	1	1	1	1	1	1	1	1	1	1	1	1	1	1	27	0
Chr03	41300000	41400000	1	1	1	1	1	1	1	1	1	1	1	1	1	1	1	1	1	1	1	1	1	1	1	1	1	1	1	27	0
Chr03	41400000	41500000	1	1	1	1	1	1	1	1	1	1	1	1	1	1	1	1	1	1	1	1	1	1	1	1	1	1	1	27	0
Chr03	41500000	41600000	1	1	1	1	1	1	1	1	1	1	1	1	1	1	1	1	1	1	1	1	1	1	1	1	1	1	1	27	0
Chr03	41600000	41700000	1	1	1	1	1	1	1	1	1	1	1	1	1	1	1	1	1	1	1	1	1	1	1	1	1	1	1	27	0
Chr03	41700000	41800000	1	1	1	1	1	1	1	1	1	1	1	1	1	1	1	1	1	1	1	1	1	1	1	1	1	1	1	27	0
Chr03	41800000	41900000	1	1	1	1	1	1	1	1	1	1	1	1	1	1	1	1	1	1	1	1	1	1	1	1	1	1	1	27	0
Chr03	41900000	42000000	1	1	1	1	1	1	1	1	1	1	1	1	1	1	1	1	1	1	1	1	1	1	1	1	1	1	1	27	0
Chr03	42000000	42100000	1	1	1	1	1	1	1	1	1	1	1	1	1	1	1	1	1	1	1	1	1	1	1	1	1	1	1	27	0
Chr03	42100000	42200000	1	1	1	1	1	1	1	1	1	1	1	1	1	1	1	1	1	1	1	1	1	1	1	1	1	1	1	27	0
Chr03	42200000	42300000	1	1	1	1	1	1	1	1	1	1	1	1	1	1	1	1	1	1	1	1	1	1	1	1	1	1	1	27	0
Chr03	42300000	42400000	1	1	1	1	1	1	1	1	1	1	1	1	1	1	1	1	1	1	1	1	1	1	1	1	1	1	1	27	0
Chr03	42400000	42500000	1	1	1	1	1	1	1	1	1	1	1	1	1	1	1	1	1	1	1	1	1	1	1	1	1	1	1	27	0
Chr03	42500000	42600000	1	1	1	1	1	1	1	1	1	1	1	1	1	1	1	1	1	1	1	1	1	1	1	1	1	1	1	27	0
Chr03	42600000	42700000	1	1	1	1	1	1	1	1	1	1	1	1	1	1	1	1	1	1	1	1	1	1	1	1	1	1	1	27	0
Chr03	42700000	42800000	1	1	1	1	1	1	1	1	1	1	1	1	1	1	1	1	1	1	1	1	1	1	1	1	1	1	1	27	0
Chr03	42800000	42900000	1	1	1	1	1	1	1	1	1	1	1	1	1	1	1	1	1	1	1	1	1	1	1	1	1	1	1	27	0
Chr03	42900000	43000000	1	1	1	1	1	1	1	1	1	1	1	1	1	1	1	1	1	1	1	1	1	1	1	1	1	1	1	27	0
Chr03	43000000	43100000	1	1	1	1	1	1	1	1	1	1	1	1	1	1	1	1	1	1	1	1	1	1	1	1	1	1	1	27	0
Chr03	43100000	43200000	1	1	1	1	1	1	1	1	1	1	1	1	1	1	1	1	1	1	1	1	1	1	1	1	1	1	1	27	0
Chr03	43200000	43300000	1	1	1	1	1	1	1	1	1	1	1	1	1	1	1	1	1	1	1	1	1	1	1	1	1	1	1	27	0
Chr03	43300000	43400000	1	1	1	1	1	1	1	1	1	1	1	1	1	1	1	1	1	1	1	1	1	1	1	1	1	1	1	27	0
Chr03	43400000	43500000	1	1	1	1	1	1	1	1	1	1	1	1	1	1	1	1	1	1	1	1	1	1	1	1	1	1	1	27	0
Chr03	43500000	43600000	1	1	1	1	1	1	1	1	1	1	1	1	1	1	1	1	1	1	1	1	1	1	1	1	1	1	1	27	0
Chr03	43600000	43700000	1	1	1	1	1	1	1	1	1	1	1	1	1	1	1	1	1	1	1	1	1	1	1	1	1	1	1	27	0
Chr03	43700000	43800000	1	1	1	1	1	1	1	1	1	1	1	1	1	1	1	1	1	1	1	1	1	1	1	1	1	1	1	27	0
Chr03	43800000	43900000	1	1	1	1	1	1	1	1	1	1	1	1	1	1	1	1	1	1	1	1	1	1	1	1	1	1	1	27	0
Chr03	43900000	44000000	1	1	1	1	1	1	1	1	1	1	1	1	1	1	1	1	1	1	1	1	1	1	1	1	1	1	1	27	0
Chr03	44000000	44100000	1	1	1	1	1	1	1	1	1	1	1	1	1	1	1	1	1	1	1	1	1	1	1	1	1	1	1	27	0
Chr03	44100000	44200000	1	1	1	1	1	1	1	1	1	1	1	1	1	1	1	1	1	1	1	1	1	1	1	1	1	1	1	27	0
Chr03	44200000	44300000	1	1	1	1	1	1	1	1	1	1	1	1	1	1	1	1	1	1	1	1	1	1	1	1	1	1	1	27	0
Chr03	44300000	44400000	1	1	1	1	1	1	1	1	1	1	1	1	1	1	1	1	1	1	1	1	1	1	1	1	1	1	1	27	0
Chr03	44400000	44500000	1	1	1	1	1	1	1	1	1	1	1	1	1	1	1	1	1	1	1	1	1	1	1	1	1	1	1	27	0
Chr03	44500000	44600000	1	1	1	1	1	1	1	1	1	1	1	1	1	1	1	1	1	1	1	1	1	1	1	1	1	1	1	27	0
Chr03	44600000	44700000	1	1	1	1	1	1	1	1	1	1	1	1	1	1	1	1	1	1	1	1	1	1	1	1	1	1	1	27	0
Chr03	44700000	44800000	1	1	1	1	1	1	1	1	1	1	1	1	1	1	1	1	1	1	1	1	1	1	1	1	1	1	1	27	0
Chr03	44800000	44900000	1	1	1	1	1	1	1	1	1	1	1	1	1	1	1	1	1	1	1	1	1	1	1	1	1	1	1	27	0
Chr03	44900000	45000000	1	1	1	1	1	1	1	1	1	1	1	1	1	1	1	1	1	1	1	1	1	1	1	1	1	1	1	27	0
Chr03	45000000	45100000	1	1	1	1	1	1	1	1	1	1	1	1	1	1	1	1	1	1	1	1	1	1	1	1	1	1	1	27	0
Chr03	45100000	45200000	1	1	1	1	1	1	1	1	1	1	1	1	1	1	1	1	1	1	1	1	1	1	1	1	1	1	1	27	0
Chr03	45200000	45300000	1	1	1	1	1	1	1	1	1	1	1	1	1	1	1	1	1	1	1	1	1	1	1	1	1	1	1	27	0
Chr03	45300000	45400000	1	1	1	1	1	1	1	1	1	1	1	1	1	1	1	1	1	1	1	1	1	1	1	1	1	1	1	27	0
Chr03	45400000	45500000	1	1	1	1	1	1	1	1	1	1	1	1	1	1	1	1	1	1	1	1	1	1	1	1	1	1	1	27	0
Chr03	45500000	45600000	1	1	1	1	1	1	1	1	1	1	1	1	1	1	1	1	1	1	1	1	1	1	1	1	1	1	1	27	0
Chr03	45600000	45700000	1	1	1	1	1	1	1	1	1	1	1	1	1	1	1	1	1	1	1	1	1	1	1	1	1	1	1	27	0
Chr03	45700000	45800000	1	1	1	1	1	1	1	1	1	1	1	1	1	1	1	1	1	1	1	1	1	1	1	1	1	1	1	27	0
Chr03	45800000	45900000	1	1	1	1	1	1	1	1	1	1	1	1	1	1	1	1	1	1	1	1	1	1	1	1	1	1	1	27	0
Chr03	45900000	46000000	1	1	1	1	1	1	1	1	1	1	1	1	1	1	1	1	1	1	1	1	1	1	1	1	1	1	1	27	0
Chr03	46000000	46100000	1	1	1	1	1	1	1	1	1	1	1	1	1	1	1	1	1	1	1	1	1	1	1	1	1	1	1	27	0
Chr03	46100000	46200000	1	1	1	1	1	1	1	1	1	1	1	1	1	1	1	1	1	1	1	1	1	1	1	1	1	1	1	27	0
Chr03	46200000	46300000	1	1	1	1	1	1	1	1	1	1	1	1	1	1	1	1	1	1	1	1	1	1	1	1	1	1	1	27	0
Chr03	46300000	46400000	1	1	1	1	1	1	1	1	1	1	1	1	1	1	1	1	1	1	1	1	1	1	1	1	1	1	1	27	0
Chr03	46400000	46500000	1	1	1	1	1	1	1	1	1	1	1	1	1	1	1	1	1	1	1	1	1	1	1	1	1	1	1	27	0
Chr03	46500000	46600000	1	1	1	1	1	1	1	1	1	1	1	1	1	1	1	1	1	1	1	1	1	1	1	1	1	1	1	27	0
Chr03	46600000	46700000	1	1	1	1	1	1	1	1	1	1	1	1	1	1	1	1	1	1	1	1	1	1	1	1	1	1	1	27	0
Chr03	46700000	46800000	1	1	1	1	1	1	1	1	1	1	1	1	1	1	1	1	1	1	1	1	1	1	1	1	1	1	1	27	0
Chr03	46800000	46900000	1	1	1	1	1	1	1	1	1	1	1	1	1	1	1	1	1	1	1	1	1	1	1	1	1	1	1	27	0
Chr03	46900000	47000000	1	1	1	1	1	1	1	1	1	1	1	1	1	1	1	1	1	1	1	1	1	1	1	1	1	1	1	27	0
Chr03	47000000	47100000	1	1	1	1	1	1	1	1	1	1	1	1	1	1	1	1	1	1	1	1	1	1	1	1	1	1	1	27	0
Chr03	47100000	47200000	1	1	1	1	1	1	1	1	1	1	1	1	1	1	1	1	1	1	1	1	1	1	1	1	1	1	1	27	0
Chr03	47200000	47300000	1	1	1	1	1	1	1	1	1	1	1	1	1	1	1	1	1	1	1	1	1	1	1	1	1	1	1	27	0
Chr03	47300000	47400000	1	1	1	1	1	1	1	1	1	1	1	1	1	1	1	1	1	1	1	1	1	1	1	1	1	1	1	27	0
Chr03	47400000	47500000	1	1	1	1	1	1	1	1	1	1	1	1	1	1	1	1	1	1	1	1	1	1	1	1	1	1	1	27	0
Chr03	47500000	47600000	1	1	1	1	1	1	1	1	1	1	1	1	1	1	1	1	1	1	1	1	1	1	1	1	1	1	1	27	0
Chr03	47600000	47695029	0	0	0	0	0	0	0	0	0	0	0	1	0	0	0	0	0	0	0	0	0	0	0	0	0	0	0	1	0
Chr04	0	100000	1	1	1	1	0	0	1	1	1	1	1	1	1	0	1	0	1	1	1	1	1	1	0	0	1	1	1	21	0
Chr04	100000	200000	1	1	1	1	1	1	1	1	1	1	1	1	1	1	1	1	1	1	1	1	1	1	1	1	1	1	1	27	0
Chr04	200000	300000	1	1	1	1	1	1	1	1	1	1	1	1	1	1	1	1	1	1	1	1	1	1	1	1	1	1	1	27	0
Chr04	300000	400000	1	1	1	1	1	1	1	1	1	1	1	1	1	1	1	1	1	1	1	1	1	1	1	1	1	1	1	27	0
Chr04	400000	500000	1	1	1	1	1	1	1	1	1	1	1	1	1	1	1	1	1	1	1	1	1	1	1	1	1	1	1	27	0
Chr04	500000	600000	1	1	1	1	1	1	1	1	1	1	1	1	1	1	1	1	1	1	1	1	1	1	1	1	1	1	1	27	0
Chr04	600000	700000	1	1	1	1	1	1	1	1	1	1	1	1	1	1	1	1	1	1	1	1	1	1	1	1	1	1	1	27	0
Chr04	700000	800000	1	1	1	1	1	1	1	1	1	1	1	1	1	1	1	1	1	1	1	1	1	1	1	1	1	1	1	27	0
Chr04	800000	900000	1	1	1	1	1	1	1	1	1	1	1	1	1	1	1	1	1	1	1	1	1	1	1	1	1	1	1	27	0
Chr04	900000	1000000	1	1	1	1	1	1	1	1	1	1	1	1	1	1	1	1	1	1	1	1	1	1	1	1	1	1	1	27	0
Chr04	1000000	1100000	1	1	1	1	1	1	1	1	1	1	1	1	1	1	1	1	1	1	1	1	1	1	1	1	1	1	1	27	0
Chr04	1100000	1200000	1	1	1	1	1	1	1	1	1	1	1	1	1	1	1	1	1	1	1	1	1	1	1	1	1	1	1	27	0
Chr04	1200000	1300000	1	1	1	1	1	1	1	1	1	1	1	1	1	1	1	1	1	1	1	1	1	1	1	1	1	1	1	27	0
Chr04	1300000	1400000	1	1	1	1	1	1	1	1	1	1	1	1	1	1	1	1	1	1	1	1	1	1	1	1	1	1	1	27	0
Chr04	1400000	1500000	1	1	1	1	1	1	1	1	1	1	1	1	1	1	1	1	1	1	1	1	1	1	1	1	1	1	1	27	0
Chr04	1500000	1600000	1	1	1	1	1	1	1	1	1	1	1	1	1	1	1	1	1	1	1	1	1	1	1	1	1	1	1	27	0
Chr04	1600000	1700000	1	1	1	1	1	1	1	1	1	1	1	1	1	1	1	1	1	1	1	1	1	1	1	1	1	1	1	27	0
Chr04	1700000	1800000	1	1	1	1	1	1	1	1	1	1	1	1	1	1	1	1	1	1	1	1	1	1	1	1	1	1	1	27	0
Chr04	1800000	1900000	1	1	1	1	1	1	1	1	1	1	1	1	1	1	1	1	1	1	1	1	1	1	1	1	1	1	1	27	0
Chr04	1900000	2000000	1	1	1	1	1	1	1	1	1	1	1	1	1	1	1	1	1	1	1	1	1	1	1	1	1	1	1	27	0
Chr04	2000000	2100000	1	1	1	1	1	1	1	1	1	1	1	1	1	1	1	1	1	1	1	1	1	1	1	1	1	1	1	27	0
Chr04	2100000	2200000	1	1	1	1	1	1	1	1	1	1	1	1	1	1	1	1	1	1	1	1	1	1	1	1	1	1	1	27	0
Chr04	2200000	2300000	1	1	1	1	1	1	1	1	1	1	1	1	1	1	1	1	1	1	1	1	1	1	1	1	1	1	1	27	0
Chr04	2300000	2400000	1	1	1	1	1	1	1	1	1	1	1	1	1	1	1	1	1	1	1	1	1	1	1	1	1	1	1	27	0
Chr04	2400000	2500000	1	1	1	1	1	1	1	1	1	1	1	1	1	1	1	1	1	1	1	1	1	1	1	1	1	1	1	27	0
Chr04	2500000	2600000	1	1	1	1	1	1	1	1	1	1	1	1	1	1	1	1	1	1	1	1	1	1	1	1	1	1	1	27	0
Chr04	2600000	2700000	1	1	1	1	1	1	1	1	1	1	1	1	1	1	1	1	1	1	1	1	1	1	1	1	1	1	1	27	0
Chr04	2700000	2800000	1	1	1	1	1	1	1	1	1	1	1	1	1	1	1	1	1	1	1	1	1	1	1	1	1	1	1	27	0
Chr04	2800000	2900000	1	1	1	1	1	1	1	1	1	1	1	1	1	1	1	1	1	1	1	1	1	1	1	1	1	1	1	27	0
Chr04	2900000	3000000	1	1	1	1	1	1	1	1	1	1	1	1	1	1	1	1	1	1	1	1	1	1	1	1	1	1	1	27	0
Chr04	3000000	3100000	1	1	1	1	1	1	1	1	1	1	1	1	1	1	1	1	1	1	1	1	1	1	1	1	1	1	1	27	0
Chr04	3100000	3200000	1	1	1	1	1	1	1	1	1	1	1	1	1	1	1	1	1	1	1	1	1	1	1	1	1	1	1	27	0
Chr04	3200000	3300000	1	1	1	1	1	1	1	1	1	1	1	1	1	1	1	1	1	1	1	1	1	1	1	1	1	1	1	27	0
Chr04	3300000	3400000	1	1	1	1	1	1	1	1	1	1	1	1	1	1	1	1	1	1	1	1	1	1	1	1	1	1	1	27	0
Chr04	3400000	3500000	1	1	1	1	1	1	1	1	1	1	1	1	1	1	1	1	1	1	1	1	1	1	1	1	1	1	1	27	0
Chr04	3500000	3600000	1	1	1	1	1	1	1	1	1	1	1	1	1	1	1	1	1	1	1	1	1	1	1	1	1	1	1	27	0
Chr04	3600000	3700000	1	1	1	1	1	1	1	1	1	1	1	1	1	1	1	1	1	1	1	1	1	1	1	1	1	1	1	27	0
Chr04	3700000	3800000	1	1	1	1	1	1	1	1	1	1	1	1	1	1	1	1	1	1	1	1	1	1	1	1	1	1	1	27	0
Chr04	3800000	3900000	1	1	1	1	1	1	1	1	1	1	1	1	1	1	1	1	1	1	1	1	1	1	1	1	1	1	1	27	0
Chr04	3900000	4000000	1	1	1	1	1	1	1	1	1	1	1	1	1	1	1	1	1	1	1	1	1	1	1	1	1	1	1	27	0
Chr04	4000000	4100000	1	1	1	1	1	1	1	1	1	1	1	1	1	1	1	1	1	1	1	1	1	1	1	1	1	1	1	27	0
Chr04	4100000	4200000	1	1	1	1	1	1	1	1	1	1	1	1	1	1	1	1	1	1	1	1	1	1	1	1	1	1	1	27	0
Chr04	4200000	4300000	1	1	1	1	1	1	1	1	1	1	1	1	1	1	1	1	1	1	1	1	1	1	1	1	1	1	1	27	0
Chr04	4300000	4400000	1	1	1	1	1	1	1	1	1	1	1	1	1	1	1	1	1	1	1	1	1	1	1	1	1	1	1	27	0
Chr04	4400000	4500000	1	1	1	1	1	1	1	1	1	1	1	1	1	1	1	1	1	1	1	1	1	1	1	1	1	1	1	27	0
Chr04	4500000	4600000	1	1	1	1	1	1	1	1	1	1	1	1	1	1	1	1	1	1	1	1	1	1	1	1	1	1	1	27	0
Chr04	4600000	4700000	1	1	1	1	1	1	1	1	1	1	1	1	1	1	1	1	1	1	1	1	1	1	1	1	1	1	1	27	0
Chr04	4700000	4800000	1	1	1	1	1	1	1	1	1	1	1	1	1	1	1	1	1	1	1	1	1	1	1	1	1	1	1	27	0
Chr04	4800000	4900000	1	1	1	1	1	1	1	1	1	1	1	1	1	1	1	1	1	1	1	1	1	1	1	1	1	1	1	27	0
Chr04	4900000	5000000	1	1	1	1	1	1	1	1	1	1	1	1	1	1	1	1	1	1	1	1	1	1	1	1	1	1	1	27	0
Chr04	5000000	5100000	1	1	1	1	1	1	1	1	1	1	1	1	1	1	1	1	1	1	1	1	1	1	1	1	1	1	1	27	0
Chr04	5100000	5200000	1	1	1	1	1	1	1	1	1	1	1	1	1	1	1	1	1	1	1	1	1	1	1	1	1	1	1	27	0
Chr04	5200000	5300000	1	1	1	1	1	1	1	1	1	1	1	1	1	1	1	1	1	1	1	1	1	1	1	1	1	1	1	27	0
Chr04	5300000	5400000	1	1	1	1	1	1	1	1	1	1	1	1	1	1	1	1	1	1	1	1	1	1	1	1	1	1	1	27	0
Chr04	5400000	5500000	1	1	1	1	1	1	1	1	1	1	1	1	1	1	1	1	1	1	1	1	1	1	1	1	1	1	1	27	0
Chr04	5500000	5600000	1	1	1	1	1	1	1	1	1	1	1	1	1	1	1	1	1	1	1	1	1	1	1	1	1	1	1	27	0
Chr04	5600000	5700000	1	1	1	1	1	1	1	1	1	1	1	1	1	1	1	1	1	1	1	1	1	1	1	1	1	1	1	27	0
Chr04	5700000	5800000	1	1	1	1	1	1	1	1	1	1	1	1	1	1	1	1	1	1	1	1	1	1	1	1	1	1	1	27	0
Chr04	5800000	5900000	1	1	1	1	1	1	1	1	1	1	1	1	1	1	1	1	1	1	1	1	1	1	1	1	1	1	1	27	0
Chr04	5900000	6000000	1	1	1	1	1	1	1	1	1	1	1	1	1	1	1	1	1	1	1	1	1	1	1	1	1	1	1	27	0
Chr04	6000000	6100000	1	1	1	1	1	1	1	1	1	1	1	1	1	1	1	1	1	1	1	1	1	1	1	1	1	1	1	27	0
Chr04	6100000	6200000	1	1	1	1	1	1	1	1	1	1	1	1	1	1	1	1	1	1	1	1	1	1	1	1	1	1	1	27	0
Chr04	6200000	6300000	1	1	1	1	1	1	1	1	1	1	1	1	1	1	1	1	1	1	1	1	1	1	1	1	1	1	1	27	0
Chr04	6300000	6400000	1	1	1	1	1	1	1	1	1	1	1	1	1	1	1	1	1	1	1	1	1	1	1	1	1	1	1	27	0
Chr04	6400000	6500000	1	1	1	1	1	1	1	1	1	1	1	1	1	1	1	1	1	1	1	1	1	1	1	1	1	1	1	27	0
Chr04	6500000	6600000	1	1	1	1	1	1	1	1	1	1	1	1	1	1	1	1	1	1	1	1	1	1	1	1	1	1	1	27	0
Chr04	6600000	6700000	1	1	1	1	1	1	1	1	1	1	1	1	1	1	1	1	1	1	1	1	1	1	1	1	1	1	1	27	0
Chr04	6700000	6800000	1	1	1	1	1	1	1	1	1	1	1	1	1	1	1	1	1	1	1	1	1	1	1	1	1	1	1	27	0
Chr04	6800000	6900000	1	1	1	1	1	1	1	1	1	1	1	1	1	1	1	1	1	1	1	1	1	1	1	1	1	1	1	27	0
Chr04	6900000	7000000	1	1	1	1	1	1	1	1	1	1	1	1	1	1	1	1	1	1	1	1	1	1	1	1	1	1	1	27	0
Chr04	7000000	7100000	1	1	1	1	1	1	1	1	1	1	1	1	1	1	1	1	1	1	1	1	1	1	1	1	1	1	1	27	0
Chr04	7100000	7200000	1	1	1	1	1	1	1	1	1	1	1	1	1	1	1	1	1	1	1	1	1	1	1	1	1	1	1	27	0
Chr04	7200000	7300000	1	1	1	1	1	1	1	1	1	1	1	1	1	1	1	1	1	1	1	1	1	1	1	1	1	1	1	27	0
Chr04	7300000	7400000	1	1	1	1	1	1	1	1	1	1	1	1	1	1	1	1	1	1	1	1	1	1	1	1	1	1	1	27	0
Chr04	7400000	7500000	1	1	1	1	1	1	1	1	1	1	1	1	1	1	1	1	1	1	1	1	1	1	1	1	1	1	1	27	0
Chr04	7500000	7600000	1	1	1	1	1	1	1	1	1	1	1	1	1	1	1	1	1	1	1	1	1	1	1	1	1	1	1	27	0
Chr04	7600000	7700000	1	1	1	1	1	1	1	1	1	1	1	1	1	1	1	1	1	1	1	1	1	1	1	1	1	1	1	27	0
Chr04	7700000	7800000	1	1	1	1	1	1	1	1	1	1	1	1	1	1	1	1	1	1	1	1	1	1	1	1	1	1	1	27	0
Chr04	7800000	7900000	1	1	1	1	1	1	1	1	1	1	1	1	1	1	1	1	1	1	1	1	1	1	1	1	1	1	1	27	0
Chr04	7900000	8000000	1	1	1	1	1	1	1	1	1	1	1	1	1	1	1	1	1	1	1	1	1	1	1	1	1	1	1	27	0
Chr04	8000000	8100000	1	1	1	1	1	1	1	1	1	1	1	1	1	1	1	1	1	1	1	1	1	1	1	1	1	1	1	27	0
Chr04	8100000	8200000	1	1	1	1	1	1	1	1	1	1	1	1	1	1	1	1	1	1	1	1	1	1	1	1	1	1	1	27	0
Chr04	8200000	8300000	1	-1	1	1	1	1	1	1	1	1	1	1	1	1	1	1	1	1	1	1	1	1	1	1	1	1	1	26	-1
Chr04	8300000	8400000	1	-1	1	1	1	1	1	1	1	1	1	1	1	1	1	1	1	1	1	1	1	-1	1	1	1	1	1	25	-2
Chr04	8400000	8500000	1	1	1	1	1	1	1	1	1	1	1	1	1	1	1	1	1	1	1	1	1	1	1	1	1	1	1	27	0
Chr04	8500000	8600000	-1	-1	1	-1	-1	1	1	-1	-1	-1	-1	-1	-1	-1	1	-1	-1	-1	-1	1	1	-1	-1	-1	1	-1	-1	7	-20
Chr04	8600000	8700000	-1	-1	-1	-1	-1	-1	-1	-1	-1	-1	-1	-1	-1	-1	-1	-1	-1	-1	-1	-1	-1	-1	-1	-1	-1	-1	-1	0	-27
Chr04	8700000	8800000	1	-1	1	1	1	1	1	1	1	1	1	1	1	1	1	1	1	1	1	1	1	1	1	1	1	1	1	26	-1
Chr04	8800000	8900000	1	-1	1	1	1	1	1	-1	1	-1	1	-1	1	1	1	1	1	1	1	1	1	-1	1	1	1	-1	1	21	-6
Chr04	8900000	9000000	1	1	1	1	1	1	1	-1	1	1	1	1	1	1	1	1	1	1	1	1	1	1	1	1	1	1	1	26	-1
Chr04	9000000	9100000	-1	-1	1	1	1	1	1	1	-1	1	1	1	1	-1	1	1	1	1	1	1	-1	-1	1	1	1	-1	1	20	-7
Chr04	9100000	9200000	1	-1	1	1	1	1	1	1	1	1	1	1	1	1	1	1	1	1	1	1	1	-1	1	1	1	1	1	25	-2
Chr04	9200000	9300000	1	1	1	1	1	1	1	1	1	1	1	1	1	1	1	1	1	1	1	1	1	1	1	1	1	1	1	27	0
Chr04	9300000	9400000	1	-1	1	1	1	1	1	1	1	1	1	1	1	1	1	1	1	-1	1	1	1	-1	1	1	1	1	1	24	-3
Chr04	9400000	9500000	1	1	1	1	1	1	1	1	1	1	1	1	1	1	1	1	1	1	1	1	1	1	1	1	1	1	1	27	0
Chr04	9500000	9600000	1	1	1	1	1	1	1	1	1	1	1	1	1	1	1	1	1	1	1	1	1	1	1	1	1	1	1	27	0
Chr04	9600000	9700000	-1	-1	-1	1	1	1	-1	-1	-1	-1	-1	-1	1	1	1	1	1	1	1	1	1	-1	-1	1	1	-1	1	15	-12
Chr04	9700000	9800000	-1	-1	-1	-1	-1	-1	-1	-1	-1	-1	-1	-1	-1	-1	-1	-1	-1	-1	-1	-1	-1	-1	-1	-1	-1	-1	-1	0	-27
Chr04	9800000	9900000	-1	-1	-1	-1	-1	-1	-1	-1	-1	-1	-1	-1	-1	-1	-1	-1	-1	-1	-1	-1	-1	-1	-1	-1	-1	-1	-1	0	-27
Chr04	9900000	10000000	-1	-1	-1	-1	-1	-1	-1	-1	-1	-1	-1	-1	-1	-1	-1	-1	-1	-1	-1	-1	-1	-1	-1	-1	-1	-1	-1	0	-27
Chr04	10000000	10100000	-1	-1	-1	-1	-1	-1	-1	-1	-1	-1	-1	-1	-1	-1	-1	-1	-1	-1	-1	-1	-1	-1	-1	-1	-1	-1	-1	0	-27
Chr04	10100000	10200000	-1	-1	-1	-1	-1	-1	-1	-1	-1	-1	-1	-1	-1	-1	-1	-1	-1	-1	-1	-1	-1	-1	-1	-1	-1	-1	-1	0	-27
Chr04	10200000	10300000	-1	-1	-1	-1	-1	-1	-1	-1	-1	-1	-1	-1	-1	-1	-1	-1	-1	-1	-1	-1	-1	-1	-1	-1	-1	-1	-1	0	-27
Chr04	10300000	10400000	-1	-1	-1	-1	-1	-1	-1	-1	-1	-1	-1	-1	-1	-1	-1	-1	-1	-1	-1	-1	-1	-1	0	-1	-1	-1	-1	0	-26
Chr04	10400000	10500000	-1	-1	-1	-1	-1	0	-1	-1	-1	-1	-1	-1	0	0	-1	-1	-1	-1	0	-1	-1	-1	0	-1	-1	-1	-1	0	-22
Chr04	10500000	10600000	-1	-1	-1	-1	-1	-1	-1	-1	-1	-1	-1	-1	-1	-1	-1	-1	-1	-1	-1	-1	-1	-1	-1	-1	-1	-1	-1	0	-27
Chr04	10600000	10700000	-1	-1	-1	-1	-1	-1	-1	-1	-1	-1	-1	-1	-1	-1	-1	-1	-1	-1	-1	-1	-1	-1	-1	-1	-1	-1	-1	0	-27
Chr04	10700000	10800000	-1	-1	-1	-1	-1	-1	-1	-1	-1	-1	-1	-1	-1	-1	-1	-1	-1	-1	-1	-1	-1	-1	-1	-1	-1	-1	-1	0	-27
Chr04	10800000	10900000	-1	-1	-1	-1	-1	-1	-1	-1	-1	-1	-1	-1	-1	-1	-1	-1	-1	-1	-1	-1	-1	-1	-1	-1	-1	-1	-1	0	-27
Chr04	10900000	11000000	-1	-1	-1	-1	-1	-1	-1	-1	-1	-1	-1	-1	-1	-1	-1	-1	-1	-1	-1	-1	-1	-1	-1	-1	-1	-1	-1	0	-27
Chr04	11000000	11100000	0	-1	0	0	0	0	0	0	0	0	-1	-1	0	0	0	0	0	0	0	0	0	-1	0	0	0	0	0	0	-4
Chr04	11100000	11200000	-1	-1	-1	-1	-1	-1	-1	-1	-1	-1	-1	-1	-1	-1	-1	-1	-1	-1	-1	-1	-1	-1	-1	-1	-1	-1	-1	0	-27
Chr04	11200000	11300000	-1	-1	-1	-1	-1	-1	-1	-1	-1	-1	-1	-1	-1	-1	-1	-1	-1	-1	-1	-1	-1	-1	-1	-1	-1	-1	-1	0	-27
Chr04	11300000	11400000	-1	-1	1	1	-1	1	-1	-1	-1	-1	-1	-1	1	-1	-1	-1	1	1	1	1	1	-1	-1	1	-1	-1	-1	10	-17
Chr04	11400000	11500000	-1	-1	-1	-1	-1	1	-1	-1	-1	-1	-1	-1	1	-1	-1	-1	-1	-1	1	-1	1	-1	-1	-1	-1	-1	-1	4	-23
Chr04	11500000	11600000	-1	-1	-1	-1	-1	-1	-1	-1	-1	-1	-1	-1	-1	-1	-1	-1	-1	-1	1	-1	1	-1	-1	-1	-1	-1	-1	2	-25
Chr04	11600000	11700000	-1	-1	-1	-1	-1	-1	-1	-1	-1	-1	-1	-1	-1	-1	-1	-1	-1	-1	-1	-1	-1	-1	-1	-1	-1	-1	-1	0	-27
Chr04	11700000	11800000	-1	-1	-1	-1	-1	-1	-1	-1	-1	-1	-1	-1	-1	-1	-1	-1	-1	-1	-1	-1	-1	-1	-1	-1	-1	-1	-1	0	-27
Chr04	11800000	11900000	-1	-1	-1	-1	-1	-1	-1	-1	-1	-1	-1	-1	-1	-1	-1	-1	-1	-1	-1	-1	-1	-1	-1	-1	-1	-1	-1	0	-27
Chr04	11900000	12000000	-1	-1	1	-1	-1	1	1	-1	-1	-1	-1	-1	1	-1	1	-1	-1	-1	-1	-1	1	-1	-1	-1	1	-1	-1	7	-20
Chr04	12000000	12100000	-1	-1	-1	-1	-1	-1	-1	-1	-1	-1	-1	-1	-1	-1	-1	-1	-1	-1	-1	-1	-1	-1	-1	-1	-1	-1	-1	0	-27
Chr04	12100000	12200000	-1	-1	-1	-1	-1	-1	-1	-1	-1	-1	-1	-1	-1	-1	-1	-1	-1	-1	-1	-1	-1	-1	-1	-1	-1	-1	-1	0	-27
Chr04	12200000	12300000	-1	-1	-1	-1	-1	-1	-1	-1	-1	-1	-1	-1	-1	-1	-1	-1	-1	-1	-1	-1	-1	-1	-1	-1	-1	-1	-1	0	-27
Chr04	12300000	12400000	-1	-1	-1	-1	-1	-1	-1	-1	-1	-1	-1	-1	-1	-1	-1	-1	-1	-1	-1	-1	-1	-1	-1	-1	-1	-1	-1	0	-27
Chr04	12400000	12500000	-1	-1	-1	-1	-1	-1	-1	-1	-1	-1	-1	-1	-1	-1	-1	-1	-1	-1	-1	-1	-1	-1	-1	-1	-1	-1	-1	0	-27
Chr04	12500000	12600000	-1	-1	-1	-1	-1	-1	-1	-1	-1	-1	-1	-1	-1	-1	-1	-1	-1	-1	-1	-1	-1	-1	-1	-1	-1	-1	-1	0	-27
Chr04	12600000	12700000	-1	-1	1	-1	-1	1	-1	-1	-1	-1	1	-1	1	-1	-1	-1	1	-1	-1	-1	1	-1	-1	-1	-1	-1	-1	6	-21
Chr04	12700000	12800000	-1	-1	-1	-1	-1	-1	-1	-1	-1	-1	-1	-1	-1	-1	-1	-1	-1	-1	-1	-1	-1	-1	-1	-1	-1	-1	-1	0	-27
Chr04	12800000	12900000	-1	-1	-1	-1	-1	-1	-1	-1	-1	-1	-1	-1	-1	-1	-1	-1	-1	-1	-1	-1	-1	-1	-1	-1	-1	-1	-1	0	-27
Chr04	12900000	13000000	-1	-1	-1	-1	-1	-1	-1	-1	-1	-1	-1	-1	-1	-1	-1	-1	-1	-1	-1	-1	-1	-1	-1	-1	-1	-1	-1	0	-27
Chr04	13000000	13100000	-1	-1	-1	-1	-1	-1	-1	-1	-1	-1	-1	-1	-1	-1	-1	-1	-1	-1	-1	-1	-1	-1	-1	-1	-1	-1	-1	0	-27
Chr04	13100000	13200000	-1	-1	-1	-1	-1	-1	-1	-1	-1	-1	-1	-1	-1	-1	-1	-1	-1	-1	-1	-1	-1	-1	-1	-1	-1	-1	-1	0	-27
Chr04	13200000	13300000	-1	-1	-1	-1	-1	-1	-1	-1	-1	-1	-1	-1	-1	-1	-1	-1	-1	-1	-1	-1	-1	-1	-1	-1	-1	-1	-1	0	-27
Chr04	13300000	13400000	-1	-1	-1	-1	-1	-1	-1	-1	-1	-1	-1	-1	-1	-1	-1	-1	-1	-1	-1	-1	-1	-1	-1	-1	-1	-1	-1	0	-27
Chr04	13400000	13500000	-1	-1	-1	-1	-1	-1	-1	-1	-1	-1	-1	-1	-1	-1	-1	-1	-1	-1	-1	-1	-1	-1	-1	-1	-1	-1	-1	0	-27
Chr04	13500000	13600000	-1	-1	-1	-1	-1	-1	-1	-1	-1	-1	-1	-1	-1	-1	-1	-1	-1	-1	-1	-1	-1	-1	-1	-1	-1	-1	-1	0	-27
Chr04	13600000	13700000	-1	-1	-1	-1	-1	-1	-1	-1	-1	-1	-1	-1	-1	-1	-1	-1	-1	-1	-1	-1	-1	-1	-1	-1	-1	-1	-1	0	-27
Chr04	13700000	13800000	-1	-1	-1	-1	-1	-1	-1	-1	-1	-1	-1	-1	-1	-1	-1	-1	-1	-1	-1	-1	-1	-1	-1	-1	-1	-1	-1	0	-27
Chr04	13800000	13900000	-1	-1	-1	-1	-1	-1	-1	-1	-1	-1	-1	-1	-1	-1	-1	-1	-1	-1	-1	-1	-1	-1	-1	-1	-1	-1	-1	0	-27
Chr04	13900000	14000000	-1	-1	-1	-1	-1	-1	-1	-1	-1	-1	-1	-1	-1	-1	-1	-1	-1	-1	-1	-1	-1	-1	-1	-1	-1	-1	-1	0	-27
Chr04	14000000	14100000	-1	-1	-1	-1	-1	-1	-1	-1	-1	-1	-1	-1	-1	-1	-1	-1	-1	-1	-1	-1	-1	-1	-1	-1	-1	-1	-1	0	-27
Chr04	14100000	14200000	-1	-1	-1	-1	-1	-1	-1	-1	-1	-1	-1	-1	-1	-1	-1	-1	-1	-1	-1	-1	-1	-1	-1	-1	-1	-1	-1	0	-27
Chr04	14200000	14300000	-1	-1	-1	-1	-1	-1	-1	-1	-1	-1	-1	-1	-1	-1	-1	-1	-1	-1	-1	-1	-1	-1	-1	-1	-1	-1	-1	0	-27
Chr04	14300000	14400000	-1	-1	-1	-1	-1	-1	-1	-1	-1	-1	-1	-1	-1	-1	-1	-1	-1	-1	-1	-1	-1	-1	-1	-1	-1	-1	-1	0	-27
Chr04	14400000	14500000	-1	-1	-1	-1	-1	-1	-1	-1	-1	-1	-1	-1	-1	-1	-1	-1	-1	-1	-1	-1	-1	-1	-1	-1	-1	-1	-1	0	-27
Chr04	14500000	14600000	-1	-1	-1	-1	-1	1	1	-1	-1	-1	-1	-1	-1	-1	1	-1	-1	-1	-1	1	-1	-1	1	-1	-1	-1	-1	5	-22
Chr04	14600000	14700000	-1	-1	-1	-1	-1	-1	-1	-1	-1	-1	-1	-1	-1	-1	-1	-1	-1	-1	-1	-1	-1	-1	-1	-1	-1	-1	-1	0	-27
Chr04	14700000	14800000	-1	-1	-1	-1	-1	-1	-1	-1	-1	-1	-1	-1	-1	-1	-1	-1	-1	-1	-1	-1	-1	-1	-1	-1	-1	-1	-1	0	-27
Chr04	14800000	14900000	-1	-1	-1	-1	-1	-1	-1	-1	-1	-1	-1	-1	-1	-1	-1	-1	-1	-1	-1	-1	-1	-1	-1	-1	-1	-1	-1	0	-27
Chr04	14900000	15000000	-1	-1	-1	-1	-1	1	-1	-1	-1	-1	-1	-1	-1	-1	-1	-1	-1	-1	-1	-1	-1	-1	-1	-1	-1	-1	-1	1	-26
Chr04	15000000	15100000	-1	-1	-1	-1	-1	-1	-1	-1	-1	-1	-1	-1	-1	-1	-1	-1	-1	-1	-1	-1	-1	-1	-1	-1	-1	-1	-1	0	-27
Chr04	15100000	15200000	-1	-1	1	-1	-1	1	-1	-1	-1	-1	-1	-1	1	-1	-1	1	-1	-1	1	-1	1	-1	-1	-1	1	-1	-1	7	-20
Chr04	15200000	15300000	-1	-1	1	-1	-1	1	1	-1	1	-1	-1	-1	1	1	1	-1	1	1	1	-1	1	-1	-1	1	1	1	-1	14	-13
Chr04	15300000	15400000	-1	-1	1	1	1	1	1	1	1	-1	1	-1	1	1	1	-1	1	1	1	1	1	-1	1	1	1	1	-1	20	-7
Chr04	15400000	15500000	-1	-1	-1	-1	-1	-1	-1	-1	-1	-1	-1	-1	-1	-1	-1	-1	-1	-1	-1	-1	-1	-1	-1	-1	-1	-1	-1	0	-27
Chr04	15500000	15600000	-1	-1	-1	-1	-1	-1	-1	-1	-1	-1	-1	-1	-1	-1	-1	-1	-1	-1	-1	-1	-1	-1	-1	-1	-1	-1	-1	0	-27
Chr04	15600000	15700000	-1	-1	-1	-1	-1	-1	-1	-1	-1	-1	-1	-1	-1	-1	-1	-1	-1	-1	-1	-1	-1	-1	-1	-1	-1	-1	-1	0	-27
Chr04	15700000	15800000	-1	-1	-1	-1	-1	-1	-1	-1	-1	-1	-1	-1	-1	-1	-1	-1	-1	-1	-1	-1	-1	-1	-1	-1	-1	-1	-1	0	-27
Chr04	15800000	15900000	-1	-1	-1	-1	-1	-1	-1	-1	-1	-1	-1	-1	-1	-1	-1	-1	-1	-1	-1	-1	-1	-1	-1	-1	-1	-1	-1	0	-27
Chr04	15900000	16000000	-1	-1	-1	-1	-1	-1	-1	-1	-1	-1	-1	-1	-1	-1	-1	-1	-1	-1	-1	-1	-1	-1	-1	-1	-1	-1	-1	0	-27
Chr04	16000000	16100000	-1	-1	-1	-1	-1	-1	-1	-1	-1	-1	-1	-1	-1	-1	-1	-1	-1	-1	-1	-1	-1	-1	-1	-1	-1	-1	-1	0	-27
Chr04	16100000	16200000	-1	-1	-1	-1	-1	-1	-1	-1	-1	-1	-1	-1	-1	-1	-1	-1	-1	-1	-1	-1	-1	-1	-1	-1	-1	-1	-1	0	-27
Chr04	16200000	16300000	-1	-1	-1	-1	-1	-1	-1	-1	-1	-1	-1	-1	-1	-1	-1	-1	-1	-1	-1	-1	-1	-1	-1	-1	-1	-1	-1	0	-27
Chr04	16300000	16400000	-1	-1	-1	-1	-1	-1	-1	-1	-1	-1	-1	-1	-1	-1	-1	-1	-1	-1	-1	-1	-1	-1	-1	-1	-1	-1	-1	0	-27
Chr04	16400000	16500000	-1	-1	-1	-1	-1	-1	-1	-1	-1	-1	-1	-1	-1	-1	-1	-1	-1	-1	-1	-1	-1	-1	-1	-1	-1	-1	-1	0	-27
Chr04	16500000	16600000	-1	-1	-1	-1	-1	-1	-1	-1	-1	-1	-1	-1	-1	-1	-1	-1	-1	-1	-1	-1	-1	-1	-1	-1	-1	-1	-1	0	-27
Chr04	16600000	16700000	-1	-1	-1	-1	-1	-1	-1	-1	-1	-1	-1	-1	-1	-1	-1	-1	-1	-1	-1	-1	-1	-1	-1	-1	-1	-1	-1	0	-27
Chr04	16700000	16800000	-1	-1	-1	-1	-1	-1	-1	-1	-1	-1	-1	-1	-1	-1	-1	-1	-1	-1	-1	-1	-1	-1	-1	-1	-1	-1	-1	0	-27
Chr04	16800000	16900000	-1	-1	-1	-1	-1	-1	-1	-1	-1	-1	-1	-1	-1	-1	-1	-1	-1	-1	-1	-1	-1	-1	-1	-1	-1	-1	-1	0	-27
Chr04	16900000	17000000	-1	-1	-1	-1	-1	-1	-1	-1	-1	-1	-1	-1	-1	-1	-1	-1	-1	-1	-1	-1	-1	-1	-1	-1	-1	-1	-1	0	-27
Chr04	17000000	17100000	-1	-1	-1	-1	-1	-1	-1	-1	-1	-1	-1	-1	-1	-1	-1	-1	-1	-1	-1	-1	-1	-1	-1	-1	-1	-1	-1	0	-27
Chr04	17100000	17200000	-1	-1	-1	-1	-1	-1	-1	-1	-1	-1	-1	-1	-1	-1	-1	-1	-1	-1	-1	-1	-1	-1	-1	-1	-1	-1	-1	0	-27
Chr04	17200000	17300000	-1	-1	1	1	1	1	1	-1	1	1	1	-1	1	1	1	1	1	1	1	1	1	-1	1	1	1	1	1	22	-5
Chr04	17300000	17400000	-1	-1	1	1	-1	1	1	-1	1	-1	1	-1	1	-1	1	1	1	1	1	1	1	-1	-1	1	1	1	-1	17	-10
Chr04	17400000	17500000	-1	-1	-1	-1	-1	1	-1	-1	-1	-1	-1	-1	-1	-1	-1	-1	-1	-1	-1	-1	-1	-1	-1	-1	1	-1	-1	2	-25
Chr04	17500000	17600000	-1	-1	-1	-1	-1	1	-1	-1	-1	-1	-1	-1	-1	-1	-1	-1	-1	-1	-1	-1	-1	-1	-1	-1	-1	-1	-1	1	-26
Chr04	17600000	17700000	-1	-1	-1	-1	-1	-1	-1	-1	-1	-1	-1	-1	-1	-1	-1	-1	-1	-1	-1	-1	-1	-1	-1	-1	-1	-1	-1	0	-27
Chr04	17700000	17800000	-1	-1	-1	-1	-1	-1	-1	-1	-1	-1	-1	-1	-1	-1	-1	-1	-1	-1	-1	-1	-1	-1	-1	-1	-1	-1	-1	0	-27
Chr04	17800000	17900000	-1	-1	-1	-1	-1	1	-1	-1	-1	-1	-1	-1	-1	-1	1	-1	-1	-1	-1	-1	-1	-1	-1	-1	-1	-1	-1	2	-25
Chr04	17900000	18000000	-1	-1	-1	-1	-1	-1	-1	-1	-1	-1	-1	-1	-1	-1	-1	-1	-1	-1	-1	-1	-1	-1	-1	-1	-1	-1	-1	0	-27
Chr04	18000000	18100000	-1	-1	-1	-1	-1	-1	-1	-1	-1	-1	-1	-1	-1	-1	-1	-1	-1	-1	-1	-1	-1	-1	-1	-1	-1	-1	-1	0	-27
Chr04	18100000	18200000	-1	-1	-1	-1	-1	1	-1	-1	-1	-1	-1	-1	-1	-1	-1	-1	-1	-1	-1	-1	-1	-1	-1	-1	1	-1	-1	2	-25
Chr04	18200000	18300000	-1	-1	-1	-1	-1	-1	-1	-1	-1	-1	-1	-1	-1	-1	-1	-1	-1	-1	-1	-1	-1	-1	-1	-1	-1	-1	-1	0	-27
Chr04	18300000	18400000	-1	-1	-1	-1	-1	1	-1	-1	-1	-1	-1	-1	-1	-1	-1	-1	-1	-1	-1	-1	-1	-1	-1	-1	-1	-1	-1	1	-26
Chr04	18400000	18500000	-1	-1	1	-1	1	1	1	-1	1	-1	-1	-1	1	1	1	-1	1	1	-1	1	-1	-1	1	-1	1	1	-1	14	-13
Chr04	18500000	18600000	-1	-1	-1	-1	-1	-1	-1	-1	-1	-1	-1	-1	-1	-1	-1	-1	-1	-1	-1	-1	-1	-1	-1	-1	-1	-1	-1	0	-27
Chr04	18600000	18700000	-1	-1	-1	-1	-1	-1	-1	-1	-1	-1	-1	-1	-1	-1	-1	-1	-1	-1	-1	-1	-1	-1	-1	-1	-1	-1	-1	0	-27
Chr04	18700000	18800000	-1	-1	-1	-1	-1	-1	-1	-1	-1	-1	-1	-1	-1	-1	-1	-1	-1	-1	-1	-1	-1	-1	-1	-1	-1	-1	-1	0	-27
Chr04	18800000	18900000	-1	-1	-1	-1	-1	-1	-1	-1	-1	-1	-1	-1	-1	-1	-1	-1	-1	-1	-1	-1	-1	-1	-1	-1	-1	-1	-1	0	-27
Chr04	18900000	19000000	-1	-1	-1	-1	-1	-1	-1	-1	-1	-1	-1	-1	-1	-1	-1	-1	-1	-1	-1	-1	-1	-1	-1	-1	-1	-1	-1	0	-27
Chr04	19000000	19100000	-1	-1	-1	-1	-1	-1	-1	-1	-1	-1	-1	-1	-1	-1	-1	-1	-1	-1	-1	-1	-1	-1	-1	-1	-1	-1	-1	0	-27
Chr04	19100000	19200000	-1	-1	-1	-1	-1	-1	-1	-1	-1	-1	-1	-1	-1	-1	-1	-1	-1	-1	-1	-1	-1	-1	-1	-1	-1	-1	-1	0	-27
Chr04	19200000	19300000	-1	-1	-1	-1	-1	-1	-1	-1	-1	-1	-1	-1	-1	-1	-1	-1	-1	-1	-1	-1	-1	-1	-1	-1	-1	-1	-1	0	-27
Chr04	19300000	19400000	-1	-1	-1	-1	-1	-1	-1	-1	-1	-1	-1	-1	-1	-1	-1	-1	-1	-1	-1	-1	-1	-1	-1	-1	-1	-1	-1	0	-27
Chr04	19400000	19500000	-1	-1	1	1	1	1	1	-1	1	-1	1	-1	1	-1	1	1	1	1	1	1	1	-1	1	1	1	1	1	20	-7
Chr04	19500000	19600000	-1	-1	1	1	-1	1	1	-1	1	-1	-1	-1	-1	-1	1	1	-1	1	1	-1	1	-1	-1	1	1	-1	-1	12	-15
Chr04	19600000	19700000	-1	-1	-1	-1	-1	-1	-1	-1	-1	-1	-1	-1	-1	-1	-1	-1	-1	-1	-1	-1	-1	-1	-1	-1	-1	-1	-1	0	-27
Chr04	19700000	19800000	-1	-1	-1	-1	-1	-1	-1	-1	-1	-1	-1	-1	-1	-1	-1	-1	-1	-1	-1	-1	-1	-1	-1	-1	-1	-1	-1	0	-27
Chr04	19800000	19900000	-1	-1	-1	-1	-1	-1	-1	-1	-1	-1	-1	-1	-1	-1	-1	-1	-1	-1	-1	-1	-1	-1	-1	-1	-1	-1	-1	0	-27
Chr04	19900000	20000000	-1	-1	-1	-1	-1	-1	-1	-1	-1	-1	-1	-1	-1	-1	-1	-1	-1	-1	-1	-1	-1	-1	-1	-1	-1	-1	-1	0	-27
Chr04	20000000	20100000	-1	-1	-1	-1	-1	-1	-1	-1	-1	-1	-1	-1	-1	-1	-1	-1	-1	-1	-1	-1	0	-1	-1	0	-1	-1	-1	0	-25
Chr04	20100000	20200000	-1	-1	-1	-1	-1	-1	-1	-1	-1	-1	-1	-1	-1	-1	-1	-1	-1	-1	-1	-1	-1	-1	-1	-1	-1	-1	-1	0	-27
Chr04	20200000	20300000	-1	-1	-1	-1	-1	-1	-1	-1	-1	-1	-1	-1	-1	-1	-1	-1	-1	-1	-1	-1	-1	-1	-1	-1	-1	-1	-1	0	-27
Chr04	20300000	20400000	-1	-1	-1	-1	-1	-1	-1	-1	-1	-1	-1	-1	-1	-1	-1	-1	-1	-1	-1	-1	-1	-1	-1	-1	-1	-1	-1	0	-27
Chr04	20400000	20500000	-1	-1	-1	-1	-1	-1	-1	-1	-1	-1	-1	-1	-1	-1	-1	-1	-1	-1	-1	-1	-1	-1	-1	-1	-1	-1	-1	0	-27
Chr04	20500000	20600000	-1	-1	-1	-1	-1	-1	-1	-1	-1	-1	-1	-1	-1	-1	-1	-1	-1	-1	-1	-1	-1	-1	-1	-1	-1	-1	-1	0	-27
Chr04	20600000	20700000	-1	-1	-1	-1	-1	-1	-1	-1	-1	-1	-1	-1	-1	-1	-1	-1	-1	-1	-1	-1	-1	-1	-1	-1	-1	-1	-1	0	-27
Chr04	20700000	20800000	-1	-1	-1	-1	-1	-1	-1	-1	-1	-1	-1	-1	-1	-1	-1	-1	-1	-1	-1	-1	-1	-1	-1	-1	-1	-1	-1	0	-27
Chr04	20800000	20900000	-1	-1	-1	-1	-1	-1	-1	-1	-1	-1	-1	-1	-1	-1	-1	-1	-1	-1	-1	-1	-1	-1	-1	-1	-1	-1	-1	0	-27
Chr04	20900000	21000000	-1	-1	-1	-1	-1	-1	-1	-1	-1	-1	-1	-1	-1	-1	-1	-1	-1	-1	-1	-1	-1	-1	-1	-1	-1	-1	-1	0	-27
Chr04	21000000	21100000	-1	-1	-1	-1	-1	-1	-1	-1	-1	-1	-1	-1	-1	-1	-1	-1	-1	-1	-1	-1	0	-1	-1	0	-1	-1	-1	0	-25
Chr04	21100000	21200000	0	0	-1	0	-1	-1	-1	0	-1	-1	0	-1	-1	-1	-1	-1	0	0	-1	0	0	-1	0	0	-1	-1	-1	0	-16
Chr04	21200000	21300000	-1	-1	-1	-1	-1	-1	-1	-1	-1	-1	-1	-1	-1	-1	-1	-1	0	0	-1	0	-1	-1	0	-1	-1	-1	-1	0	-23
Chr04	21300000	21400000	-1	-1	-1	-1	-1	-1	-1	-1	-1	-1	-1	-1	-1	-1	-1	-1	-1	-1	-1	-1	0	-1	0	0	-1	-1	-1	0	-24
Chr04	21400000	21500000	0	0	-1	0	-1	-1	-1	0	-1	-1	0	-1	-1	-1	-1	-1	0	0	-1	0	0	-1	0	0	-1	-1	-1	0	-16
Chr04	21500000	21600000	-1	-1	-1	-1	-1	-1	-1	-1	-1	-1	-1	-1	-1	-1	-1	-1	-1	-1	-1	-1	-1	-1	-1	-1	-1	-1	-1	0	-27
Chr04	21600000	21700000	-1	-1	-1	-1	-1	-1	-1	-1	-1	-1	-1	-1	-1	-1	-1	-1	-1	-1	-1	-1	-1	-1	-1	-1	-1	-1	-1	0	-27
Chr04	21700000	21800000	-1	-1	-1	-1	-1	-1	-1	-1	-1	-1	-1	-1	-1	-1	-1	-1	-1	-1	-1	-1	-1	-1	-1	-1	-1	-1	-1	0	-27
Chr04	21800000	21900000	-1	-1	-1	-1	-1	-1	-1	-1	-1	-1	-1	-1	-1	-1	-1	-1	-1	-1	-1	-1	-1	-1	-1	-1	-1	-1	-1	0	-27
Chr04	21900000	22000000	-1	-1	-1	-1	-1	-1	-1	-1	-1	-1	-1	-1	-1	-1	-1	-1	-1	-1	-1	-1	-1	-1	-1	-1	-1	-1	-1	0	-27
Chr04	22000000	22100000	-1	-1	-1	-1	-1	-1	-1	-1	-1	-1	-1	-1	-1	-1	-1	-1	-1	-1	-1	-1	-1	-1	-1	-1	-1	-1	-1	0	-27
Chr04	22100000	22200000	-1	-1	-1	-1	-1	-1	-1	-1	-1	-1	-1	-1	-1	-1	-1	-1	-1	-1	-1	-1	-1	-1	-1	-1	-1	-1	-1	0	-27
Chr04	22200000	22300000	-1	-1	-1	-1	-1	-1	-1	-1	-1	-1	-1	-1	-1	-1	-1	-1	-1	-1	-1	-1	-1	-1	-1	-1	-1	-1	-1	0	-27
Chr04	22300000	22400000	-1	-1	-1	-1	-1	-1	-1	-1	-1	-1	-1	-1	-1	-1	-1	-1	-1	-1	-1	-1	-1	-1	-1	-1	-1	-1	-1	0	-27
Chr04	22400000	22500000	-1	-1	-1	-1	-1	-1	-1	-1	-1	-1	-1	-1	-1	-1	-1	-1	-1	-1	-1	-1	0	-1	0	0	-1	-1	-1	0	-24
Chr04	22500000	22600000	-1	-1	-1	-1	-1	-1	-1	-1	-1	-1	-1	-1	-1	-1	-1	-1	-1	-1	-1	-1	-1	-1	-1	-1	-1	-1	-1	0	-27
Chr04	22600000	22700000	-1	-1	-1	-1	-1	-1	-1	-1	-1	-1	-1	-1	-1	-1	-1	-1	0	0	-1	-1	0	-1	0	0	-1	-1	-1	0	-22
Chr04	22700000	22800000	-1	-1	-1	-1	-1	-1	-1	-1	-1	-1	-1	-1	-1	-1	-1	-1	-1	-1	-1	-1	-1	-1	-1	-1	-1	-1	-1	0	-27
Chr04	22800000	22900000	-1	-1	-1	-1	-1	-1	-1	-1	-1	-1	-1	-1	-1	-1	-1	-1	-1	-1	-1	-1	-1	-1	-1	-1	-1	-1	-1	0	-27
Chr04	22900000	23000000	-1	-1	-1	-1	-1	-1	-1	-1	-1	-1	-1	-1	-1	-1	-1	-1	-1	-1	-1	-1	-1	-1	-1	-1	-1	-1	-1	0	-27
Chr04	23000000	23100000	-1	-1	1	-1	-1	1	1	-1	1	-1	-1	-1	1	1	1	1	1	1	1	1	-1	-1	-1	-1	1	1	-1	14	-13
Chr04	23100000	23200000	-1	-1	-1	-1	-1	-1	-1	-1	-1	-1	-1	-1	-1	-1	-1	-1	-1	-1	-1	-1	-1	-1	-1	-1	-1	-1	-1	0	-27
Chr04	23200000	23300000	-1	-1	-1	-1	-1	-1	-1	-1	-1	-1	-1	-1	-1	-1	-1	-1	-1	-1	-1	-1	-1	-1	-1	-1	-1	-1	-1	0	-27
Chr04	23300000	23400000	-1	-1	-1	-1	-1	-1	-1	-1	-1	-1	-1	-1	-1	-1	-1	-1	-1	-1	-1	-1	-1	-1	-1	-1	-1	-1	-1	0	-27
Chr04	23400000	23500000	-1	-1	-1	-1	-1	-1	-1	-1	-1	-1	-1	-1	-1	-1	-1	-1	-1	-1	-1	-1	-1	-1	-1	-1	-1	-1	-1	0	-27
Chr04	23500000	23600000	-1	-1	-1	-1	-1	-1	-1	-1	-1	-1	-1	-1	-1	-1	-1	-1	-1	-1	-1	-1	-1	-1	-1	-1	-1	-1	-1	0	-27
Chr04	23600000	23700000	-1	-1	-1	-1	-1	-1	-1	-1	-1	-1	-1	-1	-1	-1	-1	-1	-1	-1	-1	-1	-1	-1	-1	-1	-1	-1	-1	0	-27
Chr04	23700000	23800000	-1	-1	-1	-1	-1	-1	-1	-1	-1	-1	-1	-1	-1	-1	-1	-1	-1	-1	-1	-1	0	-1	-1	-1	-1	-1	-1	0	-26
Chr04	23800000	23900000	-1	0	-1	-1	-1	-1	-1	-1	-1	-1	0	-1	-1	-1	-1	-1	0	0	-1	0	0	-1	-1	-1	-1	-1	-1	0	-21
Chr04	23900000	24000000	-1	-1	-1	-1	-1	-1	-1	-1	-1	-1	-1	-1	-1	-1	-1	-1	-1	-1	-1	-1	-1	-1	-1	-1	-1	-1	-1	0	-27
Chr04	24000000	24100000	-1	-1	-1	-1	-1	-1	-1	-1	-1	-1	-1	-1	-1	-1	-1	-1	-1	-1	-1	-1	-1	-1	-1	-1	-1	-1	-1	0	-27
Chr04	24100000	24200000	-1	-1	-1	-1	-1	-1	-1	-1	-1	-1	-1	-1	-1	-1	-1	-1	-1	-1	-1	-1	-1	-1	-1	-1	-1	-1	-1	0	-27
Chr04	24200000	24300000	-1	-1	-1	-1	-1	-1	-1	-1	-1	-1	-1	-1	-1	-1	-1	-1	-1	-1	-1	-1	-1	-1	-1	-1	-1	-1	-1	0	-27
Chr04	24300000	24400000	-1	-1	-1	-1	-1	-1	-1	-1	-1	-1	-1	-1	-1	-1	-1	-1	-1	-1	-1	-1	-1	-1	-1	-1	-1	-1	-1	0	-27
Chr04	24400000	24500000	-1	-1	-1	-1	-1	-1	-1	-1	-1	-1	-1	-1	-1	-1	-1	-1	-1	-1	-1	-1	-1	-1	0	-1	-1	-1	-1	0	-26
Chr04	24500000	24600000	-1	-1	-1	-1	-1	-1	-1	-1	-1	-1	-1	-1	-1	-1	-1	-1	-1	-1	-1	-1	-1	-1	-1	-1	-1	-1	-1	0	-27
Chr04	24600000	24700000	-1	-1	-1	-1	-1	-1	-1	-1	-1	-1	-1	-1	-1	-1	-1	-1	-1	-1	-1	-1	-1	-1	-1	-1	-1	-1	-1	0	-27
Chr04	24700000	24800000	-1	-1	-1	-1	-1	-1	-1	-1	-1	-1	-1	-1	-1	-1	-1	-1	-1	-1	-1	-1	-1	-1	-1	-1	-1	-1	-1	0	-27
Chr04	24800000	24900000	-1	-1	-1	-1	-1	-1	-1	-1	-1	-1	-1	-1	-1	-1	-1	-1	-1	-1	-1	-1	0	-1	0	0	-1	-1	-1	0	-24
Chr04	24900000	25000000	0	-1	-1	0	-1	-1	-1	0	-1	-1	-1	-1	-1	-1	-1	-1	0	0	-1	0	0	-1	0	0	-1	-1	-1	0	-18
Chr04	25000000	25100000	-1	-1	-1	-1	-1	-1	-1	-1	-1	-1	-1	-1	-1	-1	-1	-1	-1	-1	-1	-1	-1	-1	-1	-1	-1	-1	-1	0	-27
Chr04	25100000	25200000	-1	-1	-1	-1	-1	-1	-1	-1	-1	-1	-1	-1	-1	-1	-1	-1	-1	-1	-1	-1	-1	-1	-1	-1	-1	-1	-1	0	-27
Chr04	25200000	25300000	-1	-1	-1	0	-1	-1	-1	-1	-1	-1	-1	-1	-1	-1	-1	-1	0	0	-1	0	0	-1	-1	0	-1	-1	-1	0	-21
Chr04	25300000	25400000	0	0	0	0	0	0	0	0	0	0	0	0	0	0	0	0	0	0	0	0	0	0	0	0	0	0	0	0	0
Chr04	25400000	25500000	0	0	0	0	0	0	0	0	0	0	0	0	0	0	0	0	0	0	0	0	0	0	0	0	0	0	0	0	0
Chr04	25500000	25600000	0	0	-1	0	-1	0	-1	0	-1	-1	0	-1	-1	0	-1	-1	0	0	-1	0	0	-1	0	0	-1	-1	-1	0	-14
Chr04	25600000	25700000	-1	-1	-1	-1	-1	-1	-1	-1	-1	-1	-1	-1	-1	-1	-1	-1	-1	-1	-1	-1	-1	-1	-1	-1	-1	-1	-1	0	-27
Chr04	25700000	25800000	-1	-1	-1	-1	-1	-1	-1	-1	-1	-1	-1	-1	-1	-1	-1	-1	-1	-1	-1	-1	-1	-1	-1	-1	-1	-1	-1	0	-27
Chr04	25800000	25900000	-1	-1	-1	-1	-1	1	-1	-1	-1	-1	-1	-1	-1	-1	-1	-1	-1	-1	-1	-1	-1	-1	-1	-1	-1	-1	-1	1	-26
Chr04	25900000	26000000	-1	-1	-1	-1	-1	-1	-1	-1	-1	-1	-1	-1	-1	-1	-1	-1	-1	-1	-1	-1	-1	-1	-1	-1	-1	-1	-1	0	-27
Chr04	26000000	26100000	-1	-1	1	1	-1	1	1	-1	1	-1	-1	-1	1	-1	1	1	-1	-1	1	-1	1	-1	-1	1	1	1	-1	13	-14
Chr04	26100000	26200000	-1	-1	-1	-1	-1	-1	-1	-1	-1	-1	-1	-1	-1	-1	-1	-1	-1	-1	-1	-1	-1	-1	-1	-1	-1	-1	-1	0	-27
Chr04	26200000	26300000	-1	-1	-1	-1	-1	-1	-1	-1	-1	-1	-1	-1	-1	-1	-1	-1	-1	-1	-1	-1	-1	-1	-1	-1	-1	-1	-1	0	-27
Chr04	26300000	26400000	-1	-1	-1	-1	-1	-1	-1	-1	-1	-1	-1	-1	-1	-1	-1	-1	-1	-1	-1	-1	-1	-1	-1	-1	-1	-1	-1	0	-27
Chr04	26400000	26500000	-1	-1	-1	-1	-1	-1	-1	-1	-1	-1	-1	-1	-1	-1	-1	-1	-1	-1	-1	-1	-1	-1	-1	-1	-1	-1	-1	0	-27
Chr04	26500000	26600000	-1	-1	-1	-1	-1	-1	-1	-1	-1	-1	-1	-1	-1	0	-1	-1	-1	-1	-1	-1	-1	-1	-1	-1	-1	-1	-1	0	-26
Chr04	26600000	26700000	-1	-1	-1	-1	-1	-1	-1	-1	-1	-1	-1	-1	-1	-1	-1	-1	-1	-1	-1	-1	-1	-1	-1	-1	-1	-1	-1	0	-27
Chr04	26700000	26800000	-1	-1	-1	-1	-1	-1	-1	-1	-1	-1	-1	-1	-1	-1	-1	-1	-1	-1	-1	-1	-1	-1	-1	-1	-1	-1	-1	0	-27
Chr04	26800000	26900000	-1	-1	-1	-1	-1	-1	-1	-1	-1	-1	-1	-1	-1	-1	-1	-1	-1	-1	-1	-1	-1	-1	-1	-1	-1	-1	-1	0	-27
Chr04	26900000	27000000	-1	-1	-1	-1	-1	-1	-1	-1	-1	-1	-1	-1	-1	-1	-1	-1	-1	-1	-1	-1	-1	-1	-1	-1	-1	-1	-1	0	-27
Chr04	27000000	27100000	-1	-1	-1	-1	-1	-1	-1	-1	-1	-1	-1	-1	-1	-1	-1	-1	-1	-1	-1	-1	-1	-1	-1	-1	-1	-1	-1	0	-27
Chr04	27100000	27200000	-1	-1	-1	-1	-1	-1	-1	-1	-1	-1	-1	-1	-1	-1	-1	-1	-1	-1	-1	-1	-1	-1	-1	-1	-1	-1	-1	0	-27
Chr04	27200000	27300000	-1	-1	-1	-1	-1	-1	-1	-1	-1	-1	-1	-1	-1	-1	-1	-1	-1	-1	-1	-1	-1	-1	-1	-1	-1	-1	-1	0	-27
Chr04	27300000	27400000	-1	-1	-1	0	-1	-1	-1	-1	-1	-1	-1	-1	-1	-1	-1	-1	-1	-1	-1	-1	-1	-1	0	0	-1	-1	-1	0	-24
Chr04	27400000	27500000	-1	-1	-1	-1	-1	-1	-1	-1	-1	-1	-1	-1	-1	-1	-1	-1	-1	-1	-1	-1	0	-1	0	-1	-1	-1	-1	0	-25
Chr04	27500000	27600000	0	0	0	0	0	0	0	0	0	0	0	0	0	0	0	0	0	0	0	0	0	0	0	0	0	0	0	0	0
Chr04	27600000	27700000	0	0	0	0	0	0	0	0	0	0	0	0	0	0	0	0	0	0	0	0	0	0	0	0	0	0	0	0	0
Chr04	27700000	27800000	-1	-1	-1	-1	-1	-1	-1	0	-1	-1	-1	-1	-1	-1	-1	-1	-1	0	-1	-1	0	-1	-1	0	-1	-1	-1	0	-23
Chr04	27800000	27900000	-1	-1	-1	-1	-1	-1	-1	-1	-1	-1	-1	-1	-1	-1	-1	-1	-1	-1	-1	-1	0	-1	0	-1	-1	-1	-1	0	-25
Chr04	27900000	28000000	0	0	0	0	0	0	0	-1	0	0	0	0	0	0	0	0	0	0	0	0	0	0	0	0	0	0	0	0	-1
Chr04	28000000	28100000	-1	0	-1	-1	-1	-1	-1	0	-1	-1	0	-1	-1	-1	-1	-1	0	0	-1	0	0	-1	0	-1	-1	-1	-1	0	-19
Chr04	28100000	28200000	-1	0	-1	-1	-1	0	-1	0	0	-1	0	-1	-1	-1	0	-1	0	0	-1	0	0	-1	0	-1	-1	-1	-1	0	-16
Chr04	28200000	28300000	0	0	0	0	0	0	0	0	0	0	0	0	0	0	0	0	0	0	0	0	0	0	0	0	0	0	0	0	0
Chr04	28300000	28400000	0	0	0	0	0	0	0	0	0	0	0	0	0	0	0	0	0	0	0	0	0	0	0	0	0	0	0	0	0
Chr04	28400000	28500000	0	0	0	0	0	0	0	0	0	0	0	0	0	0	0	0	0	0	0	0	0	0	0	0	0	0	0	0	0
Chr04	28500000	28600000	0	0	0	0	0	0	0	0	0	0	0	0	0	0	0	0	0	0	0	0	0	0	0	0	0	0	0	0	0
Chr04	28600000	28700000	0	0	0	0	0	0	0	0	0	0	0	0	0	0	0	0	0	0	0	0	0	0	0	0	0	0	0	0	0
Chr04	28700000	28800000	0	0	0	0	0	0	0	0	0	0	0	0	0	0	0	0	0	0	0	0	0	0	0	0	0	0	0	0	0
Chr04	28800000	28900000	0	0	0	0	0	0	0	0	0	-1	0	-1	0	0	0	0	0	0	0	0	0	-1	0	0	0	0	0	0	-3
Chr04	28900000	29000000	-1	-1	-1	-1	-1	-1	-1	-1	-1	-1	-1	-1	-1	-1	-1	-1	-1	-1	-1	-1	-1	-1	-1	-1	-1	-1	-1	0	-27
Chr04	29000000	29100000	-1	-1	-1	-1	-1	0	-1	-1	-1	-1	-1	-1	-1	-1	-1	-1	-1	0	-1	-1	0	-1	0	0	-1	-1	-1	0	-22
Chr04	29100000	29200000	-1	-1	-1	-1	-1	0	-1	-1	-1	-1	-1	-1	-1	-1	-1	-1	-1	-1	-1	-1	0	-1	0	-1	-1	-1	-1	0	-24
Chr04	29200000	29300000	-1	-1	-1	-1	-1	-1	-1	-1	-1	-1	-1	-1	-1	-1	-1	-1	-1	-1	-1	-1	-1	-1	-1	-1	-1	-1	-1	0	-27
Chr04	29300000	29400000	-1	-1	-1	-1	-1	-1	-1	-1	-1	-1	-1	-1	-1	-1	-1	-1	-1	-1	-1	-1	-1	-1	-1	-1	-1	-1	-1	0	-27
Chr04	29400000	29500000	-1	-1	-1	-1	-1	-1	-1	-1	1	-1	-1	-1	-1	-1	-1	-1	-1	-1	-1	-1	-1	-1	-1	-1	1	-1	-1	2	-25
Chr04	29500000	29600000	-1	-1	-1	-1	-1	-1	-1	-1	-1	-1	-1	-1	-1	-1	-1	-1	-1	-1	-1	-1	-1	-1	-1	-1	-1	-1	-1	0	-27
Chr04	29600000	29700000	-1	-1	-1	-1	-1	-1	-1	-1	-1	-1	-1	-1	-1	-1	-1	-1	-1	-1	-1	-1	-1	-1	-1	-1	-1	-1	-1	0	-27
Chr04	29700000	29800000	-1	-1	-1	-1	-1	-1	-1	-1	-1	-1	-1	-1	-1	-1	-1	-1	-1	-1	-1	-1	-1	-1	-1	-1	-1	-1	-1	0	-27
Chr04	29800000	29900000	-1	-1	-1	-1	-1	-1	-1	-1	-1	-1	-1	-1	-1	-1	-1	-1	-1	-1	-1	-1	-1	-1	-1	-1	-1	-1	-1	0	-27
Chr04	29900000	30000000	-1	-1	-1	-1	-1	-1	-1	-1	-1	-1	-1	-1	-1	-1	-1	-1	-1	-1	-1	-1	-1	-1	-1	-1	-1	-1	-1	0	-27
Chr04	30000000	30100000	-1	-1	-1	-1	-1	-1	-1	-1	-1	-1	-1	-1	-1	-1	-1	-1	-1	-1	-1	-1	-1	-1	-1	-1	-1	-1	-1	0	-27
Chr04	30100000	30200000	-1	-1	-1	-1	-1	-1	-1	-1	-1	-1	-1	-1	-1	-1	-1	-1	-1	-1	-1	-1	-1	-1	-1	-1	-1	-1	-1	0	-27
Chr04	30200000	30300000	-1	-1	-1	-1	-1	-1	-1	-1	-1	-1	-1	-1	-1	-1	-1	-1	-1	-1	-1	-1	-1	-1	-1	-1	-1	-1	-1	0	-27
Chr04	30300000	30400000	-1	-1	-1	-1	-1	-1	-1	-1	-1	-1	-1	-1	-1	-1	-1	-1	-1	-1	-1	-1	-1	-1	-1	-1	-1	-1	-1	0	-27
Chr04	30400000	30500000	-1	-1	-1	-1	-1	-1	-1	-1	-1	-1	-1	-1	-1	-1	-1	-1	-1	-1	-1	-1	-1	-1	-1	-1	-1	-1	-1	0	-27
Chr04	30500000	30600000	-1	-1	-1	-1	-1	-1	-1	-1	-1	-1	-1	-1	-1	-1	-1	-1	-1	-1	-1	-1	-1	-1	-1	-1	-1	-1	-1	0	-27
Chr04	30600000	30700000	-1	-1	-1	-1	-1	-1	-1	-1	-1	-1	-1	-1	-1	-1	-1	-1	-1	-1	-1	-1	-1	-1	-1	-1	-1	-1	-1	0	-27
Chr04	30700000	30800000	-1	-1	-1	-1	-1	-1	-1	-1	-1	-1	-1	-1	-1	-1	-1	-1	-1	-1	-1	-1	-1	-1	-1	-1	-1	-1	-1	0	-27
Chr04	30800000	30900000	-1	-1	-1	-1	-1	-1	-1	-1	-1	-1	-1	-1	-1	-1	-1	-1	-1	-1	-1	-1	-1	-1	-1	-1	-1	-1	-1	0	-27
Chr04	30900000	31000000	-1	-1	-1	-1	-1	-1	-1	-1	-1	-1	-1	-1	-1	-1	-1	-1	-1	-1	-1	-1	-1	-1	-1	-1	-1	-1	-1	0	-27
Chr04	31000000	31100000	-1	-1	-1	-1	-1	1	-1	-1	-1	-1	-1	-1	-1	-1	-1	1	-1	-1	-1	-1	-1	-1	-1	-1	1	-1	-1	3	-24
Chr04	31100000	31200000	-1	-1	-1	-1	-1	-1	-1	-1	-1	-1	-1	-1	-1	-1	-1	-1	-1	-1	-1	-1	-1	-1	-1	-1	-1	-1	-1	0	-27
Chr04	31200000	31300000	-1	-1	-1	-1	-1	-1	-1	-1	-1	-1	-1	-1	-1	-1	-1	-1	-1	-1	-1	-1	-1	-1	-1	-1	-1	-1	-1	0	-27
Chr04	31300000	31400000	-1	-1	-1	-1	-1	-1	-1	-1	-1	-1	-1	-1	-1	-1	-1	-1	-1	-1	-1	-1	-1	-1	-1	-1	-1	-1	-1	0	-27
Chr04	31400000	31500000	-1	-1	-1	-1	-1	-1	-1	-1	-1	-1	-1	-1	-1	-1	-1	-1	-1	-1	-1	-1	-1	-1	-1	-1	-1	-1	-1	0	-27
Chr04	31500000	31600000	-1	-1	-1	-1	-1	-1	-1	-1	-1	-1	-1	-1	-1	-1	-1	-1	-1	-1	-1	-1	-1	-1	-1	-1	-1	-1	-1	0	-27
Chr04	31600000	31700000	-1	-1	-1	-1	-1	-1	-1	-1	-1	-1	-1	-1	-1	-1	-1	-1	-1	-1	-1	-1	-1	-1	-1	-1	-1	-1	-1	0	-27
Chr04	31700000	31800000	-1	-1	-1	-1	-1	-1	-1	-1	-1	-1	-1	-1	-1	-1	-1	-1	-1	-1	-1	-1	-1	-1	-1	-1	-1	-1	-1	0	-27
Chr04	31800000	31900000	-1	-1	-1	-1	-1	-1	-1	-1	-1	-1	-1	-1	-1	-1	-1	-1	-1	-1	-1	-1	-1	-1	-1	-1	-1	-1	-1	0	-27
Chr04	31900000	32000000	-1	-1	-1	-1	-1	-1	-1	-1	-1	-1	-1	-1	-1	-1	-1	-1	-1	-1	-1	-1	-1	-1	-1	-1	-1	-1	-1	0	-27
Chr04	32000000	32100000	-1	-1	-1	-1	-1	-1	-1	-1	-1	-1	-1	-1	-1	-1	-1	-1	-1	-1	-1	-1	-1	-1	-1	-1	-1	-1	-1	0	-27
Chr04	32100000	32200000	-1	-1	-1	-1	-1	-1	-1	-1	-1	-1	-1	-1	-1	-1	-1	-1	-1	-1	-1	-1	-1	-1	-1	-1	-1	-1	-1	0	-27
Chr04	32200000	32300000	-1	-1	-1	-1	-1	-1	-1	-1	-1	-1	-1	-1	-1	-1	-1	-1	-1	-1	-1	-1	-1	-1	-1	-1	-1	-1	-1	0	-27
Chr04	32300000	32400000	-1	-1	-1	-1	-1	-1	-1	-1	-1	-1	-1	-1	-1	-1	-1	-1	-1	-1	-1	-1	-1	-1	-1	-1	-1	-1	-1	0	-27
Chr04	32400000	32500000	-1	-1	-1	-1	-1	-1	-1	-1	-1	-1	-1	-1	-1	-1	-1	-1	-1	-1	-1	-1	-1	-1	-1	-1	-1	-1	-1	0	-27
Chr04	32500000	32600000	-1	-1	-1	-1	-1	-1	-1	-1	-1	-1	-1	-1	-1	-1	-1	-1	-1	-1	-1	-1	-1	-1	-1	-1	-1	-1	-1	0	-27
Chr04	32600000	32700000	-1	-1	-1	-1	-1	-1	-1	-1	-1	-1	-1	-1	-1	-1	-1	-1	-1	-1	-1	-1	-1	-1	-1	-1	-1	-1	-1	0	-27
Chr04	32700000	32800000	-1	-1	-1	-1	-1	-1	-1	-1	-1	-1	-1	-1	-1	-1	-1	-1	-1	-1	-1	-1	-1	-1	-1	-1	-1	-1	-1	0	-27
Chr04	32800000	32900000	-1	-1	-1	-1	-1	-1	-1	-1	-1	-1	-1	-1	-1	-1	-1	-1	-1	-1	-1	-1	-1	-1	-1	-1	-1	-1	-1	0	-27
Chr04	32900000	33000000	-1	-1	-1	-1	-1	-1	-1	-1	-1	-1	-1	-1	-1	-1	-1	-1	-1	-1	-1	-1	-1	-1	-1	-1	-1	-1	-1	0	-27
Chr04	33000000	33100000	-1	-1	-1	-1	-1	-1	-1	-1	-1	-1	-1	-1	-1	-1	-1	-1	-1	-1	-1	-1	-1	-1	-1	-1	-1	-1	-1	0	-27
Chr04	33100000	33200000	-1	-1	-1	-1	-1	-1	-1	-1	-1	-1	-1	-1	-1	-1	-1	-1	-1	-1	-1	-1	-1	-1	-1	-1	-1	-1	-1	0	-27
Chr04	33200000	33300000	-1	-1	-1	-1	-1	-1	-1	-1	-1	-1	-1	-1	-1	-1	-1	-1	-1	-1	-1	-1	-1	-1	-1	-1	-1	-1	-1	0	-27
Chr04	33300000	33400000	-1	-1	-1	-1	-1	-1	-1	-1	-1	-1	-1	-1	-1	-1	-1	-1	-1	-1	-1	-1	-1	-1	-1	-1	-1	-1	-1	0	-27
Chr04	33400000	33500000	-1	-1	-1	-1	-1	-1	-1	-1	-1	-1	-1	-1	-1	-1	-1	-1	-1	-1	-1	-1	-1	-1	-1	-1	-1	-1	-1	0	-27
Chr04	33500000	33600000	-1	-1	-1	-1	-1	-1	-1	-1	-1	-1	-1	-1	-1	-1	-1	-1	-1	-1	-1	-1	-1	-1	-1	-1	-1	-1	-1	0	-27
Chr04	33600000	33700000	-1	-1	-1	-1	-1	-1	-1	-1	-1	-1	-1	-1	-1	-1	-1	-1	-1	-1	-1	-1	-1	-1	-1	-1	-1	-1	-1	0	-27
Chr04	33700000	33800000	-1	-1	-1	-1	-1	1	-1	-1	-1	-1	-1	-1	-1	-1	-1	-1	-1	-1	-1	-1	-1	-1	-1	-1	-1	-1	-1	1	-26
Chr04	33800000	33900000	-1	-1	-1	-1	-1	-1	-1	-1	-1	-1	-1	-1	-1	-1	-1	-1	-1	-1	-1	-1	-1	-1	-1	-1	-1	-1	-1	0	-27
Chr04	33900000	34000000	-1	-1	-1	-1	-1	-1	-1	-1	-1	-1	-1	-1	-1	-1	-1	-1	-1	-1	-1	-1	-1	-1	-1	-1	-1	-1	-1	0	-27
Chr04	34000000	34100000	-1	-1	-1	-1	-1	-1	-1	-1	-1	-1	-1	-1	-1	-1	-1	-1	-1	-1	-1	-1	-1	-1	-1	-1	-1	-1	-1	0	-27
Chr04	34100000	34200000	-1	-1	-1	-1	-1	-1	-1	-1	-1	-1	-1	-1	-1	-1	-1	-1	-1	-1	-1	-1	-1	-1	-1	-1	-1	-1	-1	0	-27
Chr04	34200000	34300000	-1	-1	-1	-1	-1	-1	-1	-1	-1	-1	-1	-1	-1	-1	-1	-1	-1	-1	-1	-1	-1	-1	-1	-1	-1	-1	-1	0	-27
Chr04	34300000	34400000	-1	-1	-1	-1	-1	-1	-1	-1	-1	-1	-1	-1	-1	-1	-1	-1	-1	-1	-1	-1	-1	-1	-1	-1	-1	-1	-1	0	-27
Chr04	34400000	34500000	-1	-1	-1	-1	-1	-1	-1	-1	-1	-1	-1	-1	-1	-1	-1	-1	-1	-1	-1	-1	-1	-1	-1	-1	-1	-1	-1	0	-27
Chr04	34500000	34600000	-1	-1	-1	-1	-1	1	-1	-1	1	-1	-1	-1	-1	-1	1	-1	-1	-1	-1	-1	-1	-1	-1	-1	-1	-1	-1	3	-24
Chr04	34600000	34700000	-1	-1	-1	-1	-1	1	-1	-1	-1	-1	-1	-1	-1	-1	1	1	-1	-1	-1	-1	-1	-1	-1	-1	1	-1	-1	4	-23
Chr04	34700000	34800000	-1	-1	-1	-1	-1	-1	-1	-1	-1	-1	-1	-1	-1	-1	-1	-1	-1	-1	-1	-1	-1	-1	-1	-1	-1	-1	-1	0	-27
Chr04	34800000	34900000	-1	-1	-1	-1	-1	-1	-1	-1	-1	-1	-1	-1	-1	-1	-1	-1	-1	-1	-1	-1	-1	-1	-1	-1	-1	-1	-1	0	-27
Chr04	34900000	35000000	-1	-1	-1	-1	-1	-1	-1	-1	-1	-1	-1	-1	-1	-1	-1	-1	-1	-1	-1	-1	-1	-1	-1	-1	-1	-1	-1	0	-27
Chr04	35000000	35100000	-1	-1	-1	-1	-1	-1	-1	-1	-1	-1	-1	-1	-1	-1	-1	-1	-1	-1	-1	-1	-1	-1	-1	-1	-1	-1	-1	0	-27
Chr04	35100000	35200000	-1	-1	-1	-1	-1	-1	-1	-1	-1	-1	-1	-1	-1	-1	-1	-1	-1	-1	-1	-1	-1	-1	-1	-1	-1	-1	-1	0	-27
Chr04	35200000	35300000	-1	-1	-1	-1	-1	-1	-1	-1	-1	-1	-1	-1	-1	-1	-1	-1	-1	-1	-1	-1	-1	-1	-1	-1	-1	-1	-1	0	-27
Chr04	35300000	35400000	-1	-1	-1	-1	-1	-1	-1	-1	-1	-1	-1	-1	-1	-1	-1	-1	-1	-1	-1	-1	-1	-1	-1	-1	-1	-1	-1	0	-27
Chr04	35400000	35500000	-1	-1	-1	-1	-1	-1	-1	-1	-1	-1	-1	-1	-1	-1	-1	-1	-1	-1	-1	-1	0	-1	-1	-1	-1	-1	-1	0	-26
Chr04	35500000	35600000	-1	-1	-1	-1	-1	-1	-1	-1	-1	-1	-1	-1	-1	-1	-1	-1	-1	-1	-1	-1	-1	-1	-1	-1	-1	-1	-1	0	-27
Chr04	35600000	35700000	-1	-1	-1	-1	-1	-1	-1	-1	-1	-1	-1	-1	-1	-1	-1	-1	-1	-1	-1	-1	-1	-1	-1	-1	-1	-1	-1	0	-27
Chr04	35700000	35800000	-1	-1	-1	-1	-1	-1	-1	-1	-1	-1	-1	-1	-1	-1	-1	-1	-1	-1	-1	-1	-1	-1	-1	-1	-1	-1	-1	0	-27
Chr04	35800000	35900000	-1	-1	-1	-1	-1	-1	-1	-1	-1	-1	-1	-1	-1	-1	-1	-1	-1	-1	-1	-1	-1	-1	-1	-1	-1	-1	-1	0	-27
Chr04	35900000	36000000	-1	-1	-1	-1	-1	-1	-1	-1	-1	-1	-1	-1	-1	-1	-1	-1	-1	-1	-1	-1	-1	-1	-1	-1	-1	-1	-1	0	-27
Chr04	36000000	36100000	-1	-1	-1	-1	-1	-1	-1	-1	-1	-1	-1	-1	-1	-1	-1	-1	-1	-1	-1	-1	-1	-1	-1	-1	-1	-1	-1	0	-27
Chr04	36100000	36200000	-1	-1	-1	-1	-1	-1	-1	-1	-1	-1	-1	-1	-1	-1	-1	-1	-1	-1	-1	-1	-1	-1	-1	-1	-1	-1	-1	0	-27
Chr04	36200000	36300000	-1	-1	-1	-1	-1	-1	-1	-1	-1	-1	-1	-1	-1	-1	-1	-1	-1	-1	-1	-1	-1	-1	-1	-1	-1	-1	-1	0	-27
Chr04	36300000	36400000	-1	-1	-1	-1	-1	-1	-1	-1	-1	-1	-1	-1	-1	-1	-1	-1	-1	-1	-1	-1	-1	-1	-1	-1	-1	-1	-1	0	-27
Chr04	36400000	36500000	-1	-1	-1	-1	-1	-1	-1	-1	-1	-1	-1	-1	-1	-1	-1	-1	-1	-1	-1	-1	-1	-1	-1	-1	-1	-1	-1	0	-27
Chr04	36500000	36600000	-1	-1	-1	-1	-1	-1	-1	-1	-1	-1	-1	-1	-1	-1	-1	-1	-1	-1	-1	-1	-1	-1	-1	-1	-1	-1	-1	0	-27
Chr04	36600000	36700000	-1	-1	-1	-1	-1	-1	-1	-1	-1	-1	-1	-1	-1	-1	-1	-1	-1	-1	-1	-1	-1	-1	-1	-1	-1	-1	-1	0	-27
Chr04	36700000	36800000	-1	-1	-1	-1	-1	-1	-1	-1	-1	-1	-1	-1	-1	-1	-1	-1	-1	-1	-1	-1	-1	-1	-1	-1	-1	-1	-1	0	-27
Chr04	36800000	36900000	-1	-1	-1	-1	-1	-1	-1	-1	-1	-1	-1	-1	-1	-1	-1	-1	-1	-1	-1	-1	-1	-1	-1	-1	-1	-1	-1	0	-27
Chr04	36900000	37000000	-1	-1	-1	-1	-1	1	1	-1	-1	-1	-1	-1	-1	-1	1	-1	-1	-1	-1	-1	-1	-1	-1	-1	1	-1	-1	4	-23
Chr04	37000000	37100000	-1	-1	-1	-1	-1	-1	-1	-1	-1	-1	-1	-1	-1	-1	-1	-1	-1	-1	-1	-1	-1	-1	-1	-1	-1	-1	-1	0	-27
Chr04	37100000	37200000	-1	-1	-1	-1	-1	-1	-1	-1	-1	-1	-1	-1	-1	-1	-1	-1	-1	-1	-1	-1	-1	-1	-1	-1	-1	-1	-1	0	-27
Chr04	37200000	37300000	-1	-1	-1	-1	-1	-1	-1	-1	-1	-1	-1	-1	-1	-1	-1	-1	-1	-1	-1	-1	-1	-1	-1	-1	-1	-1	-1	0	-27
Chr04	37300000	37400000	-1	-1	-1	-1	-1	-1	-1	-1	-1	-1	-1	-1	-1	-1	-1	-1	-1	-1	-1	-1	-1	-1	-1	-1	-1	-1	-1	0	-27
Chr04	37400000	37500000	-1	-1	-1	-1	-1	1	-1	-1	-1	-1	-1	-1	-1	-1	-1	-1	-1	-1	-1	-1	-1	-1	-1	-1	-1	-1	-1	1	-26
Chr04	37500000	37600000	-1	-1	1	1	1	1	1	-1	1	1	-1	-1	1	1	1	1	1	1	1	1	1	-1	-1	1	1	1	1	20	-7
Chr04	37600000	37700000	-1	-1	-1	-1	-1	-1	-1	-1	-1	-1	-1	-1	-1	-1	-1	-1	-1	-1	-1	-1	-1	-1	-1	-1	-1	-1	-1	0	-27
Chr04	37700000	37800000	-1	-1	-1	-1	-1	-1	-1	-1	-1	-1	-1	-1	-1	-1	-1	-1	-1	-1	-1	-1	-1	-1	-1	-1	-1	-1	-1	0	-27
Chr04	37800000	37900000	-1	-1	-1	-1	-1	-1	-1	-1	-1	-1	-1	-1	-1	-1	-1	-1	-1	-1	-1	-1	-1	-1	-1	-1	-1	-1	-1	0	-27
Chr04	37900000	38000000	-1	-1	-1	-1	-1	-1	-1	-1	-1	-1	-1	-1	-1	-1	-1	-1	-1	-1	-1	-1	-1	-1	-1	-1	-1	-1	-1	0	-27
Chr04	38000000	38100000	-1	-1	-1	-1	-1	-1	-1	-1	-1	-1	-1	-1	-1	-1	-1	-1	-1	-1	-1	-1	-1	-1	-1	-1	-1	-1	-1	0	-27
Chr04	38100000	38200000	-1	-1	-1	-1	-1	-1	-1	-1	-1	-1	-1	-1	-1	-1	-1	-1	-1	-1	-1	-1	-1	-1	-1	-1	-1	-1	-1	0	-27
Chr04	38200000	38300000	-1	-1	-1	-1	-1	-1	-1	-1	-1	-1	-1	-1	-1	-1	-1	-1	-1	-1	-1	-1	-1	-1	-1	-1	-1	-1	-1	0	-27
Chr04	38300000	38400000	-1	-1	-1	-1	-1	-1	-1	-1	-1	-1	-1	-1	-1	-1	-1	-1	-1	-1	-1	-1	-1	-1	-1	-1	-1	-1	-1	0	-27
Chr04	38400000	38500000	-1	-1	-1	-1	-1	-1	-1	-1	-1	-1	-1	-1	-1	-1	-1	-1	-1	-1	-1	-1	-1	-1	-1	-1	-1	-1	-1	0	-27
Chr04	38500000	38600000	-1	-1	-1	-1	-1	-1	-1	-1	-1	-1	-1	-1	-1	-1	-1	-1	-1	-1	-1	-1	-1	-1	-1	-1	-1	-1	-1	0	-27
Chr04	38600000	38700000	-1	-1	-1	-1	-1	-1	-1	-1	-1	-1	-1	-1	-1	-1	-1	-1	-1	-1	-1	-1	-1	-1	-1	-1	-1	-1	-1	0	-27
Chr04	38700000	38800000	-1	-1	-1	-1	-1	-1	-1	-1	-1	-1	-1	-1	-1	-1	-1	-1	-1	-1	-1	-1	-1	-1	-1	-1	-1	-1	-1	0	-27
Chr04	38800000	38900000	-1	-1	-1	-1	-1	-1	-1	-1	-1	-1	-1	-1	-1	-1	-1	-1	-1	-1	-1	-1	-1	-1	-1	-1	-1	-1	-1	0	-27
Chr04	38900000	39000000	-1	-1	-1	-1	-1	-1	-1	-1	-1	-1	-1	-1	-1	-1	-1	-1	-1	-1	-1	-1	-1	-1	-1	-1	-1	-1	-1	0	-27
Chr04	39000000	39100000	-1	-1	-1	-1	-1	-1	-1	-1	-1	-1	-1	-1	-1	-1	-1	-1	-1	-1	-1	-1	-1	-1	0	-1	-1	-1	-1	0	-26
Chr04	39100000	39200000	0	0	0	0	0	0	0	0	0	0	0	0	0	0	0	0	0	0	0	0	0	0	0	0	0	0	0	0	0
Chr04	39200000	39300000	-1	-1	-1	-1	-1	-1	-1	-1	-1	-1	-1	-1	-1	-1	-1	-1	-1	-1	-1	-1	-1	-1	-1	-1	-1	-1	-1	0	-27
Chr04	39300000	39400000	-1	-1	-1	-1	-1	-1	-1	-1	-1	-1	-1	-1	-1	-1	-1	-1	-1	-1	-1	-1	-1	-1	-1	-1	-1	-1	-1	0	-27
Chr04	39400000	39500000	-1	-1	-1	-1	-1	-1	-1	-1	-1	-1	-1	-1	-1	-1	-1	-1	-1	-1	-1	-1	-1	-1	-1	-1	-1	-1	-1	0	-27
Chr04	39500000	39600000	-1	-1	-1	-1	-1	-1	-1	-1	-1	-1	-1	-1	-1	-1	-1	-1	-1	-1	-1	-1	-1	-1	-1	-1	-1	-1	-1	0	-27
Chr04	39600000	39700000	-1	-1	-1	-1	-1	1	-1	-1	-1	-1	-1	-1	-1	-1	-1	-1	-1	-1	-1	-1	-1	-1	-1	-1	-1	-1	-1	1	-26
Chr04	39700000	39800000	-1	-1	-1	-1	-1	-1	-1	-1	-1	-1	-1	-1	-1	-1	-1	-1	-1	-1	-1	-1	-1	-1	-1	-1	-1	-1	-1	0	-27
Chr04	39800000	39900000	-1	-1	-1	-1	-1	-1	-1	-1	-1	-1	-1	-1	-1	-1	-1	-1	-1	-1	-1	-1	-1	-1	-1	-1	-1	-1	-1	0	-27
Chr04	39900000	40000000	-1	-1	-1	-1	-1	-1	-1	-1	-1	-1	-1	-1	-1	-1	-1	-1	-1	-1	-1	-1	-1	-1	-1	-1	-1	-1	-1	0	-27
Chr04	40000000	40100000	-1	-1	-1	-1	-1	-1	-1	-1	-1	-1	-1	-1	-1	-1	-1	-1	-1	-1	-1	-1	-1	-1	-1	-1	-1	-1	-1	0	-27
Chr04	40100000	40200000	-1	-1	-1	-1	-1	-1	-1	-1	-1	-1	-1	-1	-1	-1	-1	-1	-1	-1	-1	-1	-1	-1	-1	-1	-1	-1	-1	0	-27
Chr04	40200000	40300000	-1	-1	-1	-1	-1	-1	-1	-1	-1	-1	-1	-1	-1	-1	-1	-1	-1	-1	-1	-1	-1	-1	-1	-1	-1	-1	-1	0	-27
Chr04	40300000	40400000	-1	-1	-1	-1	-1	-1	-1	-1	-1	-1	-1	-1	-1	-1	-1	-1	-1	-1	-1	-1	-1	-1	-1	-1	-1	-1	-1	0	-27
Chr04	40400000	40500000	-1	-1	-1	-1	-1	-1	-1	-1	-1	-1	-1	-1	-1	-1	-1	-1	-1	-1	-1	-1	-1	-1	-1	-1	-1	-1	-1	0	-27
Chr04	40500000	40600000	-1	-1	-1	-1	-1	-1	-1	-1	-1	-1	-1	-1	-1	-1	-1	-1	-1	-1	-1	-1	-1	-1	-1	-1	-1	-1	-1	0	-27
[truncated: 7,980 more rows]

## Sheet: TableS4
Table S4. TAD boundary identification in 27 soybean accessions
chr	start	end	sample
Chr01	775000	800000	SoyL05
Chr01	1425000	1450000	SoyL05
Chr01	1950000	1975000	SoyL05
Chr01	2825000	2850000	SoyL05
Chr01	3025000	3050000	SoyL05
Chr01	3075000	3100000	SoyL05
Chr01	3425000	3450000	SoyL05
Chr01	3825000	3850000	SoyL05
Chr01	4125000	4150000	SoyL05
Chr01	4375000	4400000	SoyL05
Chr01	4775000	4800000	SoyL05
Chr01	5725000	5750000	SoyL05
Chr01	6125000	6150000	SoyL05
Chr01	6475000	6500000	SoyL05
Chr01	6700000	6725000	SoyL05
Chr01	7050000	7075000	SoyL05
Chr01	7750000	7775000	SoyL05
Chr01	8550000	8575000	SoyL05
Chr01	9275000	9300000	SoyL05
Chr01	10250000	10275000	SoyL05
Chr01	10625000	10650000	SoyL05
Chr01	11625000	11650000	SoyL05
Chr01	11950000	11975000	SoyL05
Chr01	12725000	12750000	SoyL05
Chr01	13325000	13350000	SoyL05
Chr01	13725000	13750000	SoyL05
Chr01	14100000	14125000	SoyL05
Chr01	15175000	15200000	SoyL05
Chr01	16000000	16025000	SoyL05
Chr01	16750000	16775000	SoyL05
Chr01	17025000	17050000	SoyL05
Chr01	17450000	17475000	SoyL05
Chr01	18375000	18400000	SoyL05
Chr01	19000000	19025000	SoyL05
Chr01	19850000	19875000	SoyL05
Chr01	20525000	20550000	SoyL05
Chr01	21050000	21075000	SoyL05
Chr01	21775000	21800000	SoyL05
Chr01	22550000	22575000	SoyL05
Chr01	23225000	23250000	SoyL05
Chr01	24125000	24150000	SoyL05
Chr01	25225000	25250000	SoyL05
Chr01	26100000	26125000	SoyL05
Chr01	26850000	26875000	SoyL05
Chr01	27550000	27575000	SoyL05
Chr01	28000000	28025000	SoyL05
Chr01	28425000	28450000	SoyL05
Chr01	28850000	28875000	SoyL05
Chr01	29175000	29200000	SoyL05
Chr01	29925000	29950000	SoyL05
Chr01	30325000	30350000	SoyL05
Chr01	31350000	31375000	SoyL05
Chr01	31850000	31875000	SoyL05
Chr01	32575000	32600000	SoyL05
Chr01	33650000	33675000	SoyL05
Chr01	34375000	34400000	SoyL05
Chr01	34875000	34900000	SoyL05
Chr01	35025000	35050000	SoyL05
Chr01	35925000	35950000	SoyL05
Chr01	36600000	36625000	SoyL05
Chr01	37200000	37225000	SoyL05
Chr01	37375000	37400000	SoyL05
Chr01	37750000	37775000	SoyL05
Chr01	38275000	38300000	SoyL05
Chr01	39150000	39175000	SoyL05
Chr01	39675000	39700000	SoyL05
Chr01	40275000	40300000	SoyL05
Chr01	40650000	40675000	SoyL05
Chr01	41350000	41375000	SoyL05
Chr01	42200000	42225000	SoyL05
Chr01	42425000	42450000	SoyL05
Chr01	42800000	42825000	SoyL05
Chr01	43600000	43625000	SoyL05
Chr01	43800000	43825000	SoyL05
Chr01	43850000	43875000	SoyL05
Chr01	44900000	44925000	SoyL05
Chr01	45375000	45400000	SoyL05
Chr01	45875000	45900000	SoyL05
Chr01	46350000	46375000	SoyL05
Chr01	46675000	46700000	SoyL05
Chr01	46850000	46875000	SoyL05
Chr01	47325000	47350000	SoyL05
Chr01	47800000	47825000	SoyL05
Chr01	48300000	48325000	SoyL05
Chr01	48650000	48675000	SoyL05
Chr01	49575000	49600000	SoyL05
Chr01	49950000	49975000	SoyL05
Chr01	50550000	50575000	SoyL05
Chr01	51175000	51200000	SoyL05
Chr01	51675000	51700000	SoyL05
Chr01	51950000	51975000	SoyL05
Chr01	52200000	52225000	SoyL05
Chr01	52500000	52525000	SoyL05
Chr01	52800000	52825000	SoyL05
Chr01	53325000	53350000	SoyL05
Chr01	54075000	54100000	SoyL05
Chr01	54575000	54600000	SoyL05
Chr01	54900000	54925000	SoyL05
Chr01	55425000	55450000	SoyL05
Chr01	55750000	55775000	SoyL05
Chr01	56000000	56025000	SoyL05
Chr01	56475000	56500000	SoyL05
Chr01	56925000	56950000	SoyL05
Chr01	57450000	57475000	SoyL05
Chr02	850000	875000	SoyL05
Chr02	1225000	1250000	SoyL05
Chr02	1500000	1525000	SoyL05
Chr02	1825000	1850000	SoyL05
Chr02	1850000	1875000	SoyL05
Chr02	2350000	2375000	SoyL05
Chr02	2725000	2750000	SoyL05
Chr02	3050000	3075000	SoyL05
Chr02	3175000	3200000	SoyL05
Chr02	3200000	3225000	SoyL05
Chr02	3750000	3775000	SoyL05
Chr02	4475000	4500000	SoyL05
Chr02	4800000	4825000	SoyL05
Chr02	5050000	5075000	SoyL05
Chr02	5750000	5775000	SoyL05
Chr02	6150000	6175000	SoyL05
Chr02	6675000	6700000	SoyL05
Chr02	6825000	6850000	SoyL05
Chr02	6875000	6900000	SoyL05
Chr02	6950000	6975000	SoyL05
Chr02	7350000	7375000	SoyL05
Chr02	7975000	8000000	SoyL05
Chr02	8350000	8375000	SoyL05
Chr02	8625000	8650000	SoyL05
Chr02	9350000	9375000	SoyL05
Chr02	10100000	10125000	SoyL05
Chr02	10600000	10625000	SoyL05
Chr02	11225000	11250000	SoyL05
Chr02	12175000	12200000	SoyL05
Chr02	13025000	13050000	SoyL05
Chr02	13575000	13600000	SoyL05
Chr02	13725000	13750000	SoyL05
Chr02	14200000	14225000	SoyL05
Chr02	14550000	14575000	SoyL05
Chr02	14850000	14875000	SoyL05
Chr02	15900000	15925000	SoyL05
Chr02	17025000	17050000	SoyL05
Chr02	17725000	17750000	SoyL05
Chr02	18050000	18075000	SoyL05
Chr02	18350000	18375000	SoyL05
Chr02	18750000	18775000	SoyL05
Chr02	19650000	19675000	SoyL05
Chr02	19975000	20000000	SoyL05
Chr02	20925000	20950000	SoyL05
Chr02	23775000	23800000	SoyL05
Chr02	24200000	24225000	SoyL05
Chr02	24775000	24800000	SoyL05
Chr02	25475000	25500000	SoyL05
Chr02	25575000	25600000	SoyL05
Chr02	25625000	25650000	SoyL05
Chr02	26125000	26150000	SoyL05
Chr02	26300000	26325000	SoyL05
Chr02	27675000	27700000	SoyL05
Chr02	28925000	28950000	SoyL05
Chr02	29725000	29750000	SoyL05
Chr02	29975000	30000000	SoyL05
Chr02	30925000	30950000	SoyL05
Chr02	31925000	31950000	SoyL05
Chr02	32600000	32625000	SoyL05
Chr02	33550000	33575000	SoyL05
Chr02	34275000	34300000	SoyL05
Chr02	34525000	34550000	SoyL05
Chr02	34875000	34900000	SoyL05
Chr02	35375000	35400000	SoyL05
Chr02	35850000	35875000	SoyL05
Chr02	36875000	36900000	SoyL05
Chr02	37425000	37450000	SoyL05
Chr02	38325000	38350000	SoyL05
Chr02	38825000	38850000	SoyL05
Chr02	39400000	39425000	SoyL05
Chr02	40375000	40400000	SoyL05
Chr02	41525000	41550000	SoyL05
Chr02	42475000	42500000	SoyL05
Chr02	42775000	42800000	SoyL05
Chr02	43225000	43250000	SoyL05
Chr02	43775000	43800000	SoyL05
Chr02	44175000	44200000	SoyL05
Chr02	45250000	45275000	SoyL05
Chr02	46125000	46150000	SoyL05
Chr02	46475000	46500000	SoyL05
Chr02	46775000	46800000	SoyL05
Chr02	47350000	47375000	SoyL05
Chr02	47625000	47650000	SoyL05
Chr02	48275000	48300000	SoyL05
Chr02	48450000	48475000	SoyL05
Chr02	48475000	48500000	SoyL05
Chr02	49150000	49175000	SoyL05
Chr02	49325000	49350000	SoyL05
Chr02	49550000	49575000	SoyL05
Chr02	49975000	50000000	SoyL05
Chr02	50325000	50350000	SoyL05
Chr02	50650000	50675000	SoyL05
Chr02	51250000	51275000	SoyL05
Chr02	51900000	51925000	SoyL05
Chr02	52575000	52600000	SoyL05
Chr02	52875000	52900000	SoyL05
Chr02	53475000	53500000	SoyL05
Chr02	54000000	54025000	SoyL05
Chr03	975000	1000000	SoyL05
Chr03	1475000	1500000	SoyL05
Chr03	2300000	2325000	SoyL05
Chr03	2625000	2650000	SoyL05
Chr03	3225000	3250000	SoyL05
Chr03	3925000	3950000	SoyL05
Chr03	4700000	4725000	SoyL05
Chr03	5125000	5150000	SoyL05
Chr03	5825000	5850000	SoyL05
Chr03	6375000	6400000	SoyL05
Chr03	7075000	7100000	SoyL05
Chr03	8125000	8150000	SoyL05
Chr03	8975000	9000000	SoyL05
Chr03	10425000	10450000	SoyL05
Chr03	11500000	11525000	SoyL05
Chr03	12025000	12050000	SoyL05
Chr03	12425000	12450000	SoyL05
Chr03	12600000	12625000	SoyL05
Chr03	12675000	12700000	SoyL05
Chr03	13350000	13375000	SoyL05
Chr03	13650000	13675000	SoyL05
Chr03	14675000	14700000	SoyL05
Chr03	14925000	14950000	SoyL05
Chr03	14975000	15000000	SoyL05
Chr03	15775000	15800000	SoyL05
Chr03	16100000	16125000	SoyL05
Chr03	17075000	17100000	SoyL05
Chr03	17375000	17400000	SoyL05
Chr03	17725000	17750000	SoyL05
Chr03	18300000	18325000	SoyL05
Chr03	18725000	18750000	SoyL05
Chr03	19100000	19125000	SoyL05
Chr03	20025000	20050000	SoyL05
Chr03	20600000	20625000	SoyL05
Chr03	21000000	21025000	SoyL05
Chr03	21225000	21250000	SoyL05
Chr03	22275000	22300000	SoyL05
Chr03	22600000	22625000	SoyL05
Chr03	23300000	23325000	SoyL05
Chr03	24100000	24125000	SoyL05
Chr03	24300000	24325000	SoyL05
Chr03	24625000	24650000	SoyL05
Chr03	24875000	24900000	SoyL05
Chr03	25450000	25475000	SoyL05
Chr03	25975000	26000000	SoyL05
Chr03	26500000	26525000	SoyL05
Chr03	26775000	26800000	SoyL05
Chr03	26825000	26850000	SoyL05
Chr03	27725000	27750000	SoyL05
Chr03	27950000	27975000	SoyL05
Chr03	28825000	28850000	SoyL05
Chr03	29675000	29700000	SoyL05
Chr03	30250000	30275000	SoyL05
Chr03	30425000	30450000	SoyL05
Chr03	31425000	31450000	SoyL05
Chr03	31925000	31950000	SoyL05
Chr03	32425000	32450000	SoyL05
Chr03	33000000	33025000	SoyL05
Chr03	33275000	33300000	SoyL05
Chr03	34350000	34375000	SoyL05
Chr03	34975000	35000000	SoyL05
Chr03	35575000	35600000	SoyL05
Chr03	36050000	36075000	SoyL05
Chr03	36575000	36600000	SoyL05
Chr03	37000000	37025000	SoyL05
Chr03	37300000	37325000	SoyL05
Chr03	37350000	37375000	SoyL05
Chr03	37900000	37925000	SoyL05
Chr03	38150000	38175000	SoyL05
Chr03	38400000	38425000	SoyL05
Chr03	38750000	38775000	SoyL05
Chr03	39525000	39550000	SoyL05
Chr03	39925000	39950000	SoyL05
Chr03	40625000	40650000	SoyL05
Chr03	40775000	40800000	SoyL05
Chr03	40800000	40825000	SoyL05
Chr03	41425000	41450000	SoyL05
Chr03	41700000	41725000	SoyL05
Chr03	42000000	42025000	SoyL05
Chr03	42375000	42400000	SoyL05
Chr03	42850000	42875000	SoyL05
Chr03	43400000	43425000	SoyL05
Chr03	44100000	44125000	SoyL05
Chr03	44425000	44450000	SoyL05
Chr03	44475000	44500000	SoyL05
Chr03	44500000	44525000	SoyL05
Chr03	44825000	44850000	SoyL05
Chr03	45275000	45300000	SoyL05
Chr03	45775000	45800000	SoyL05
Chr03	46275000	46300000	SoyL05
Chr03	46950000	46975000	SoyL05
Chr03	47400000	47425000	SoyL05
Chr03	47650000	47675000	SoyL05
Chr03	48275000	48300000	SoyL05
Chr04	575000	600000	SoyL05
Chr04	1025000	1050000	SoyL05
Chr04	1475000	1500000	SoyL05
Chr04	1725000	1750000	SoyL05
Chr04	2525000	2550000	SoyL05
Chr04	3050000	3075000	SoyL05
Chr04	3250000	3275000	SoyL05
Chr04	3550000	3575000	SoyL05
Chr04	3825000	3850000	SoyL05
Chr04	4100000	4125000	SoyL05
Chr04	4525000	4550000	SoyL05
Chr04	4825000	4850000	SoyL05
Chr04	5725000	5750000	SoyL05
Chr04	6550000	6575000	SoyL05
Chr04	7375000	7400000	SoyL05
Chr04	8250000	8275000	SoyL05
Chr04	9000000	9025000	SoyL05
Chr04	9300000	9325000	SoyL05
Chr04	9650000	9675000	SoyL05
Chr04	9900000	9925000	SoyL05
Chr04	11275000	11300000	SoyL05
Chr04	11925000	11950000	SoyL05
Chr04	12150000	12175000	SoyL05
Chr04	13125000	13150000	SoyL05
Chr04	13700000	13725000	SoyL05
Chr04	14200000	14225000	SoyL05
Chr04	14900000	14925000	SoyL05
Chr04	15425000	15450000	SoyL05
Chr04	16350000	16375000	SoyL05
Chr04	17225000	17250000	SoyL05
Chr04	18350000	18375000	SoyL05
Chr04	18725000	18750000	SoyL05
Chr04	19475000	19500000	SoyL05
Chr04	19875000	19900000	SoyL05
Chr04	20600000	20625000	SoyL05
Chr04	21350000	21375000	SoyL05
Chr04	22125000	22150000	SoyL05
Chr04	22675000	22700000	SoyL05
Chr04	23675000	23700000	SoyL05
Chr04	23900000	23925000	SoyL05
Chr04	24250000	24275000	SoyL05
Chr04	24300000	24325000	SoyL05
Chr04	25500000	25525000	SoyL05
Chr04	25950000	25975000	SoyL05
Chr04	26700000	26725000	SoyL05
Chr04	27450000	27475000	SoyL05
Chr04	27850000	27875000	SoyL05
Chr04	28550000	28575000	SoyL05
Chr04	30050000	30075000	SoyL05
Chr04	30550000	30575000	SoyL05
Chr04	31300000	31325000	SoyL05
Chr04	32525000	32550000	SoyL05
Chr04	33350000	33375000	SoyL05
Chr04	34075000	34100000	SoyL05
Chr04	34825000	34850000	SoyL05
Chr04	35475000	35500000	SoyL05
Chr04	36100000	36125000	SoyL05
Chr04	36675000	36700000	SoyL05
Chr04	37425000	37450000	SoyL05
Chr04	38525000	38550000	SoyL05
Chr04	38800000	38825000	SoyL05
Chr04	40075000	40100000	SoyL05
Chr04	40825000	40850000	SoyL05
Chr04	41100000	41125000	SoyL05
Chr04	41125000	41150000	SoyL05
Chr04	41475000	41500000	SoyL05
Chr04	42025000	42050000	SoyL05
Chr04	42800000	42825000	SoyL05
Chr04	43275000	43300000	SoyL05
Chr04	43975000	44000000	SoyL05
Chr04	44400000	44425000	SoyL05
Chr04	44650000	44675000	SoyL05
Chr04	45900000	45925000	SoyL05
Chr04	46675000	46700000	SoyL05
Chr04	47175000	47200000	SoyL05
Chr04	47875000	47900000	SoyL05
Chr04	48675000	48700000	SoyL05
Chr04	49175000	49200000	SoyL05
Chr04	49450000	49475000	SoyL05
Chr04	49725000	49750000	SoyL05
Chr04	50050000	50075000	SoyL05
Chr04	50375000	50400000	SoyL05
Chr04	50450000	50475000	SoyL05
Chr04	51050000	51075000	SoyL05
Chr04	51525000	51550000	SoyL05
Chr04	51575000	51600000	SoyL05
Chr05	775000	800000	SoyL05
Chr05	1375000	1400000	SoyL05
Chr05	1825000	1850000	SoyL05
Chr05	2100000	2125000	SoyL05
Chr05	2550000	2575000	SoyL05
Chr05	2725000	2750000	SoyL05
Chr05	3025000	3050000	SoyL05
Chr05	3650000	3675000	SoyL05
Chr05	3875000	3900000	SoyL05
Chr05	4200000	4225000	SoyL05
Chr05	4675000	4700000	SoyL05
Chr05	5650000	5675000	SoyL05
Chr05	6275000	6300000	SoyL05
Chr05	6600000	6625000	SoyL05
Chr05	6750000	6775000	SoyL05
Chr05	7400000	7425000	SoyL05
Chr05	7975000	8000000	SoyL05
Chr05	8250000	8275000	SoyL05
Chr05	8800000	8825000	SoyL05
Chr05	9375000	9400000	SoyL05
Chr05	10400000	10425000	SoyL05
Chr05	11075000	11100000	SoyL05
Chr05	11525000	11550000	SoyL05
Chr05	11950000	11975000	SoyL05
Chr05	12375000	12400000	SoyL05
Chr05	12625000	12650000	SoyL05
Chr05	13225000	13250000	SoyL05
Chr05	13700000	13725000	SoyL05
Chr05	13975000	14000000	SoyL05
Chr05	14850000	14875000	SoyL05
Chr05	16050000	16075000	SoyL05
Chr05	16800000	16825000	SoyL05
Chr05	17575000	17600000	SoyL05
Chr05	18300000	18325000	SoyL05
Chr05	18950000	18975000	SoyL05
Chr05	19125000	19150000	SoyL05
Chr05	20300000	20325000	SoyL05
Chr05	20975000	21000000	SoyL05
Chr05	21450000	21475000	SoyL05
Chr05	21950000	21975000	SoyL05
Chr05	22675000	22700000	SoyL05
Chr05	22800000	22825000	SoyL05
Chr05	23475000	23500000	SoyL05
Chr05	24025000	24050000	SoyL05
Chr05	24875000	24900000	SoyL05
Chr05	26200000	26225000	SoyL05
Chr05	26700000	26725000	SoyL05
Chr05	27325000	27350000	SoyL05
Chr05	27625000	27650000	SoyL05
Chr05	28200000	28225000	SoyL05
Chr05	28950000	28975000	SoyL05
Chr05	29325000	29350000	SoyL05
Chr05	29725000	29750000	SoyL05
Chr05	30400000	30425000	SoyL05
Chr05	30550000	30575000	SoyL05
Chr05	31775000	31800000	SoyL05
Chr05	32400000	32425000	SoyL05
Chr05	32475000	32500000	SoyL05
Chr05	33600000	33625000	SoyL05
Chr05	34600000	34625000	SoyL05
Chr05	34925000	34950000	SoyL05
Chr05	35400000	35425000	SoyL05
Chr05	36100000	36125000	SoyL05
Chr05	36575000	36600000	SoyL05
Chr05	36925000	36950000	SoyL05
Chr05	37600000	37625000	SoyL05
Chr05	38200000	38225000	SoyL05
Chr05	38500000	38525000	SoyL05
Chr05	38825000	38850000	SoyL05
Chr05	39125000	39150000	SoyL05
Chr05	39800000	39825000	SoyL05
Chr05	40425000	40450000	SoyL05
Chr05	40825000	40850000	SoyL05
Chr05	41475000	41500000	SoyL05
Chr05	42350000	42375000	SoyL05
Chr05	42675000	42700000	SoyL05
Chr05	42925000	42950000	SoyL05
Chr05	43725000	43750000	SoyL05
Chr05	44025000	44050000	SoyL05
Chr06	650000	675000	SoyL05
Chr06	700000	725000	SoyL05
Chr06	725000	750000	SoyL05
Chr06	800000	825000	SoyL05
Chr06	1150000	1175000	SoyL05
Chr06	1450000	1475000	SoyL05
Chr06	2450000	2475000	SoyL05
Chr06	2950000	2975000	SoyL05
Chr06	3475000	3500000	SoyL05
Chr06	3875000	3900000	SoyL05
Chr06	4150000	4175000	SoyL05
Chr06	4600000	4625000	SoyL05
Chr06	5375000	5400000	SoyL05
Chr06	5875000	5900000	SoyL05
Chr06	6375000	6400000	SoyL05
Chr06	6975000	7000000	SoyL05
Chr06	7325000	7350000	SoyL05
Chr06	7550000	7575000	SoyL05
Chr06	8000000	8025000	SoyL05
Chr06	8475000	8500000	SoyL05
Chr06	9175000	9200000	SoyL05
Chr06	9725000	9750000	SoyL05
Chr06	9975000	10000000	SoyL05
Chr06	10375000	10400000	SoyL05
Chr06	10900000	10925000	SoyL05
Chr06	11275000	11300000	SoyL05
Chr06	11925000	11950000	SoyL05
Chr06	12325000	12350000	SoyL05
Chr06	12850000	12875000	SoyL05
Chr06	13425000	13450000	SoyL05
Chr06	13600000	13625000	SoyL05
Chr06	14250000	14275000	SoyL05
Chr06	14675000	14700000	SoyL05
Chr06	15225000	15250000	SoyL05
Chr06	15575000	15600000	SoyL05
Chr06	15875000	15900000	SoyL05
Chr06	16375000	16400000	SoyL05
Chr06	16925000	16950000	SoyL05
Chr06	17550000	17575000	SoyL05
Chr06	18350000	18375000	SoyL05
Chr06	18650000	18675000	SoyL05
Chr06	19250000	19275000	SoyL05
Chr06	19875000	19900000	SoyL05
Chr06	20175000	20200000	SoyL05
Chr06	20325000	20350000	SoyL05
Chr06	20800000	20825000	SoyL05
Chr06	21300000	21325000	SoyL05
Chr06	21575000	21600000	SoyL05
Chr06	21900000	21925000	SoyL05
Chr06	22350000	22375000	SoyL05
Chr06	22825000	22850000	SoyL05
Chr06	23475000	23500000	SoyL05
Chr06	24700000	24725000	SoyL05
Chr06	26000000	26025000	SoyL05
Chr06	26550000	26575000	SoyL05
Chr06	27600000	27625000	SoyL05
Chr06	28425000	28450000	SoyL05
Chr06	29525000	29550000	SoyL05
Chr06	30750000	30775000	SoyL05
Chr06	31725000	31750000	SoyL05
Chr06	32900000	32925000	SoyL05
Chr06	33225000	33250000	SoyL05
Chr06	33725000	33750000	SoyL05
Chr06	34275000	34300000	SoyL05
Chr06	34550000	34575000	SoyL05
Chr06	35025000	35050000	SoyL05
Chr06	36000000	36025000	SoyL05
Chr06	36400000	36425000	SoyL05
Chr06	36825000	36850000	SoyL05
Chr06	37100000	37125000	SoyL05
Chr06	37775000	37800000	SoyL05
Chr06	38500000	38525000	SoyL05
Chr06	38725000	38750000	SoyL05
Chr06	39125000	39150000	SoyL05
Chr06	39175000	39200000	SoyL05
Chr06	39200000	39225000	SoyL05
Chr06	40200000	40225000	SoyL05
Chr06	41100000	41125000	SoyL05
Chr06	41900000	41925000	SoyL05
Chr06	42950000	42975000	SoyL05
Chr06	44025000	44050000	SoyL05
Chr06	44775000	44800000	SoyL05
Chr06	45700000	45725000	SoyL05
Chr06	46025000	46050000	SoyL05
Chr06	46175000	46200000	SoyL05
Chr06	46850000	46875000	SoyL05
Chr06	47125000	47150000	SoyL05
Chr06	48075000	48100000	SoyL05
Chr06	48375000	48400000	SoyL05
Chr06	48950000	48975000	SoyL05
Chr06	49600000	49625000	SoyL05
Chr06	50350000	50375000	SoyL05
Chr06	51100000	51125000	SoyL05
Chr06	51400000	51425000	SoyL05
Chr07	1125000	1150000	SoyL05
Chr07	1600000	1625000	SoyL05
Chr07	1900000	1925000	SoyL05
Chr07	2450000	2475000	SoyL05
Chr07	2650000	2675000	SoyL05
Chr07	3125000	3150000	SoyL05
Chr07	3650000	3675000	SoyL05
Chr07	4025000	4050000	SoyL05
Chr07	5075000	5100000	SoyL05
Chr07	5375000	5400000	SoyL05
Chr07	6200000	6225000	SoyL05
Chr07	6775000	6800000	SoyL05
Chr07	7050000	7075000	SoyL05
Chr07	7775000	7800000	SoyL05
Chr07	8650000	8675000	SoyL05
Chr07	9425000	9450000	SoyL05
Chr07	10500000	10525000	SoyL05
Chr07	11075000	11100000	SoyL05
Chr07	11350000	11375000	SoyL05
Chr07	11625000	11650000	SoyL05
Chr07	12625000	12650000	SoyL05
Chr07	12950000	12975000	SoyL05
Chr07	13300000	13325000	SoyL05
Chr07	14875000	14900000	SoyL05
Chr07	15225000	15250000	SoyL05
Chr07	15775000	15800000	SoyL05
Chr07	16400000	16425000	SoyL05
Chr07	17100000	17125000	SoyL05
Chr07	17775000	17800000	SoyL05
Chr07	18350000	18375000	SoyL05
Chr07	19150000	19175000	SoyL05
Chr07	19750000	19775000	SoyL05
Chr07	20550000	20575000	SoyL05
Chr07	21225000	21250000	SoyL05
Chr07	21800000	21825000	SoyL05
Chr07	22600000	22625000	SoyL05
Chr07	22975000	23000000	SoyL05
Chr07	24125000	24150000	SoyL05
Chr07	24300000	24325000	SoyL05
Chr07	24850000	24875000	SoyL05
Chr07	26375000	26400000	SoyL05
Chr07	26500000	26525000	SoyL05
Chr07	26925000	26950000	SoyL05
Chr07	27175000	27200000	SoyL05
Chr07	27725000	27750000	SoyL05
Chr07	28325000	28350000	SoyL05
Chr07	28925000	28950000	SoyL05
Chr07	29400000	29425000	SoyL05
Chr07	30800000	30825000	SoyL05
Chr07	31375000	31400000	SoyL05
Chr07	31675000	31700000	SoyL05
Chr07	32850000	32875000	SoyL05
Chr07	33025000	33050000	SoyL05
Chr07	33575000	33600000	SoyL05
Chr07	34200000	34225000	SoyL05
Chr07	34575000	34600000	SoyL05
Chr07	34950000	34975000	SoyL05
Chr07	35025000	35050000	SoyL05
Chr07	35375000	35400000	SoyL05
Chr07	35650000	35675000	SoyL05
Chr07	36575000	36600000	SoyL05
Chr07	37450000	37475000	SoyL05
Chr07	38100000	38125000	SoyL05
Chr07	38450000	38475000	SoyL05
Chr07	38875000	38900000	SoyL05
Chr07	39075000	39100000	SoyL05
Chr07	39100000	39125000	SoyL05
Chr07	39350000	39375000	SoyL05
Chr07	39375000	39400000	SoyL05
Chr07	39775000	39800000	SoyL05
Chr07	40125000	40150000	SoyL05
Chr07	40275000	40300000	SoyL05
Chr07	40325000	40350000	SoyL05
Chr07	40775000	40800000	SoyL05
Chr07	41050000	41075000	SoyL05
Chr07	41150000	41175000	SoyL05
Chr07	41175000	41200000	SoyL05
Chr07	41650000	41675000	SoyL05
Chr07	42100000	42125000	SoyL05
Chr07	42700000	42725000	SoyL05
Chr07	42975000	43000000	SoyL05
Chr07	43825000	43850000	SoyL05
Chr07	44375000	44400000	SoyL05
Chr07	44925000	44950000	SoyL05
Chr07	45500000	45525000	SoyL05
Chr07	45925000	45950000	SoyL05
Chr07	46225000	46250000	SoyL05
Chr08	950000	975000	SoyL05
Chr08	1075000	1100000	SoyL05
Chr08	1675000	1700000	SoyL05
Chr08	1925000	1950000	SoyL05
Chr08	2075000	2100000	SoyL05
Chr08	2400000	2425000	SoyL05
Chr08	2700000	2725000	SoyL05
Chr08	3000000	3025000	SoyL05
Chr08	3400000	3425000	SoyL05
Chr08	3625000	3650000	SoyL05
Chr08	4050000	4075000	SoyL05
Chr08	4375000	4400000	SoyL05
Chr08	4875000	4900000	SoyL05
Chr08	5175000	5200000	SoyL05
Chr08	5625000	5650000	SoyL05
Chr08	6175000	6200000	SoyL05
Chr08	6825000	6850000	SoyL05
Chr08	7500000	7525000	SoyL05
Chr08	7950000	7975000	SoyL05
Chr08	8275000	8300000	SoyL05
Chr08	8850000	8875000	SoyL05
Chr08	9575000	9600000	SoyL05
Chr08	9825000	9850000	SoyL05
Chr08	10150000	10175000	SoyL05
Chr08	10500000	10525000	SoyL05
Chr08	10900000	10925000	SoyL05
Chr08	11625000	11650000	SoyL05
Chr08	11825000	11850000	SoyL05
Chr08	12125000	12150000	SoyL05
Chr08	12425000	12450000	SoyL05
Chr08	12500000	12525000	SoyL05
Chr08	13300000	13325000	SoyL05
Chr08	13675000	13700000	SoyL05
Chr08	13825000	13850000	SoyL05
Chr08	13875000	13900000	SoyL05
Chr08	14525000	14550000	SoyL05
Chr08	14975000	15000000	SoyL05
Chr08	15150000	15175000	SoyL05
Chr08	15200000	15225000	SoyL05
Chr08	15500000	15525000	SoyL05
Chr08	15675000	15700000	SoyL05
Chr08	16025000	16050000	SoyL05
Chr08	16675000	16700000	SoyL05
Chr08	17075000	17100000	SoyL05
Chr08	18325000	18350000	SoyL05
Chr08	19325000	19350000	SoyL05
Chr08	19875000	19900000	SoyL05
Chr08	20650000	20675000	SoyL05
Chr08	20900000	20925000	SoyL05
Chr08	21350000	21375000	SoyL05
Chr08	22375000	22400000	SoyL05
Chr08	22675000	22700000	SoyL05
Chr08	23050000	23075000	SoyL05
Chr08	23850000	23875000	SoyL05
Chr08	25600000	25625000	SoyL05
Chr08	26500000	26525000	SoyL05
Chr08	27150000	27175000	SoyL05
Chr08	28650000	28675000	SoyL05
Chr08	29400000	29425000	SoyL05
Chr08	30000000	30025000	SoyL05
Chr08	30975000	31000000	SoyL05
Chr08	31475000	31500000	SoyL05
Chr08	32725000	32750000	SoyL05
Chr08	33375000	33400000	SoyL05
Chr08	33900000	33925000	SoyL05
Chr08	34750000	34775000	SoyL05
Chr08	35125000	35150000	SoyL05
Chr08	36375000	36400000	SoyL05
Chr08	36775000	36800000	SoyL05
Chr08	37025000	37050000	SoyL05
Chr08	37825000	37850000	SoyL05
Chr08	38375000	38400000	SoyL05
Chr08	39025000	39050000	SoyL05
Chr08	39950000	39975000	SoyL05
Chr08	40675000	40700000	SoyL05
Chr08	40950000	40975000	SoyL05
Chr08	41625000	41650000	SoyL05
Chr08	42150000	42175000	SoyL05
Chr08	42975000	43000000	SoyL05
Chr08	43350000	43375000	SoyL05
Chr08	44050000	44075000	SoyL05
Chr08	44700000	44725000	SoyL05
Chr08	45125000	45150000	SoyL05
Chr08	45575000	45600000	SoyL05
Chr08	46325000	46350000	SoyL05
Chr08	46825000	46850000	SoyL05
Chr08	47025000	47050000	SoyL05
Chr08	47300000	47325000	SoyL05
Chr08	47500000	47525000	SoyL05
Chr08	48250000	48275000	SoyL05
Chr08	48325000	48350000	SoyL05
Chr08	48350000	48375000	SoyL05
Chr08	48550000	48575000	SoyL05
Chr08	49250000	49275000	SoyL05
Chr09	975000	1000000	SoyL05
Chr09	1450000	1475000	SoyL05
Chr09	1725000	1750000	SoyL05
Chr09	2000000	2025000	SoyL05
Chr09	3125000	3150000	SoyL05
Chr09	3750000	3775000	SoyL05
Chr09	4975000	5000000	SoyL05
Chr09	5550000	5575000	SoyL05
Chr09	6450000	6475000	SoyL05
Chr09	7000000	7025000	SoyL05
Chr09	7150000	7175000	SoyL05
Chr09	7500000	7525000	SoyL05
Chr09	7975000	8000000	SoyL05
Chr09	8650000	8675000	SoyL05
Chr09	8900000	8925000	SoyL05
Chr09	9150000	9175000	SoyL05
Chr09	9475000	9500000	SoyL05
Chr09	9675000	9700000	SoyL05
Chr09	9950000	9975000	SoyL05
Chr09	10575000	10600000	SoyL05
Chr09	11575000	11600000	SoyL05
Chr09	12275000	12300000	SoyL05
Chr09	13100000	13125000	SoyL05
Chr09	13975000	14000000	SoyL05
Chr09	14975000	15000000	SoyL05
Chr09	15325000	15350000	SoyL05
Chr09	15550000	15575000	SoyL05
Chr09	16725000	16750000	SoyL05
Chr09	17600000	17625000	SoyL05
Chr09	18125000	18150000	SoyL05
Chr09	18825000	18850000	SoyL05
Chr09	19025000	19050000	SoyL05
Chr09	19675000	19700000	SoyL05
Chr09	20350000	20375000	SoyL05
Chr09	21300000	21325000	SoyL05
Chr09	21575000	21600000	SoyL05
Chr09	21900000	21925000	SoyL05
Chr09	22825000	22850000	SoyL05
Chr09	23875000	23900000	SoyL05
Chr09	24750000	24775000	SoyL05
Chr09	25350000	25375000	SoyL05
Chr09	25975000	26000000	SoyL05
Chr09	26050000	26075000	SoyL05
Chr09	26075000	26100000	SoyL05
Chr09	26875000	26900000	SoyL05
Chr09	27225000	27250000	SoyL05
Chr09	28025000	28050000	SoyL05
Chr09	28250000	28275000	SoyL05
Chr09	29475000	29500000	SoyL05
Chr09	30175000	30200000	SoyL05
Chr09	30825000	30850000	SoyL05
Chr09	32250000	32275000	SoyL05
Chr09	32550000	32575000	SoyL05
Chr09	32900000	32925000	SoyL05
Chr09	33700000	33725000	SoyL05
Chr09	34600000	34625000	SoyL05
Chr09	34875000	34900000	SoyL05
Chr09	35250000	35275000	SoyL05
Chr09	35850000	35875000	SoyL05
Chr09	36300000	36325000	SoyL05
Chr09	36675000	36700000	SoyL05
Chr09	37025000	37050000	SoyL05
Chr09	37500000	37525000	SoyL05
Chr09	37950000	37975000	SoyL05
Chr09	38000000	38025000	SoyL05
Chr09	38625000	38650000	SoyL05
Chr09	38900000	38925000	SoyL05
Chr09	39400000	39425000	SoyL05
Chr09	39600000	39625000	SoyL05
Chr09	39925000	39950000	SoyL05
Chr09	40575000	40600000	SoyL05
Chr09	40850000	40875000	SoyL05
Chr09	41175000	41200000	SoyL05
Chr09	41600000	41625000	SoyL05
Chr09	41975000	42000000	SoyL05
Chr09	42350000	42375000	SoyL05
Chr09	42575000	42600000	SoyL05
Chr09	43250000	43275000	SoyL05
Chr09	43875000	43900000	SoyL05
Chr09	44125000	44150000	SoyL05
Chr09	44850000	44875000	SoyL05
Chr09	45675000	45700000	SoyL05
Chr09	46050000	46075000	SoyL05
Chr09	46625000	46650000	SoyL05
Chr09	46925000	46950000	SoyL05
Chr09	48175000	48200000	SoyL05
Chr10	925000	950000	SoyL05
Chr10	1175000	1200000	SoyL05
Chr10	1600000	1625000	SoyL05
Chr10	2100000	2125000	SoyL05
Chr10	2575000	2600000	SoyL05
Chr10	2825000	2850000	SoyL05
Chr10	3525000	3550000	SoyL05
Chr10	3925000	3950000	SoyL05
Chr10	4275000	4300000	SoyL05
Chr10	4800000	4825000	SoyL05
Chr10	5200000	5225000	SoyL05
Chr10	5425000	5450000	SoyL05
Chr10	5925000	5950000	SoyL05
Chr10	6175000	6200000	SoyL05
Chr10	6300000	6325000	SoyL05
Chr10	6350000	6375000	SoyL05
Chr10	6675000	6700000	SoyL05
Chr10	7325000	7350000	SoyL05
Chr10	7825000	7850000	SoyL05
Chr10	8450000	8475000	SoyL05
Chr10	9700000	9725000	SoyL05
Chr10	10025000	10050000	SoyL05
Chr10	10375000	10400000	SoyL05
Chr10	11025000	11050000	SoyL05
Chr10	11875000	11900000	SoyL05
Chr10	12350000	12375000	SoyL05
Chr10	12875000	12900000	SoyL05
Chr10	13300000	13325000	SoyL05
Chr10	13625000	13650000	SoyL05
Chr10	14025000	14050000	SoyL05
Chr10	15350000	15375000	SoyL05
Chr10	16050000	16075000	SoyL05
Chr10	16375000	16400000	SoyL05
Chr10	17100000	17125000	SoyL05
Chr10	18375000	18400000	SoyL05
Chr10	19050000	19075000	SoyL05
Chr10	20500000	20525000	SoyL05
Chr10	21100000	21125000	SoyL05
Chr10	21925000	21950000	SoyL05
Chr10	22425000	22450000	SoyL05
Chr10	23075000	23100000	SoyL05
Chr10	23100000	23125000	SoyL05
Chr10	23625000	23650000	SoyL05
Chr10	24425000	24450000	SoyL05
Chr10	25000000	25025000	SoyL05
Chr10	25700000	25725000	SoyL05
Chr10	26000000	26025000	SoyL05
Chr10	26375000	26400000	SoyL05
Chr10	26750000	26775000	SoyL05
Chr10	27150000	27175000	SoyL05
Chr10	28425000	28450000	SoyL05
Chr10	29175000	29200000	SoyL05
Chr10	29500000	29525000	SoyL05
Chr10	30050000	30075000	SoyL05
Chr10	30450000	30475000	SoyL05
Chr10	31175000	31200000	SoyL05
Chr10	32100000	32125000	SoyL05
Chr10	32475000	32500000	SoyL05
Chr10	32675000	32700000	SoyL05
Chr10	33125000	33150000	SoyL05
Chr10	33350000	33375000	SoyL05
Chr10	33650000	33675000	SoyL05
Chr10	33900000	33925000	SoyL05
Chr10	34975000	35000000	SoyL05
Chr10	35575000	35600000	SoyL05
Chr10	36425000	36450000	SoyL05
Chr10	36875000	36900000	SoyL05
Chr10	38100000	38125000	SoyL05
Chr10	38925000	38950000	SoyL05
Chr10	39600000	39625000	SoyL05
Chr10	39950000	39975000	SoyL05
Chr10	40800000	40825000	SoyL05
Chr10	41450000	41475000	SoyL05
Chr10	42050000	42075000	SoyL05
Chr10	42650000	42675000	SoyL05
Chr10	42825000	42850000	SoyL05
Chr10	43225000	43250000	SoyL05
Chr10	43500000	43525000	SoyL05
Chr10	43825000	43850000	SoyL05
Chr10	44400000	44425000	SoyL05
Chr10	44825000	44850000	SoyL05
Chr10	45325000	45350000	SoyL05
Chr10	45675000	45700000	SoyL05
Chr10	46250000	46275000	SoyL05
Chr10	47000000	47025000	SoyL05
Chr10	47350000	47375000	SoyL05
Chr10	48000000	48025000	SoyL05
Chr10	48250000	48275000	SoyL05
Chr10	48800000	48825000	SoyL05
Chr10	49450000	49475000	SoyL05
Chr10	49725000	49750000	SoyL05
Chr10	50150000	50175000	SoyL05
Chr10	50425000	50450000	SoyL05
Chr10	51125000	51150000	SoyL05
Chr10	51325000	51350000	SoyL05
Chr10	51800000	51825000	SoyL05
Chr10	52800000	52825000	SoyL05
Chr10	53375000	53400000	SoyL05
Chr11	1100000	1125000	SoyL05
Chr11	1425000	1450000	SoyL05
Chr11	1450000	1475000	SoyL05
Chr11	1700000	1725000	SoyL05
Chr11	2000000	2025000	SoyL05
Chr11	2450000	2475000	SoyL05
Chr11	3025000	3050000	SoyL05
Chr11	3525000	3550000	SoyL05
Chr11	3825000	3850000	SoyL05
Chr11	4200000	4225000	SoyL05
Chr11	4600000	4625000	SoyL05
Chr11	4900000	4925000	SoyL05
Chr11	4925000	4950000	SoyL05
Chr11	5175000	5200000	SoyL05
Chr11	5250000	5275000	SoyL05
Chr11	5725000	5750000	SoyL05
Chr11	5825000	5850000	SoyL05
Chr11	5875000	5900000	SoyL05
Chr11	6175000	6200000	SoyL05
Chr11	6475000	6500000	SoyL05
Chr11	6850000	6875000	SoyL05
Chr11	7200000	7225000	SoyL05
Chr11	7525000	7550000	SoyL05
Chr11	7900000	7925000	SoyL05
Chr11	8475000	8500000	SoyL05
Chr11	8700000	8725000	SoyL05
Chr11	8925000	8950000	SoyL05
Chr11	9375000	9400000	SoyL05
Chr11	9675000	9700000	SoyL05
Chr11	10275000	10300000	SoyL05
Chr11	10650000	10675000	SoyL05
Chr11	11225000	11250000	SoyL05
Chr11	11650000	11675000	SoyL05
Chr11	12250000	12275000	SoyL05
Chr11	12650000	12675000	SoyL05
Chr11	13475000	13500000	SoyL05
Chr11	14400000	14425000	SoyL05
Chr11	15075000	15100000	SoyL05
Chr11	15425000	15450000	SoyL05
Chr11	15675000	15700000	SoyL05
Chr11	16225000	16250000	SoyL05
Chr11	16525000	16550000	SoyL05
Chr11	16825000	16850000	SoyL05
Chr11	17050000	17075000	SoyL05
Chr11	17675000	17700000	SoyL05
Chr11	18650000	18675000	SoyL05
Chr11	19400000	19425000	SoyL05
Chr11	20325000	20350000	SoyL05
Chr11	21000000	21025000	SoyL05
Chr11	21425000	21450000	SoyL05
Chr11	21800000	21825000	SoyL05
Chr11	22075000	22100000	SoyL05
Chr11	22650000	22675000	SoyL05
Chr11	23550000	23575000	SoyL05
Chr11	24200000	24225000	SoyL05
Chr11	24825000	24850000	SoyL05
Chr11	25450000	25475000	SoyL05
Chr11	25800000	25825000	SoyL05
Chr11	26175000	26200000	SoyL05
Chr11	26750000	26775000	SoyL05
Chr11	27025000	27050000	SoyL05
Chr11	27850000	27875000	SoyL05
Chr11	28600000	28625000	SoyL05
Chr11	29075000	29100000	SoyL05
Chr11	29625000	29650000	SoyL05
Chr11	30525000	30550000	SoyL05
Chr11	30750000	30775000	SoyL05
Chr11	31925000	31950000	SoyL05
Chr11	32350000	32375000	SoyL05
Chr11	33650000	33675000	SoyL05
Chr11	34525000	34550000	SoyL05
Chr11	34750000	34775000	SoyL05
Chr11	35500000	35525000	SoyL05
Chr11	36025000	36050000	SoyL05
Chr11	36050000	36075000	SoyL05
Chr11	36850000	36875000	SoyL05
Chr11	37150000	37175000	SoyL05
Chr11	37700000	37725000	SoyL05
Chr11	37975000	38000000	SoyL05
Chr11	38450000	38475000	SoyL05
Chr11	38900000	38925000	SoyL05
Chr11	39175000	39200000	SoyL05
Chr11	39400000	39425000	SoyL05
Chr11	39900000	39925000	SoyL05
Chr11	40150000	40175000	SoyL05
Chr11	40500000	40525000	SoyL05
Chr12	575000	600000	SoyL05
Chr12	1050000	1075000	SoyL05
Chr12	1500000	1525000	SoyL05
Chr12	1750000	1775000	SoyL05
Chr12	2225000	2250000	SoyL05
Chr12	2450000	2475000	SoyL05
Chr12	2800000	2825000	SoyL05
Chr12	3150000	3175000	SoyL05
Chr12	3750000	3775000	SoyL05
Chr12	4500000	4525000	SoyL05
Chr12	5050000	5075000	SoyL05
Chr12	5275000	5300000	SoyL05
Chr12	5500000	5525000	SoyL05
Chr12	5550000	5575000	SoyL05
Chr12	5825000	5850000	SoyL05
Chr12	6375000	6400000	SoyL05
Chr12	6600000	6625000	SoyL05
Chr12	7175000	7200000	SoyL05
Chr12	8025000	8050000	SoyL05
Chr12	8500000	8525000	SoyL05
Chr12	9225000	9250000	SoyL05
Chr12	9850000	9875000	SoyL05
Chr12	10625000	10650000	SoyL05
Chr12	11100000	11125000	SoyL05
Chr12	11600000	11625000	SoyL05
Chr12	11800000	11825000	SoyL05
Chr12	11850000	11875000	SoyL05
Chr12	12100000	12125000	SoyL05
Chr12	12475000	12500000	SoyL05
Chr12	12850000	12875000	SoyL05
Chr12	13200000	13225000	SoyL05
Chr12	13500000	13525000	SoyL05
Chr12	14000000	14025000	SoyL05
Chr12	14925000	14950000	SoyL05
Chr12	15875000	15900000	SoyL05
Chr12	17500000	17525000	SoyL05
Chr12	18375000	18400000	SoyL05
Chr12	19250000	19275000	SoyL05
Chr12	20675000	20700000	SoyL05
Chr12	21050000	21075000	SoyL05
Chr12	21625000	21650000	SoyL05
Chr12	22275000	22300000	SoyL05
Chr12	22900000	22925000	SoyL05
Chr12	23825000	23850000	SoyL05
Chr12	24225000	24250000	SoyL05
Chr12	25375000	25400000	SoyL05
Chr12	26500000	26525000	SoyL05
Chr12	27650000	27675000	SoyL05
Chr12	28425000	28450000	SoyL05
Chr12	28975000	29000000	SoyL05
Chr12	30025000	30050000	SoyL05
Chr12	30575000	30600000	SoyL05
Chr12	30825000	30850000	SoyL05
Chr12	31125000	31150000	SoyL05
Chr12	31175000	31200000	SoyL05
Chr12	32125000	32150000	SoyL05
Chr12	32875000	32900000	SoyL05
Chr12	33725000	33750000	SoyL05
Chr12	34200000	34225000	SoyL05
Chr12	35025000	35050000	SoyL05
Chr12	35675000	35700000	SoyL05
Chr12	36250000	36275000	SoyL05
Chr12	36450000	36475000	SoyL05
Chr12	36825000	36850000	SoyL05
Chr12	37000000	37025000	SoyL05
Chr12	37300000	37325000	SoyL05
Chr12	37575000	37600000	SoyL05
Chr12	37825000	37850000	SoyL05
Chr12	38425000	38450000	SoyL05
Chr12	38900000	38925000	SoyL05
Chr12	39450000	39475000	SoyL05
Chr12	39625000	39650000	SoyL05
Chr12	39650000	39675000	SoyL05
Chr12	39900000	39925000	SoyL05
Chr12	40175000	40200000	SoyL05
Chr12	41125000	41150000	SoyL05
Chr12	41525000	41550000	SoyL05
Chr12	42225000	42250000	SoyL05
Chr12	42375000	42400000	SoyL05
Chr13	775000	800000	SoyL05
Chr13	1325000	1350000	SoyL05
Chr13	2275000	2300000	SoyL05
Chr13	3400000	3425000	SoyL05
Chr13	4500000	4525000	SoyL05
Chr13	5400000	5425000	SoyL05
Chr13	5600000	5625000	SoyL05
Chr13	5650000	5675000	SoyL05
Chr13	6500000	6525000	SoyL05
Chr13	7550000	7575000	SoyL05
Chr13	7750000	7775000	SoyL05
Chr13	8375000	8400000	SoyL05
Chr13	9125000	9150000	SoyL05
Chr13	10150000	10175000	SoyL05
Chr13	10450000	10475000	SoyL05
Chr13	11200000	11225000	SoyL05
Chr13	11725000	11750000	SoyL05
Chr13	12025000	12050000	SoyL05
Chr13	12475000	12500000	SoyL05
Chr13	12675000	12700000	SoyL05
Chr13	13800000	13825000	SoyL05
Chr13	15300000	15325000	SoyL05
Chr13	15850000	15875000	SoyL05
Chr13	16775000	16800000	SoyL05
Chr13	16950000	16975000	SoyL05
Chr13	17375000	17400000	SoyL05
Chr13	17850000	17875000	SoyL05
Chr13	18775000	18800000	SoyL05
Chr13	19325000	19350000	SoyL05
Chr13	19675000	19700000	SoyL05
Chr13	20450000	20475000	SoyL05
Chr13	20800000	20825000	SoyL05
Chr13	21050000	21075000	SoyL05
Chr13	21425000	21450000	SoyL05
Chr13	21900000	21925000	SoyL05
Chr13	22125000	22150000	SoyL05
Chr13	23150000	23175000	SoyL05
Chr13	24200000	24225000	SoyL05
Chr13	24550000	24575000	SoyL05
Chr13	24600000	24625000	SoyL05
Chr13	25125000	25150000	SoyL05
Chr13	25300000	25325000	SoyL05
Chr13	25600000	25625000	SoyL05
Chr13	25825000	25850000	SoyL05
Chr13	26175000	26200000	SoyL05
Chr13	26375000	26400000	SoyL05
Chr13	26950000	26975000	SoyL05
Chr13	27650000	27675000	SoyL05
Chr13	28125000	28150000	SoyL05
Chr13	28525000	28550000	SoyL05
Chr13	28875000	28900000	SoyL05
Chr13	29600000	29625000	SoyL05
Chr13	30025000	30050000	SoyL05
Chr13	30500000	30525000	SoyL05
Chr13	31100000	31125000	SoyL05
Chr13	31175000	31200000	SoyL05
Chr13	31200000	31225000	SoyL05
Chr13	31650000	31675000	SoyL05
Chr13	32400000	32425000	SoyL05
Chr13	32975000	33000000	SoyL05
Chr13	33400000	33425000	SoyL05
Chr13	33975000	34000000	SoyL05
Chr13	34825000	34850000	SoyL05
Chr13	35575000	35600000	SoyL05
Chr13	35875000	35900000	SoyL05
Chr13	36375000	36400000	SoyL05
Chr13	37250000	37275000	SoyL05
Chr13	37900000	37925000	SoyL05
Chr13	38425000	38450000	SoyL05
Chr13	38775000	38800000	SoyL05
Chr13	39200000	39225000	SoyL05
Chr13	39625000	39650000	SoyL05
Chr13	39950000	39975000	SoyL05
Chr13	40275000	40300000	SoyL05
Chr13	40650000	40675000	SoyL05
Chr13	41125000	41150000	SoyL05
Chr13	41700000	41725000	SoyL05
Chr13	41875000	41900000	SoyL05
Chr13	42200000	42225000	SoyL05
Chr13	42500000	42525000	SoyL05
Chr13	42875000	42900000	SoyL05
Chr13	43200000	43225000	SoyL05
Chr13	43525000	43550000	SoyL05
Chr13	44075000	44100000	SoyL05
Chr13	45125000	45150000	SoyL05
Chr14	850000	875000	SoyL05
Chr14	1100000	1125000	SoyL05
Chr14	1800000	1825000	SoyL05
Chr14	2475000	2500000	SoyL05
Chr14	2725000	2750000	SoyL05
Chr14	3500000	3525000	SoyL05
Chr14	4275000	4300000	SoyL05
Chr14	4800000	4825000	SoyL05
Chr14	5225000	5250000	SoyL05
Chr14	5600000	5625000	SoyL05
Chr14	5750000	5775000	SoyL05
Chr14	6125000	6150000	SoyL05
Chr14	6475000	6500000	SoyL05
Chr14	6850000	6875000	SoyL05
Chr14	7725000	7750000	SoyL05
Chr14	7900000	7925000	SoyL05
Chr14	8400000	8425000	SoyL05
Chr14	8725000	8750000	SoyL05
Chr14	8975000	9000000	SoyL05
Chr14	9450000	9475000	SoyL05
Chr14	10200000	10225000	SoyL05
Chr14	10850000	10875000	SoyL05
Chr14	11025000	11050000	SoyL05
Chr14	11600000	11625000	SoyL05
Chr14	12125000	12150000	SoyL05
Chr14	12575000	12600000	SoyL05
Chr14	13075000	13100000	SoyL05
Chr14	13700000	13725000	SoyL05
Chr14	14300000	14325000	SoyL05
Chr14	14575000	14600000	SoyL05
Chr14	15000000	15025000	SoyL05
Chr14	15700000	15725000	SoyL05
Chr14	16350000	16375000	SoyL05
Chr14	17550000	17575000	SoyL05
Chr14	17900000	17925000	SoyL05
Chr14	18625000	18650000	SoyL05
Chr14	19450000	19475000	SoyL05
Chr14	20025000	20050000	SoyL05
Chr14	20575000	20600000	SoyL05
Chr14	21600000	21625000	SoyL05
Chr14	22025000	22050000	SoyL05
Chr14	22375000	22400000	SoyL05
Chr14	22400000	22425000	SoyL05
Chr14	22650000	22675000	SoyL05
Chr14	23275000	23300000	SoyL05
Chr14	23650000	23675000	SoyL05
Chr14	24500000	24525000	SoyL05
Chr14	25175000	25200000	SoyL05
Chr14	25475000	25500000	SoyL05
Chr14	26375000	26400000	SoyL05
Chr14	27175000	27200000	SoyL05
Chr14	27400000	27425000	SoyL05
Chr14	27725000	27750000	SoyL05
Chr14	28150000	28175000	SoyL05
Chr14	28775000	28800000	SoyL05
Chr14	29550000	29575000	SoyL05
Chr14	29900000	29925000	SoyL05
Chr14	30250000	30275000	SoyL05
Chr14	30475000	30500000	SoyL05
Chr14	31400000	31425000	SoyL05
Chr14	32000000	32025000	SoyL05
Chr14	32875000	32900000	SoyL05
Chr14	33650000	33675000	SoyL05
Chr14	34525000	34550000	SoyL05
Chr14	35125000	35150000	SoyL05
Chr14	35600000	35625000	SoyL05
Chr14	35825000	35850000	SoyL05
Chr14	36450000	36475000	SoyL05
Chr14	37150000	37175000	SoyL05
Chr14	37575000	37600000	SoyL05
Chr14	38450000	38475000	SoyL05
Chr14	38800000	38825000	SoyL05
Chr14	39700000	39725000	SoyL05
Chr14	40475000	40500000	SoyL05
Chr14	41175000	41200000	SoyL05
Chr14	41450000	41475000	SoyL05
Chr14	42250000	42275000	SoyL05
Chr14	43050000	43075000	SoyL05
Chr14	44375000	44400000	SoyL05
Chr14	44800000	44825000	SoyL05
Chr14	44950000	44975000	SoyL05
Chr14	45300000	45325000	SoyL05
Chr14	45700000	45725000	SoyL05
Chr14	46075000	46100000	SoyL05
Chr14	47200000	47225000	SoyL05
Chr14	47575000	47600000	SoyL05
Chr14	47750000	47775000	SoyL05
Chr14	47800000	47825000	SoyL05
Chr14	48975000	49000000	SoyL05
Chr14	49700000	49725000	SoyL05
Chr14	50700000	50725000	SoyL05
Chr14	51375000	51400000	SoyL05
Chr15	1375000	1400000	SoyL05
Chr15	2150000	2175000	SoyL05
Chr15	2750000	2775000	SoyL05
Chr15	3150000	3175000	SoyL05
Chr15	3750000	3775000	SoyL05
Chr15	4175000	4200000	SoyL05
Chr15	4375000	4400000	SoyL05
Chr15	4675000	4700000	SoyL05
Chr15	5425000	5450000	SoyL05
Chr15	6075000	6100000	SoyL05
Chr15	6450000	6475000	SoyL05
Chr15	7050000	7075000	SoyL05
Chr15	7450000	7475000	SoyL05
Chr15	7750000	7775000	SoyL05
Chr15	7925000	7950000	SoyL05
Chr15	7975000	8000000	SoyL05
Chr15	8425000	8450000	SoyL05
Chr15	8700000	8725000	SoyL05
Chr15	9200000	9225000	SoyL05
Chr15	9725000	9750000	SoyL05
Chr15	10250000	10275000	SoyL05
Chr15	10625000	10650000	SoyL05
Chr15	11450000	11475000	SoyL05
Chr15	11900000	11925000	SoyL05
Chr15	12450000	12475000	SoyL05
Chr15	12800000	12825000	SoyL05
Chr15	13475000	13500000	SoyL05
Chr15	13700000	13725000	SoyL05
Chr15	14350000	14375000	SoyL05
Chr15	15025000	15050000	SoyL05
Chr15	15425000	15450000	SoyL05
Chr15	16100000	16125000	SoyL05
Chr15	16825000	16850000	SoyL05
Chr15	17075000	17100000	SoyL05
Chr15	17800000	17825000	SoyL05
Chr15	18075000	18100000	SoyL05
Chr15	18525000	18550000	SoyL05
Chr15	19750000	19775000	SoyL05
Chr15	20325000	20350000	SoyL05
Chr15	21425000	21450000	SoyL05
Chr15	21875000	21900000	SoyL05
Chr15	22750000	22775000	SoyL05
Chr15	23175000	23200000	SoyL05
Chr15	23875000	23900000	SoyL05
Chr15	24275000	24300000	SoyL05
Chr15	25350000	25375000	SoyL05
Chr15	26250000	26275000	SoyL05
Chr15	26825000	26850000	SoyL05
Chr15	27125000	27150000	SoyL05
Chr15	27200000	27225000	SoyL05
Chr15	28175000	28200000	SoyL05
Chr15	28750000	28775000	SoyL05
Chr15	29950000	29975000	SoyL05
Chr15	30550000	30575000	SoyL05
Chr15	31700000	31725000	SoyL05
Chr15	32650000	32675000	SoyL05
Chr15	33275000	33300000	SoyL05
Chr15	34225000	34250000	SoyL05
Chr15	35000000	35025000	SoyL05
Chr15	35925000	35950000	SoyL05
Chr15	36175000	36200000	SoyL05
Chr15	36425000	36450000	SoyL05
Chr15	37525000	37550000	SoyL05
Chr15	38175000	38200000	SoyL05
Chr15	38950000	38975000	SoyL05
Chr15	39625000	39650000	SoyL05
Chr15	40650000	40675000	SoyL05
Chr15	41075000	41100000	SoyL05
Chr15	41750000	41775000	SoyL05
Chr15	42175000	42200000	SoyL05
Chr15	42700000	42725000	SoyL05
Chr15	43450000	43475000	SoyL05
Chr15	44325000	44350000	SoyL05
Chr15	44750000	44775000	SoyL05
Chr15	45500000	45525000	SoyL05
Chr15	45725000	45750000	SoyL05
Chr15	46175000	46200000	SoyL05
Chr15	47450000	47475000	SoyL05
Chr15	47650000	47675000	SoyL05
Chr15	47700000	47725000	SoyL05
Chr15	48325000	48350000	SoyL05
Chr15	48825000	48850000	SoyL05
Chr15	49175000	49200000	SoyL05
Chr15	49450000	49475000	SoyL05
Chr15	49725000	49750000	SoyL05
Chr15	50700000	50725000	SoyL05
Chr15	50850000	50875000	SoyL05
Chr15	50875000	50900000	SoyL05
Chr15	51625000	51650000	SoyL05
Chr15	52125000	52150000	SoyL05
Chr15	52450000	52475000	SoyL05
Chr16	925000	950000	SoyL05
Chr16	1225000	1250000	SoyL05
Chr16	1400000	1425000	SoyL05
Chr16	2400000	2425000	SoyL05
Chr16	2800000	2825000	SoyL05
Chr16	3575000	3600000	SoyL05
Chr16	3875000	3900000	SoyL05
Chr16	4525000	4550000	SoyL05
Chr16	4750000	4775000	SoyL05
Chr16	5075000	5100000	SoyL05
Chr16	5725000	5750000	SoyL05
Chr16	5950000	5975000	SoyL05
Chr16	6600000	6625000	SoyL05
Chr16	6825000	6850000	SoyL05
Chr16	6850000	6875000	SoyL05
Chr16	7325000	7350000	SoyL05
Chr16	8025000	8050000	SoyL05
Chr16	8500000	8525000	SoyL05
Chr16	8925000	8950000	SoyL05
Chr16	9500000	9525000	SoyL05
Chr16	9900000	9925000	SoyL05
Chr16	10550000	10575000	SoyL05
Chr16	11050000	11075000	SoyL05
Chr16	11350000	11375000	SoyL05
Chr16	12550000	12575000	SoyL05
Chr16	12875000	12900000	SoyL05
Chr16	13925000	13950000	SoyL05
Chr16	14125000	14150000	SoyL05
Chr16	14500000	14525000	SoyL05
Chr16	14925000	14950000	SoyL05
Chr16	15700000	15725000	SoyL05
Chr16	16900000	16925000	SoyL05
Chr16	17325000	17350000	SoyL05
Chr16	17800000	17825000	SoyL05
Chr16	18775000	18800000	SoyL05
Chr16	19650000	19675000	SoyL05
Chr16	19850000	19875000	SoyL05
Chr16	20175000	20200000	SoyL05
Chr16	20575000	20600000	SoyL05
Chr16	21150000	21175000	SoyL05
Chr16	22125000	22150000	SoyL05
Chr16	23175000	23200000	SoyL05
Chr16	23800000	23825000	SoyL05
Chr16	24450000	24475000	SoyL05
Chr16	25325000	25350000	SoyL05
Chr16	25525000	25550000	SoyL05
Chr16	25775000	25800000	SoyL05
Chr16	26075000	26100000	SoyL05
Chr16	26500000	26525000	SoyL05
Chr16	27025000	27050000	SoyL05
Chr16	27800000	27825000	SoyL05
Chr16	28125000	28150000	SoyL05
Chr16	28350000	28375000	SoyL05
Chr16	29525000	29550000	SoyL05
Chr16	29700000	29725000	SoyL05
Chr16	29750000	29775000	SoyL05
Chr16	30450000	30475000	SoyL05
Chr16	30775000	30800000	SoyL05
Chr16	31325000	31350000	SoyL05
Chr16	31575000	31600000	SoyL05
Chr16	31925000	31950000	SoyL05
Chr16	32100000	32125000	SoyL05
Chr16	32725000	32750000	SoyL05
Chr16	33700000	33725000	SoyL05
Chr16	34300000	34325000	SoyL05
Chr16	34575000	34600000	SoyL05
Chr16	35150000	35175000	SoyL05
Chr16	35950000	35975000	SoyL05
Chr16	36375000	36400000	SoyL05
Chr16	36775000	36800000	SoyL05
Chr17	1525000	1550000	SoyL05
Chr17	1750000	1775000	SoyL05
Chr17	1800000	1825000	SoyL05
Chr17	2125000	2150000	SoyL05
Chr17	2425000	2450000	SoyL05
Chr17	2975000	3000000	SoyL05
Chr17	3225000	3250000	SoyL05
Chr17	4025000	4050000	SoyL05
Chr17	4550000	4575000	SoyL05
Chr17	4750000	4775000	SoyL05
Chr17	5100000	5125000	SoyL05
Chr17	5250000	5275000	SoyL05
Chr17	5550000	5575000	SoyL05
Chr17	5875000	5900000	SoyL05
Chr17	6475000	6500000	SoyL05
Chr17	6900000	6925000	SoyL05
Chr17	7375000	7400000	SoyL05
Chr17	7675000	7700000	SoyL05
Chr17	8000000	8025000	SoyL05
Chr17	8250000	8275000	SoyL05
Chr17	8550000	8575000	SoyL05
Chr17	8850000	8875000	SoyL05
Chr17	8925000	8950000	SoyL05
Chr17	9100000	9125000	SoyL05
Chr17	9450000	9475000	SoyL05
Chr17	9800000	9825000	SoyL05
Chr17	10375000	10400000	SoyL05
Chr17	10825000	10850000	SoyL05
Chr17	11550000	11575000	SoyL05
Chr17	11800000	11825000	SoyL05
Chr17	11925000	11950000	SoyL05
Chr17	12550000	12575000	SoyL05
Chr17	12800000	12825000	SoyL05
Chr17	13375000	13400000	SoyL05
Chr17	13500000	13525000	SoyL05
Chr17	13975000	14000000	SoyL05
Chr17	14600000	14625000	SoyL05
Chr17	15050000	15075000	SoyL05
Chr17	15625000	15650000	SoyL05
Chr17	15975000	16000000	SoyL05
Chr17	16250000	16275000	SoyL05
Chr17	16500000	16525000	SoyL05
Chr17	17625000	17650000	SoyL05
Chr17	18300000	18325000	SoyL05
Chr17	18550000	18575000	SoyL05
Chr17	18850000	18875000	SoyL05
Chr17	19175000	19200000	SoyL05
Chr17	19450000	19475000	SoyL05
Chr17	19900000	19925000	SoyL05
Chr17	20525000	20550000	SoyL05
Chr17	21150000	21175000	SoyL05
Chr17	22200000	22225000	SoyL05
Chr17	23150000	23175000	SoyL05
Chr17	23900000	23925000	SoyL05
Chr17	24350000	24375000	SoyL05
Chr17	25150000	25175000	SoyL05
Chr17	25600000	25625000	SoyL05
Chr17	25650000	25675000	SoyL05
Chr17	26300000	26325000	SoyL05
Chr17	26925000	26950000	SoyL05
Chr17	27425000	27450000	SoyL05
Chr17	28575000	28600000	SoyL05
Chr17	29700000	29725000	SoyL05
Chr17	30275000	30300000	SoyL05
Chr17	30750000	30775000	SoyL05
Chr17	30775000	30800000	SoyL05
Chr17	31700000	31725000	SoyL05
Chr17	32400000	32425000	SoyL05
Chr17	32925000	32950000	SoyL05
Chr17	33650000	33675000	SoyL05
Chr17	34275000	34300000	SoyL05
Chr17	34975000	35000000	SoyL05
Chr17	35250000	35275000	SoyL05
Chr17	35600000	35625000	SoyL05
Chr17	36275000	36300000	SoyL05
Chr17	36800000	36825000	SoyL05
Chr17	37600000	37625000	SoyL05
Chr17	38125000	38150000	SoyL05
Chr17	38425000	38450000	SoyL05
Chr17	39275000	39300000	SoyL05
Chr17	39725000	39750000	SoyL05
Chr17	39750000	39775000	SoyL05
Chr17	40075000	40100000	SoyL05
Chr17	40675000	40700000	SoyL05
Chr17	41075000	41100000	SoyL05
Chr17	41700000	41725000	SoyL05
Chr17	41925000	41950000	SoyL05
Chr17	42125000	42150000	SoyL05
Chr18	875000	900000	SoyL05
Chr18	1175000	1200000	SoyL05
Chr18	1525000	1550000	SoyL05
Chr18	1825000	1850000	SoyL05
Chr18	2150000	2175000	SoyL05
Chr18	2400000	2425000	SoyL05
Chr18	3175000	3200000	SoyL05
Chr18	4025000	4050000	SoyL05
Chr18	5150000	5175000	SoyL05
Chr18	6025000	6050000	SoyL05
Chr18	6325000	6350000	SoyL05
Chr18	6500000	6525000	SoyL05
Chr18	6525000	6550000	SoyL05
Chr18	7125000	7150000	SoyL05
Chr18	7925000	7950000	SoyL05
Chr18	8475000	8500000	SoyL05
Chr18	8975000	9000000	SoyL05
Chr18	9275000	9300000	SoyL05
Chr18	9550000	9575000	SoyL05
Chr18	9850000	9875000	SoyL05
Chr18	10050000	10075000	SoyL05
Chr18	10275000	10300000	SoyL05
Chr18	11100000	11125000	SoyL05
Chr18	11925000	11950000	SoyL05
Chr18	13025000	13050000	SoyL05
Chr18	13550000	13575000	SoyL05
Chr18	14375000	14400000	SoyL05
Chr18	14975000	15000000	SoyL05
Chr18	15975000	16000000	SoyL05
Chr18	16350000	16375000	SoyL05
Chr18	16375000	16400000	SoyL05
Chr18	17000000	17025000	SoyL05
Chr18	17775000	17800000	SoyL05
Chr18	18275000	18300000	SoyL05
Chr18	18700000	18725000	SoyL05
Chr18	18950000	18975000	SoyL05
Chr18	19750000	19775000	SoyL05
Chr18	20425000	20450000	SoyL05
Chr18	21975000	22000000	SoyL05
Chr18	22975000	23000000	SoyL05
Chr18	23325000	23350000	SoyL05
Chr18	24275000	24300000	SoyL05
Chr18	25400000	25425000	SoyL05
Chr18	26450000	26475000	SoyL05
Chr18	26925000	26950000	SoyL05
Chr18	27600000	27625000	SoyL05
Chr18	27800000	27825000	SoyL05
Chr18	28925000	28950000	SoyL05
Chr18	29875000	29900000	SoyL05
Chr18	30350000	30375000	SoyL05
Chr18	32300000	32325000	SoyL05
Chr18	32550000	32575000	SoyL05
Chr18	33075000	33100000	SoyL05
Chr18	34225000	34250000	SoyL05
Chr18	35000000	35025000	SoyL05
Chr18	35400000	35425000	SoyL05
Chr18	35725000	35750000	SoyL05
Chr18	36975000	37000000	SoyL05
Chr18	37600000	37625000	SoyL05
Chr18	38525000	38550000	SoyL05
Chr18	39125000	39150000	SoyL05
Chr18	40325000	40350000	SoyL05
Chr18	41300000	41325000	SoyL05
Chr18	42025000	42050000	SoyL05
Chr18	42600000	42625000	SoyL05
Chr18	43050000	43075000	SoyL05
Chr18	43675000	43700000	SoyL05
Chr18	44225000	44250000	SoyL05
Chr18	44525000	44550000	SoyL05
Chr18	45675000	45700000	SoyL05
Chr18	46000000	46025000	SoyL05
Chr18	46825000	46850000	SoyL05
Chr18	47350000	47375000	SoyL05
Chr18	48000000	48025000	SoyL05
Chr18	48675000	48700000	SoyL05
Chr18	49325000	49350000	SoyL05
Chr18	49575000	49600000	SoyL05
Chr18	50400000	50425000	SoyL05
Chr18	50675000	50700000	SoyL05
Chr18	51000000	51025000	SoyL05
Chr18	51575000	51600000	SoyL05
Chr18	52275000	52300000	SoyL05
Chr18	52625000	52650000	SoyL05
Chr18	53800000	53825000	SoyL05
Chr18	54425000	54450000	SoyL05
Chr18	55025000	55050000	SoyL05
Chr18	55650000	55675000	SoyL05
Chr18	57025000	57050000	SoyL05
Chr18	57750000	57775000	SoyL05
Chr18	58150000	58175000	SoyL05
Chr18	58375000	58400000	SoyL05
Chr18	58675000	58700000	SoyL05
Chr18	59050000	59075000	SoyL05
Chr18	59200000	59225000	SoyL05
Chr18	59225000	59250000	SoyL05
Chr19	975000	1000000	SoyL05
Chr19	1275000	1300000	SoyL05
Chr19	1600000	1625000	SoyL05
Chr19	1825000	1850000	SoyL05
Chr19	2425000	2450000	SoyL05
Chr19	2700000	2725000	SoyL05
Chr19	3250000	3275000	SoyL05
Chr19	3475000	3500000	SoyL05
Chr19	3500000	3525000	SoyL05
Chr19	3725000	3750000	SoyL05
Chr19	4275000	4300000	SoyL05
Chr19	4575000	4600000	SoyL05
Chr19	5150000	5175000	SoyL05
Chr19	5925000	5950000	SoyL05
Chr19	6350000	6375000	SoyL05
Chr19	6775000	6800000	SoyL05
Chr19	7625000	7650000	SoyL05
Chr19	7950000	7975000	SoyL05
Chr19	8575000	8600000	SoyL05
Chr19	9525000	9550000	SoyL05
Chr19	10750000	10775000	SoyL05
Chr19	11925000	11950000	SoyL05
Chr19	12900000	12925000	SoyL05
Chr19	13200000	13225000	SoyL05
Chr19	13550000	13575000	SoyL05
Chr19	14100000	14125000	SoyL05
Chr19	14625000	14650000	SoyL05
Chr19	15600000	15625000	SoyL05
Chr19	16550000	16575000	SoyL05
Chr19	17350000	17375000	SoyL05
Chr19	18000000	18025000	SoyL05
Chr19	18450000	18475000	SoyL05
Chr19	18925000	18950000	SoyL05
Chr19	19750000	19775000	SoyL05
Chr19	20975000	21000000	SoyL05
Chr19	21275000	21300000	SoyL05
Chr19	22325000	22350000	SoyL05
Chr19	23100000	23125000	SoyL05
Chr19	23425000	23450000	SoyL05
Chr19	24175000	24200000	SoyL05
Chr19	24875000	24900000	SoyL05
Chr19	25125000	25150000	SoyL05
Chr19	25550000	25575000	SoyL05
Chr19	26575000	26600000	SoyL05
Chr19	27600000	27625000	SoyL05
Chr19	27825000	27850000	SoyL05
Chr19	28875000	28900000	SoyL05
Chr19	29250000	29275000	SoyL05
Chr19	29700000	29725000	SoyL05
Chr19	30725000	30750000	SoyL05
Chr19	31300000	31325000	SoyL05
Chr19	31850000	31875000	SoyL05
Chr19	32275000	32300000	SoyL05
Chr19	32550000	32575000	SoyL05
Chr19	33275000	33300000	SoyL05
Chr19	33550000	33575000	SoyL05
Chr19	34300000	34325000	SoyL05
Chr19	34675000	34700000	SoyL05
Chr19	34950000	34975000	SoyL05
Chr19	35675000	35700000	SoyL05
Chr19	35900000	35925000	SoyL05
Chr19	36250000	36275000	SoyL05
Chr19	36950000	36975000	SoyL05
Chr19	37375000	37400000	SoyL05
Chr19	37600000	37625000	SoyL05
Chr19	37975000	38000000	SoyL05
Chr19	38850000	38875000	SoyL05
Chr19	39675000	39700000	SoyL05
Chr19	40150000	40175000	SoyL05
Chr19	40575000	40600000	SoyL05
Chr19	40900000	40925000	SoyL05
Chr19	41150000	41175000	SoyL05
Chr19	41375000	41400000	SoyL05
Chr19	41650000	41675000	SoyL05
Chr19	42125000	42150000	SoyL05
Chr19	42450000	42475000	SoyL05
Chr19	42750000	42775000	SoyL05
Chr19	42975000	43000000	SoyL05
Chr19	43825000	43850000	SoyL05
Chr19	44075000	44100000	SoyL05
Chr19	44475000	44500000	SoyL05
Chr19	44925000	44950000	SoyL05
Chr19	45550000	45575000	SoyL05
Chr19	46025000	46050000	SoyL05
Chr19	46825000	46850000	SoyL05
Chr19	47250000	47275000	SoyL05
Chr19	47875000	47900000	SoyL05
Chr19	48600000	48625000	SoyL05
Chr19	49225000	49250000	SoyL05
Chr19	49825000	49850000	SoyL05
Chr19	50175000	50200000	SoyL05
Chr19	50550000	50575000	SoyL05
Chr20	875000	900000	SoyL05
Chr20	1375000	1400000	SoyL05
Chr20	2100000	2125000	SoyL05
Chr20	2750000	2775000	SoyL05
Chr20	2950000	2975000	SoyL05
Chr20	3200000	3225000	SoyL05
Chr20	3975000	4000000	SoyL05
Chr20	4750000	4775000	SoyL05
Chr20	4925000	4950000	SoyL05
Chr20	5225000	5250000	SoyL05
Chr20	6050000	6075000	SoyL05
Chr20	7200000	7225000	SoyL05
Chr20	7775000	7800000	SoyL05
Chr20	8175000	8200000	SoyL05
Chr20	9050000	9075000	SoyL05
Chr20	9425000	9450000	SoyL05
Chr20	9750000	9775000	SoyL05
Chr20	9950000	9975000	SoyL05
Chr20	10350000	10375000	SoyL05
Chr20	11350000	11375000	SoyL05
Chr20	12225000	12250000	SoyL05
Chr20	12925000	12950000	SoyL05
Chr20	12975000	13000000	SoyL05
Chr20	13000000	13025000	SoyL05
Chr20	13200000	13225000	SoyL05
Chr20	13525000	13550000	SoyL05
Chr20	13850000	13875000	SoyL05
Chr20	14250000	14275000	SoyL05
Chr20	14575000	14600000	SoyL05
Chr20	15400000	15425000	SoyL05
Chr20	15725000	15750000	SoyL05
Chr20	15925000	15950000	SoyL05
Chr20	16775000	16800000	SoyL05
Chr20	17250000	17275000	SoyL05
Chr20	17775000	17800000	SoyL05
Chr20	18275000	18300000	SoyL05
Chr20	18925000	18950000	SoyL05
Chr20	19625000	19650000	SoyL05
Chr20	20125000	20150000	SoyL05
Chr20	20275000	20300000	SoyL05
Chr20	20950000	20975000	SoyL05
Chr20	21300000	21325000	SoyL05
Chr20	22100000	22125000	SoyL05
Chr20	22475000	22500000	SoyL05
Chr20	23625000	23650000	SoyL05
Chr20	24250000	24275000	SoyL05
Chr20	24325000	24350000	SoyL05
Chr20	24675000	24700000	SoyL05
Chr20	25475000	25500000	SoyL05
Chr20	26150000	26175000	SoyL05
Chr20	26400000	26425000	SoyL05
Chr20	26800000	26825000	SoyL05
Chr20	27325000	27350000	SoyL05
Chr20	27675000	27700000	SoyL05
Chr20	27875000	27900000	SoyL05
Chr20	28300000	28325000	SoyL05
Chr20	29075000	29100000	SoyL05
Chr20	29650000	29675000	SoyL05
Chr20	30150000	30175000	SoyL05
Chr20	30750000	30775000	SoyL05
Chr20	31300000	31325000	SoyL05
Chr20	32550000	32575000	SoyL05
Chr20	33050000	33075000	SoyL05
Chr20	33100000	33125000	SoyL05
Chr20	33975000	34000000	SoyL05
Chr20	35075000	35100000	SoyL05
Chr20	36475000	36500000	SoyL05
Chr20	36875000	36900000	SoyL05
Chr20	37075000	37100000	SoyL05
Chr20	37475000	37500000	SoyL05
Chr20	37875000	37900000	SoyL05
Chr20	38300000	38325000	SoyL05
Chr20	38550000	38575000	SoyL05
Chr20	39300000	39325000	SoyL05
Chr20	39575000	39600000	SoyL05
Chr20	39925000	39950000	SoyL05
Chr20	40550000	40575000	SoyL05
Chr20	41300000	41325000	SoyL05
Chr20	41825000	41850000	SoyL05
Chr20	42150000	42175000	SoyL05
Chr20	42400000	42425000	SoyL05
Chr20	42850000	42875000	SoyL05
Chr20	43250000	43275000	SoyL05
Chr20	43475000	43500000	SoyL05
Chr20	43500000	43525000	SoyL05
Chr20	43975000	44000000	SoyL05
Chr20	44250000	44275000	SoyL05
Chr20	44875000	44900000	SoyL05
Chr20	45325000	45350000	SoyL05
Chr20	45825000	45850000	SoyL05
Chr20	46025000	46050000	SoyL05
Chr20	46350000	46375000	SoyL05
Chr20	46900000	46925000	SoyL05
Chr20	47050000	47075000	SoyL05
Chr20	47425000	47450000	SoyL05
Chr20	47450000	47475000	SoyL05
Chr20	47700000	47725000	SoyL05
Chr20	48250000	48275000	SoyL05
Chr20	49000000	49025000	SoyL05
Chr20	49275000	49300000	SoyL05
Chr20	49750000	49775000	SoyL05
Chr20	50025000	50050000	SoyL05
Chr20	50225000	50250000	SoyL05
Chr20	50250000	50275000	SoyL05
Chr20	50300000	50325000	SoyL05
Chr01	850000	875000	SoyL08
Chr01	1475000	1500000	SoyL08
Chr01	2050000	2075000	SoyL08
Chr01	2875000	2900000	SoyL08
Chr01	3200000	3225000	SoyL08
Chr01	3425000	3450000	SoyL08
Chr01	3775000	3800000	SoyL08
Chr01	4100000	4125000	SoyL08
Chr01	4350000	4375000	SoyL08
Chr01	4825000	4850000	SoyL08
Chr01	5575000	5600000	SoyL08
Chr01	5725000	5750000	SoyL08
Chr01	5750000	5775000	SoyL08
Chr01	6150000	6175000	SoyL08
Chr01	6425000	6450000	SoyL08
Chr01	7075000	7100000	SoyL08
Chr01	7850000	7875000	SoyL08
Chr01	8500000	8525000	SoyL08
Chr01	9225000	9250000	SoyL08
Chr01	10225000	10250000	SoyL08
Chr01	10625000	10650000	SoyL08
Chr01	11550000	11575000	SoyL08
Chr01	11900000	11925000	SoyL08
Chr01	12125000	12150000	SoyL08
Chr01	12875000	12900000	SoyL08
Chr01	13700000	13725000	SoyL08
Chr01	14150000	14175000	SoyL08
Chr01	15250000	15275000	SoyL08
Chr01	15875000	15900000	SoyL08
Chr01	16375000	16400000	SoyL08
Chr01	17325000	17350000	SoyL08
Chr01	17850000	17875000	SoyL08
Chr01	18175000	18200000	SoyL08
Chr01	18775000	18800000	SoyL08
Chr01	19400000	19425000	SoyL08
Chr01	20225000	20250000	SoyL08
Chr01	20875000	20900000	SoyL08
Chr01	20900000	20925000	SoyL08
Chr01	22125000	22150000	SoyL08
Chr01	22775000	22800000	SoyL08
Chr01	23500000	23525000	SoyL08
Chr01	24425000	24450000	SoyL08
Chr01	25650000	25675000	SoyL08
Chr01	26425000	26450000	SoyL08
Chr01	27200000	27225000	SoyL08
Chr01	27850000	27875000	SoyL08
Chr01	28275000	28300000	SoyL08
Chr01	28750000	28775000	SoyL08
Chr01	29125000	29150000	SoyL08
Chr01	29550000	29575000	SoyL08
Chr01	30225000	30250000	SoyL08
Chr01	30775000	30800000	SoyL08
Chr01	31675000	31700000	SoyL08
Chr01	32150000	32175000	SoyL08
Chr01	32875000	32900000	SoyL08
Chr01	33950000	33975000	SoyL08
Chr01	34650000	34675000	SoyL08
Chr01	35300000	35325000	SoyL08
Chr01	36325000	36350000	SoyL08
Chr01	36975000	37000000	SoyL08
Chr01	37550000	37575000	SoyL08
Chr01	37725000	37750000	SoyL08
Chr01	38075000	38100000	SoyL08
Chr01	38650000	38675000	SoyL08
Chr01	39600000	39625000	SoyL08
Chr01	40000000	40025000	SoyL08
Chr01	40575000	40600000	SoyL08
Chr01	40975000	41000000	SoyL08
Chr01	41700000	41725000	SoyL08
Chr01	42175000	42200000	SoyL08
Chr01	42600000	42625000	SoyL08
Chr01	43250000	43275000	SoyL08
Chr01	44175000	44200000	SoyL08
Chr01	44375000	44400000	SoyL08
Chr01	44800000	44825000	SoyL08
Chr01	44825000	44850000	SoyL08
Chr01	45500000	45525000	SoyL08
Chr01	46000000	46025000	SoyL08
Chr01	46450000	46475000	SoyL08
Chr01	46900000	46925000	SoyL08
Chr01	47450000	47475000	SoyL08
Chr01	47875000	47900000	SoyL08
Chr01	48350000	48375000	SoyL08
Chr01	48875000	48900000	SoyL08
Chr01	49275000	49300000	SoyL08
Chr01	50125000	50150000	SoyL08
Chr01	50500000	50525000	SoyL08
Chr01	51100000	51125000	SoyL08
Chr01	51750000	51775000	SoyL08
Chr01	52225000	52250000	SoyL08
Chr01	52500000	52525000	SoyL08
Chr01	52775000	52800000	SoyL08
Chr01	53075000	53100000	SoyL08
Chr01	53325000	53350000	SoyL08
Chr01	53900000	53925000	SoyL08
Chr01	54575000	54600000	SoyL08
Chr01	55125000	55150000	SoyL08
Chr01	55425000	55450000	SoyL08
Chr01	55950000	55975000	SoyL08
Chr01	56225000	56250000	SoyL08
Chr01	56300000	56325000	SoyL08
Chr01	56550000	56575000	SoyL08
Chr01	57025000	57050000	SoyL08
Chr01	57425000	57450000	SoyL08
Chr01	58000000	58025000	SoyL08
Chr02	825000	850000	SoyL08
Chr02	1175000	1200000	SoyL08
Chr02	1475000	1500000	SoyL08
Chr02	1825000	1850000	SoyL08
Chr02	2300000	2325000	SoyL08
Chr02	2675000	2700000	SoyL08
Chr02	3125000	3150000	SoyL08
Chr02	3750000	3775000	SoyL08
Chr02	4425000	4450000	SoyL08
Chr02	4775000	4800000	SoyL08
Chr02	5550000	5575000	SoyL08
Chr02	5875000	5900000	SoyL08
Chr02	6125000	6150000	SoyL08
Chr02	6650000	6675000	SoyL08
Chr02	7350000	7375000	SoyL08
Chr02	8350000	8375000	SoyL08
Chr02	8625000	8650000	SoyL08
Chr02	9400000	9425000	SoyL08
Chr02	10175000	10200000	SoyL08
Chr02	10625000	10650000	SoyL08
Chr02	11325000	11350000	SoyL08
Chr02	11525000	11550000	SoyL08
Chr02	12200000	12225000	SoyL08
Chr02	13125000	13150000	SoyL08
Chr02	13625000	13650000	SoyL08
Chr02	13750000	13775000	SoyL08
Chr02	14200000	14225000	SoyL08
Chr02	14600000	14625000	SoyL08
Chr02	14850000	14875000	SoyL08
Chr02	15925000	15950000	SoyL08
Chr02	17075000	17100000	SoyL08
Chr02	17175000	17200000	SoyL08
Chr02	17725000	17750000	SoyL08
Chr02	18375000	18400000	SoyL08
Chr02	18850000	18875000	SoyL08
Chr02	19750000	19775000	SoyL08
Chr02	20475000	20500000	SoyL08
Chr02	21175000	21200000	SoyL08
Chr02	21450000	21475000	SoyL08
Chr02	21975000	22000000	SoyL08
Chr02	22350000	22375000	SoyL08
Chr02	22750000	22775000	SoyL08
Chr02	23150000	23175000	SoyL08
Chr02	23375000	23400000	SoyL08
Chr02	24050000	24075000	SoyL08
Chr02	25325000	25350000	SoyL08
Chr02	25600000	25625000	SoyL08
Chr02	26600000	26625000	SoyL08
Chr02	27675000	27700000	SoyL08
Chr02	28525000	28550000	SoyL08
Chr02	29575000	29600000	SoyL08
Chr02	30250000	30275000	SoyL08
Chr02	31225000	31250000	SoyL08
Chr02	31875000	31900000	SoyL08
Chr02	32250000	32275000	SoyL08
Chr02	32575000	32600000	SoyL08
Chr02	32975000	33000000	SoyL08
Chr02	33225000	33250000	SoyL08
Chr02	33550000	33575000	SoyL08
Chr02	34300000	34325000	SoyL08
Chr02	34625000	34650000	SoyL08
Chr02	35075000	35100000	SoyL08
Chr02	35850000	35875000	SoyL08
Chr02	36300000	36325000	SoyL08
Chr02	36750000	36775000	SoyL08
Chr02	37450000	37475000	SoyL08
Chr02	37750000	37775000	SoyL08
Chr02	38275000	38300000	SoyL08
Chr02	38575000	38600000	SoyL08
Chr02	38850000	38875000	SoyL08
Chr02	39925000	39950000	SoyL08
Chr02	40175000	40200000	SoyL08
Chr02	40625000	40650000	SoyL08
Chr02	41200000	41225000	SoyL08
Chr02	41575000	41600000	SoyL08
Chr02	41825000	41850000	SoyL08
Chr02	42575000	42600000	SoyL08
Chr02	42875000	42900000	SoyL08
Chr02	42900000	42925000	SoyL08
Chr02	43450000	43475000	SoyL08
Chr02	43800000	43825000	SoyL08
Chr02	44125000	44150000	SoyL08
Chr02	44675000	44700000	SoyL08
Chr02	44975000	45000000	SoyL08
Chr02	45625000	45650000	SoyL08
Chr02	45775000	45800000	SoyL08
Chr02	45825000	45850000	SoyL08
Chr02	46475000	46500000	SoyL08
Chr02	46675000	46700000	SoyL08
Chr02	46875000	46900000	SoyL08
[truncated: 46,432 more rows]

## Sheet: TableS5
Table S5. Pan-3D genome of TAD boundaries
sample	chr	start	end	cluster	samplenumber	type
SoyL05	Chr01	10250000	10275000	Alignment-Cluster-1	27	core
SoyL08	Chr01	10225000	10250000	Alignment-Cluster-1	27	core
SoyL07	Chr01	10225000	10250000	Alignment-Cluster-1	27	core
SoyL03	Chr01	10225000	10250000	Alignment-Cluster-1	27	core
SoyL04	Chr01	10125000	10150000	Alignment-Cluster-1	27	core
SoyC03	Chr01	10125000	10150000	Alignment-Cluster-1	27	core
SoyC05	Chr01	10250000	10275000	Alignment-Cluster-1	27	core
SoyL09	Chr01	10100000	10125000	Alignment-Cluster-1	27	core
SoyC04	Chr01	10200000	10225000	Alignment-Cluster-1	27	core
SoyC07	Chr01	10175000	10200000	Alignment-Cluster-1	27	core
SoyC12	Chr01	10375000	10400000	Alignment-Cluster-1	27	core
SoyC13	Chr01	10175000	10200000	Alignment-Cluster-1	27	core
SoyC11	Chr01	10225000	10250000	Alignment-Cluster-1	27	core
SoyC09	Chr01	10175000	10200000	Alignment-Cluster-1	27	core
SoyC08	Chr01	10100000	10125000	Alignment-Cluster-1	27	core
SoyC06	Chr01	10225000	10250000	Alignment-Cluster-1	27	core
SoyL02	Chr01	10150000	10175000	Alignment-Cluster-1	27	core
SoyC10	Chr01	10275000	10300000	Alignment-Cluster-1	27	core
SoyC14	Chr01	10250000	10275000	Alignment-Cluster-1	27	core
SoyW03	Chr01	10125000	10150000	Alignment-Cluster-1	27	core
SoyC01	Chr01	10300000	10325000	Alignment-Cluster-1	27	core
SoyC02	Chr01	10225000	10250000	Alignment-Cluster-1	27	core
SoyW02	Chr01	10225000	10250000	Alignment-Cluster-1	27	core
SoyW01	Chr01	10450000	10475000	Alignment-Cluster-1	27	core
SoyL01	Chr01	10175000	10200000	Alignment-Cluster-1	27	core
ZH13	Chr01	10725000	10750000	Alignment-Cluster-1	27	core
SoyL06	Chr01	10400000	10425000	Alignment-Cluster-1	27	core
SoyL05	Chr01	15175000	15200000	Alignment-Cluster-10	16	dispensable
SoyL07	Chr01	14475000	14500000	Alignment-Cluster-10	16	dispensable
SoyL03	Chr01	15250000	15275000	Alignment-Cluster-10	16	dispensable
SoyL04	Chr01	14925000	14950000	Alignment-Cluster-10	16	dispensable
SoyC03	Chr01	15650000	15675000	Alignment-Cluster-10	16	dispensable
SoyC05	Chr01	15275000	15300000	Alignment-Cluster-10	16	dispensable
SoyL09	Chr01	15175000	15200000	Alignment-Cluster-10	16	dispensable
SoyC04	Chr01	15150000	15175000	Alignment-Cluster-10	16	dispensable
SoyC12	Chr01	15300000	15325000	Alignment-Cluster-10	16	dispensable
SoyC08	Chr01	15000000	15025000	Alignment-Cluster-10	16	dispensable
SoyL02	Chr01	15150000	15175000	Alignment-Cluster-10	16	dispensable
SoyC10	Chr01	15600000	15625000	Alignment-Cluster-10	16	dispensable
SoyW03	Chr01	15475000	15500000	Alignment-Cluster-10	16	dispensable
SoyC01	Chr01	14200000	14225000	Alignment-Cluster-10	16	dispensable
SoyC01	Chr01	14250000	14275000	Alignment-Cluster-10	16	dispensable
SoyC02	Chr01	15200000	15225000	Alignment-Cluster-10	16	dispensable
ZH13	Chr01	15800000	15825000	Alignment-Cluster-10	16	dispensable
SoyL05	Chr01	775000	800000	Alignment-Cluster-100	17	dispensable
SoyL08	Chr01	850000	875000	Alignment-Cluster-100	17	dispensable
SoyL03	Chr01	800000	825000	Alignment-Cluster-100	17	dispensable
SoyL04	Chr01	775000	800000	Alignment-Cluster-100	17	dispensable
SoyC03	Chr01	775000	800000	Alignment-Cluster-100	17	dispensable
SoyC05	Chr01	850000	875000	Alignment-Cluster-100	17	dispensable
SoyL09	Chr01	800000	825000	Alignment-Cluster-100	17	dispensable
SoyC07	Chr01	825000	850000	Alignment-Cluster-100	17	dispensable
SoyC12	Chr01	825000	850000	Alignment-Cluster-100	17	dispensable
SoyC11	Chr01	825000	850000	Alignment-Cluster-100	17	dispensable
SoyL02	Chr01	800000	825000	Alignment-Cluster-100	17	dispensable
SoyC10	Chr01	800000	825000	Alignment-Cluster-100	17	dispensable
SoyC10	Chr01	850000	875000	Alignment-Cluster-100	17	dispensable
SoyC01	Chr01	900000	925000	Alignment-Cluster-100	17	dispensable
SoyC02	Chr01	825000	850000	Alignment-Cluster-100	17	dispensable
SoyL01	Chr01	750000	775000	Alignment-Cluster-100	17	dispensable
SoyL01	Chr01	775000	800000	Alignment-Cluster-100	17	dispensable
ZH13	Chr01	1375000	1400000	Alignment-Cluster-100	17	dispensable
SoyL06	Chr01	900000	925000	Alignment-Cluster-100	17	dispensable
SoyL06	Chr01	950000	975000	Alignment-Cluster-100	17	dispensable
SoyL05	Chr12	36825000	36850000	Alignment-Cluster-1000	18	dispensable
SoyL08	Chr12	36900000	36925000	Alignment-Cluster-1000	18	dispensable
SoyL03	Chr12	37425000	37450000	Alignment-Cluster-1000	18	dispensable
SoyC05	Chr12	36125000	36150000	Alignment-Cluster-1000	18	dispensable
SoyL09	Chr12	36775000	36800000	Alignment-Cluster-1000	18	dispensable
SoyC07	Chr12	36750000	36775000	Alignment-Cluster-1000	18	dispensable
SoyC12	Chr12	37225000	37250000	Alignment-Cluster-1000	18	dispensable
SoyC13	Chr12	36125000	36150000	Alignment-Cluster-1000	18	dispensable
SoyC11	Chr12	36450000	36475000	Alignment-Cluster-1000	18	dispensable
SoyC11	Chr12	36525000	36550000	Alignment-Cluster-1000	18	dispensable
SoyC09	Chr12	36350000	36375000	Alignment-Cluster-1000	18	dispensable
SoyC08	Chr12	36300000	36325000	Alignment-Cluster-1000	18	dispensable
SoyL02	Chr12	36525000	36550000	Alignment-Cluster-1000	18	dispensable
SoyC10	Chr12	36675000	36700000	Alignment-Cluster-1000	18	dispensable
SoyC14	Chr12	36275000	36300000	Alignment-Cluster-1000	18	dispensable
SoyC01	Chr12	36650000	36675000	Alignment-Cluster-1000	18	dispensable
SoyC02	Chr12	37250000	37275000	Alignment-Cluster-1000	18	dispensable
SoyW02	Chr12	36475000	36500000	Alignment-Cluster-1000	18	dispensable
SoyL01	Chr12	38100000	38125000	Alignment-Cluster-1000	18	dispensable
SoyL05	Chr12	37000000	37025000	Alignment-Cluster-1001	11	dispensable
SoyL04	Chr12	36950000	36975000	Alignment-Cluster-1001	11	dispensable
SoyC04	Chr12	38125000	38150000	Alignment-Cluster-1001	11	dispensable
SoyC12	Chr12	37450000	37475000	Alignment-Cluster-1001	11	dispensable
SoyC13	Chr12	36350000	36375000	Alignment-Cluster-1001	11	dispensable
SoyC13	Chr12	36375000	36400000	Alignment-Cluster-1001	11	dispensable
SoyC09	Chr12	36525000	36550000	Alignment-Cluster-1001	11	dispensable
SoyC06	Chr12	36800000	36825000	Alignment-Cluster-1001	11	dispensable
SoyC10	Chr12	36825000	36850000	Alignment-Cluster-1001	11	dispensable
SoyC14	Chr12	36450000	36475000	Alignment-Cluster-1001	11	dispensable
SoyW01	Chr12	36350000	36375000	Alignment-Cluster-1001	11	dispensable
SoyL06	Chr12	36900000	36925000	Alignment-Cluster-1001	11	dispensable
SoyL05	Chr12	37300000	37325000	Alignment-Cluster-1002	27	core
SoyL08	Chr12	37300000	37325000	Alignment-Cluster-1002	27	core
SoyL07	Chr12	37525000	37550000	Alignment-Cluster-1002	27	core
SoyL03	Chr12	37900000	37925000	Alignment-Cluster-1002	27	core
SoyL04	Chr12	37225000	37250000	Alignment-Cluster-1002	27	core
SoyC03	Chr12	37450000	37475000	Alignment-Cluster-1002	27	core
SoyC05	Chr12	36600000	36625000	Alignment-Cluster-1002	27	core
SoyL09	Chr12	37250000	37275000	Alignment-Cluster-1002	27	core
SoyC04	Chr12	38425000	38450000	Alignment-Cluster-1002	27	core
SoyC07	Chr12	37175000	37200000	Alignment-Cluster-1002	27	core
SoyC12	Chr12	37700000	37725000	Alignment-Cluster-1002	27	core
SoyC13	Chr12	36625000	36650000	Alignment-Cluster-1002	27	core
SoyC11	Chr12	36900000	36925000	Alignment-Cluster-1002	27	core
SoyC09	Chr12	36825000	36850000	Alignment-Cluster-1002	27	core
SoyC08	Chr12	36750000	36775000	Alignment-Cluster-1002	27	core
SoyC06	Chr12	37050000	37075000	Alignment-Cluster-1002	27	core
SoyL02	Chr12	37000000	37025000	Alignment-Cluster-1002	27	core
SoyC10	Chr12	37125000	37150000	Alignment-Cluster-1002	27	core
SoyC14	Chr12	36725000	36750000	Alignment-Cluster-1002	27	core
SoyW03	Chr12	38325000	38350000	Alignment-Cluster-1002	27	core
SoyC01	Chr12	37100000	37125000	Alignment-Cluster-1002	27	core
SoyC02	Chr12	37750000	37775000	Alignment-Cluster-1002	27	core
SoyW02	Chr12	36925000	36950000	Alignment-Cluster-1002	27	core
SoyW01	Chr12	36625000	36650000	Alignment-Cluster-1002	27	core
SoyL01	Chr12	38525000	38550000	Alignment-Cluster-1002	27	core
ZH13	Chr12	38475000	38500000	Alignment-Cluster-1002	27	core
SoyL06	Chr12	37200000	37225000	Alignment-Cluster-1002	27	core
SoyL05	Chr12	3750000	3775000	Alignment-Cluster-1003	27	core
SoyL08	Chr12	3800000	3825000	Alignment-Cluster-1003	27	core
SoyL07	Chr12	3775000	3800000	Alignment-Cluster-1003	27	core
SoyL03	Chr12	3750000	3775000	Alignment-Cluster-1003	27	core
SoyL04	Chr12	3775000	3800000	Alignment-Cluster-1003	27	core
SoyC03	Chr12	3775000	3800000	Alignment-Cluster-1003	27	core
SoyC05	Chr12	3750000	3775000	Alignment-Cluster-1003	27	core
SoyL09	Chr12	3775000	3800000	Alignment-Cluster-1003	27	core
SoyC04	Chr12	3800000	3825000	Alignment-Cluster-1003	27	core
SoyC07	Chr12	3775000	3800000	Alignment-Cluster-1003	27	core
SoyC12	Chr12	3750000	3775000	Alignment-Cluster-1003	27	core
SoyC13	Chr12	3750000	3775000	Alignment-Cluster-1003	27	core
SoyC11	Chr12	3750000	3775000	Alignment-Cluster-1003	27	core
SoyC09	Chr12	3775000	3800000	Alignment-Cluster-1003	27	core
SoyC08	Chr12	3775000	3800000	Alignment-Cluster-1003	27	core
SoyC06	Chr12	3725000	3750000	Alignment-Cluster-1003	27	core
SoyL02	Chr12	3750000	3775000	Alignment-Cluster-1003	27	core
SoyC10	Chr12	3750000	3775000	Alignment-Cluster-1003	27	core
SoyC14	Chr12	3750000	3775000	Alignment-Cluster-1003	27	core
SoyW03	Chr12	3825000	3850000	Alignment-Cluster-1003	27	core
SoyC01	Chr12	3950000	3975000	Alignment-Cluster-1003	27	core
SoyC02	Chr12	3775000	3800000	Alignment-Cluster-1003	27	core
SoyW02	Chr12	3750000	3775000	Alignment-Cluster-1003	27	core
SoyW01	Chr12	3750000	3775000	Alignment-Cluster-1003	27	core
SoyL01	Chr12	3725000	3750000	Alignment-Cluster-1003	27	core
ZH13	Chr12	3850000	3875000	Alignment-Cluster-1003	27	core
SoyL06	Chr12	3750000	3775000	Alignment-Cluster-1003	27	core
SoyL05	Chr12	37575000	37600000	Alignment-Cluster-1004	24	dispensable
SoyL08	Chr12	37525000	37550000	Alignment-Cluster-1004	24	dispensable
SoyL08	Chr12	37625000	37650000	Alignment-Cluster-1004	24	dispensable
SoyL07	Chr12	37800000	37825000	Alignment-Cluster-1004	24	dispensable
SoyL03	Chr12	38175000	38200000	Alignment-Cluster-1004	24	dispensable
SoyL04	Chr12	37400000	37425000	Alignment-Cluster-1004	24	dispensable
SoyL04	Chr12	37500000	37525000	Alignment-Cluster-1004	24	dispensable
SoyC03	Chr12	37725000	37750000	Alignment-Cluster-1004	24	dispensable
SoyC05	Chr12	36850000	36875000	Alignment-Cluster-1004	24	dispensable
SoyL09	Chr12	37525000	37550000	Alignment-Cluster-1004	24	dispensable
SoyC07	Chr12	37500000	37525000	Alignment-Cluster-1004	24	dispensable
SoyC12	Chr12	37925000	37950000	Alignment-Cluster-1004	24	dispensable
SoyC12	Chr12	37975000	38000000	Alignment-Cluster-1004	24	dispensable
SoyC13	Chr12	36875000	36900000	Alignment-Cluster-1004	24	dispensable
SoyC11	Chr12	37200000	37225000	Alignment-Cluster-1004	24	dispensable
SoyC09	Chr12	37075000	37100000	Alignment-Cluster-1004	24	dispensable
SoyL02	Chr12	37275000	37300000	Alignment-Cluster-1004	24	dispensable
SoyC10	Chr12	37425000	37450000	Alignment-Cluster-1004	24	dispensable
SoyC14	Chr12	37000000	37025000	Alignment-Cluster-1004	24	dispensable
SoyW03	Chr12	38575000	38600000	Alignment-Cluster-1004	24	dispensable
SoyC01	Chr12	37400000	37425000	Alignment-Cluster-1004	24	dispensable
SoyC02	Chr12	37900000	37925000	Alignment-Cluster-1004	24	dispensable
SoyC02	Chr12	38025000	38050000	Alignment-Cluster-1004	24	dispensable
SoyW02	Chr12	37225000	37250000	Alignment-Cluster-1004	24	dispensable
SoyW01	Chr12	36850000	36875000	Alignment-Cluster-1004	24	dispensable
SoyL01	Chr12	38775000	38800000	Alignment-Cluster-1004	24	dispensable
ZH13	Chr12	38750000	38775000	Alignment-Cluster-1004	24	dispensable
SoyL06	Chr12	37350000	37375000	Alignment-Cluster-1004	24	dispensable
SoyL06	Chr12	37450000	37475000	Alignment-Cluster-1004	24	dispensable
SoyL05	Chr12	37825000	37850000	Alignment-Cluster-1005	27	core
SoyL08	Chr12	37925000	37950000	Alignment-Cluster-1005	27	core
SoyL07	Chr12	38075000	38100000	Alignment-Cluster-1005	27	core
SoyL03	Chr12	38425000	38450000	Alignment-Cluster-1005	27	core
SoyL04	Chr12	37750000	37775000	Alignment-Cluster-1005	27	core
SoyC03	Chr12	38000000	38025000	Alignment-Cluster-1005	27	core
SoyC05	Chr12	37125000	37150000	Alignment-Cluster-1005	27	core
SoyL09	Chr12	37800000	37825000	Alignment-Cluster-1005	27	core
SoyC04	Chr12	38925000	38950000	Alignment-Cluster-1005	27	core
SoyC07	Chr12	37750000	37775000	Alignment-Cluster-1005	27	core
SoyC12	Chr12	38250000	38275000	Alignment-Cluster-1005	27	core
SoyC13	Chr12	37150000	37175000	Alignment-Cluster-1005	27	core
SoyC11	Chr12	37425000	37450000	Alignment-Cluster-1005	27	core
SoyC09	Chr12	37350000	37375000	Alignment-Cluster-1005	27	core
SoyC08	Chr12	37325000	37350000	Alignment-Cluster-1005	27	core
SoyC06	Chr12	37600000	37625000	Alignment-Cluster-1005	27	core
SoyL02	Chr12	37525000	37550000	Alignment-Cluster-1005	27	core
SoyC10	Chr12	37675000	37700000	Alignment-Cluster-1005	27	core
SoyC14	Chr12	37225000	37250000	Alignment-Cluster-1005	27	core
SoyW03	Chr12	38825000	38850000	Alignment-Cluster-1005	27	core
SoyC01	Chr12	37650000	37675000	Alignment-Cluster-1005	27	core
SoyC02	Chr12	38275000	38300000	Alignment-Cluster-1005	27	core
SoyW02	Chr12	37450000	37475000	Alignment-Cluster-1005	27	core
SoyW01	Chr12	37125000	37150000	Alignment-Cluster-1005	27	core
SoyL01	Chr12	39025000	39050000	Alignment-Cluster-1005	27	core
ZH13	Chr12	39000000	39025000	Alignment-Cluster-1005	27	core
SoyL06	Chr12	37725000	37750000	Alignment-Cluster-1005	27	core
SoyL05	Chr12	38425000	38450000	Alignment-Cluster-1006	27	core
SoyL08	Chr12	38400000	38425000	Alignment-Cluster-1006	27	core
SoyL07	Chr12	38550000	38575000	Alignment-Cluster-1006	27	core
SoyL03	Chr12	38925000	38950000	Alignment-Cluster-1006	27	core
SoyL04	Chr12	38275000	38300000	Alignment-Cluster-1006	27	core
SoyC03	Chr12	38550000	38575000	Alignment-Cluster-1006	27	core
SoyC05	Chr12	37625000	37650000	Alignment-Cluster-1006	27	core
SoyL09	Chr12	38325000	38350000	Alignment-Cluster-1006	27	core
SoyC04	Chr12	39425000	39450000	Alignment-Cluster-1006	27	core
SoyC07	Chr12	38275000	38300000	Alignment-Cluster-1006	27	core
SoyC12	Chr12	38775000	38800000	Alignment-Cluster-1006	27	core
SoyC13	Chr12	37700000	37725000	Alignment-Cluster-1006	27	core
SoyC11	Chr12	37900000	37925000	Alignment-Cluster-1006	27	core
SoyC09	Chr12	37850000	37875000	Alignment-Cluster-1006	27	core
SoyC08	Chr12	37850000	37875000	Alignment-Cluster-1006	27	core
SoyC06	Chr12	38250000	38275000	Alignment-Cluster-1006	27	core
SoyL02	Chr12	38100000	38125000	Alignment-Cluster-1006	27	core
SoyC10	Chr12	38225000	38250000	Alignment-Cluster-1006	27	core
SoyC14	Chr12	37775000	37800000	Alignment-Cluster-1006	27	core
SoyW03	Chr12	39375000	39400000	Alignment-Cluster-1006	27	core
SoyC01	Chr12	38150000	38175000	Alignment-Cluster-1006	27	core
SoyC02	Chr12	38800000	38825000	Alignment-Cluster-1006	27	core
SoyW02	Chr12	37975000	38000000	Alignment-Cluster-1006	27	core
SoyW01	Chr12	37650000	37675000	Alignment-Cluster-1006	27	core
SoyL01	Chr12	39550000	39575000	Alignment-Cluster-1006	27	core
ZH13	Chr12	39500000	39525000	Alignment-Cluster-1006	27	core
SoyL06	Chr12	38250000	38275000	Alignment-Cluster-1006	27	core
SoyL05	Chr12	38900000	38925000	Alignment-Cluster-1007	27	core
SoyL08	Chr12	38925000	38950000	Alignment-Cluster-1007	27	core
SoyL07	Chr12	39050000	39075000	Alignment-Cluster-1007	27	core
SoyL03	Chr12	39425000	39450000	Alignment-Cluster-1007	27	core
SoyL04	Chr12	38750000	38775000	Alignment-Cluster-1007	27	core
SoyC03	Chr12	39050000	39075000	Alignment-Cluster-1007	27	core
SoyC05	Chr12	38125000	38150000	Alignment-Cluster-1007	27	core
SoyL09	Chr12	38850000	38875000	Alignment-Cluster-1007	27	core
SoyC04	Chr12	39925000	39950000	Alignment-Cluster-1007	27	core
SoyC07	Chr12	38775000	38800000	Alignment-Cluster-1007	27	core
SoyC12	Chr12	39275000	39300000	Alignment-Cluster-1007	27	core
SoyC13	Chr12	38175000	38200000	Alignment-Cluster-1007	27	core
SoyC11	Chr12	38450000	38475000	Alignment-Cluster-1007	27	core
SoyC09	Chr12	38350000	38375000	Alignment-Cluster-1007	27	core
SoyC08	Chr12	38350000	38375000	Alignment-Cluster-1007	27	core
SoyC06	Chr12	38800000	38825000	Alignment-Cluster-1007	27	core
SoyL02	Chr12	38600000	38625000	Alignment-Cluster-1007	27	core
SoyC10	Chr12	38700000	38725000	Alignment-Cluster-1007	27	core
SoyC14	Chr12	38275000	38300000	Alignment-Cluster-1007	27	core
SoyW03	Chr12	39850000	39875000	Alignment-Cluster-1007	27	core
SoyC01	Chr12	38650000	38675000	Alignment-Cluster-1007	27	core
SoyC02	Chr12	39300000	39325000	Alignment-Cluster-1007	27	core
SoyW02	Chr12	38475000	38500000	Alignment-Cluster-1007	27	core
SoyW01	Chr12	38125000	38150000	Alignment-Cluster-1007	27	core
SoyL01	Chr12	40050000	40075000	Alignment-Cluster-1007	27	core
ZH13	Chr12	40000000	40025000	Alignment-Cluster-1007	27	core
SoyL06	Chr12	38775000	38800000	Alignment-Cluster-1007	27	core
SoyL05	Chr12	39450000	39475000	Alignment-Cluster-1008	18	dispensable
SoyL08	Chr12	39475000	39500000	Alignment-Cluster-1008	18	dispensable
SoyL03	Chr12	39950000	39975000	Alignment-Cluster-1008	18	dispensable
SoyL04	Chr12	39300000	39325000	Alignment-Cluster-1008	18	dispensable
SoyC03	Chr12	39575000	39600000	Alignment-Cluster-1008	18	dispensable
SoyL09	Chr12	39375000	39400000	Alignment-Cluster-1008	18	dispensable
SoyC04	Chr12	40475000	40500000	Alignment-Cluster-1008	18	dispensable
SoyC07	Chr12	39300000	39325000	Alignment-Cluster-1008	18	dispensable
SoyC13	Chr12	38725000	38750000	Alignment-Cluster-1008	18	dispensable
SoyC10	Chr12	39350000	39375000	Alignment-Cluster-1008	18	dispensable
SoyC14	Chr12	38800000	38825000	Alignment-Cluster-1008	18	dispensable
SoyW03	Chr12	40375000	40400000	Alignment-Cluster-1008	18	dispensable
SoyC01	Chr12	39225000	39250000	Alignment-Cluster-1008	18	dispensable
SoyC02	Chr12	39850000	39875000	Alignment-Cluster-1008	18	dispensable
SoyW02	Chr12	39000000	39025000	Alignment-Cluster-1008	18	dispensable
SoyW02	Chr12	39025000	39050000	Alignment-Cluster-1008	18	dispensable
SoyW01	Chr12	38725000	38750000	Alignment-Cluster-1008	18	dispensable
SoyL01	Chr12	40575000	40600000	Alignment-Cluster-1008	18	dispensable
SoyL06	Chr12	39275000	39300000	Alignment-Cluster-1008	18	dispensable
SoyL05	Chr12	39625000	39650000	Alignment-Cluster-1009	12	dispensable
SoyL05	Chr12	39650000	39675000	Alignment-Cluster-1009	12	dispensable
SoyL07	Chr12	39800000	39825000	Alignment-Cluster-1009	12	dispensable
SoyL04	Chr12	39475000	39500000	Alignment-Cluster-1009	12	dispensable
SoyC05	Chr12	38850000	38875000	Alignment-Cluster-1009	12	dispensable
SoyC12	Chr12	40000000	40025000	Alignment-Cluster-1009	12	dispensable
SoyC11	Chr12	39175000	39200000	Alignment-Cluster-1009	12	dispensable
SoyC08	Chr12	39100000	39125000	Alignment-Cluster-1009	12	dispensable
SoyC06	Chr12	39500000	39525000	Alignment-Cluster-1009	12	dispensable
SoyL02	Chr12	39325000	39350000	Alignment-Cluster-1009	12	dispensable
SoyC14	Chr12	39025000	39050000	Alignment-Cluster-1009	12	dispensable
SoyW02	Chr12	39175000	39200000	Alignment-Cluster-1009	12	dispensable
ZH13	Chr12	40675000	40700000	Alignment-Cluster-1009	12	dispensable
SoyL05	Chr01	7750000	7775000	Alignment-Cluster-101	5	dispensable
SoyL04	Chr01	7575000	7600000	Alignment-Cluster-101	5	dispensable
SoyC03	Chr01	7625000	7650000	Alignment-Cluster-101	5	dispensable
SoyC07	Chr01	7650000	7675000	Alignment-Cluster-101	5	dispensable
SoyC09	Chr01	7650000	7675000	Alignment-Cluster-101	5	dispensable
SoyL05	Chr12	39900000	39925000	Alignment-Cluster-1010	20	dispensable
SoyL08	Chr12	39925000	39950000	Alignment-Cluster-1010	20	dispensable
SoyL03	Chr12	40375000	40400000	Alignment-Cluster-1010	20	dispensable
SoyL04	Chr12	39700000	39725000	Alignment-Cluster-1010	20	dispensable
SoyC05	Chr12	39075000	39100000	Alignment-Cluster-1010	20	dispensable
SoyL09	Chr12	39800000	39825000	Alignment-Cluster-1010	20	dispensable
SoyC07	Chr12	39725000	39750000	Alignment-Cluster-1010	20	dispensable
SoyC13	Chr12	39150000	39175000	Alignment-Cluster-1010	20	dispensable
SoyC09	Chr12	39275000	39300000	Alignment-Cluster-1010	20	dispensable
SoyC06	Chr12	39700000	39725000	Alignment-Cluster-1010	20	dispensable
SoyL02	Chr12	39550000	39575000	Alignment-Cluster-1010	20	dispensable
SoyC10	Chr12	39700000	39725000	Alignment-Cluster-1010	20	dispensable
SoyC14	Chr12	39250000	39275000	Alignment-Cluster-1010	20	dispensable
SoyW03	Chr12	40800000	40825000	Alignment-Cluster-1010	20	dispensable
SoyC01	Chr12	39625000	39650000	Alignment-Cluster-1010	20	dispensable
SoyC02	Chr12	40250000	40275000	Alignment-Cluster-1010	20	dispensable
SoyW02	Chr12	39400000	39425000	Alignment-Cluster-1010	20	dispensable
SoyW01	Chr12	39125000	39150000	Alignment-Cluster-1010	20	dispensable
SoyL01	Chr12	41000000	41025000	Alignment-Cluster-1010	20	dispensable
SoyL06	Chr12	39725000	39750000	Alignment-Cluster-1010	20	dispensable
SoyL05	Chr12	40175000	40200000	Alignment-Cluster-1011	27	core
SoyL08	Chr12	40175000	40200000	Alignment-Cluster-1011	27	core
SoyL07	Chr12	40300000	40325000	Alignment-Cluster-1011	27	core
SoyL03	Chr12	40675000	40700000	Alignment-Cluster-1011	27	core
SoyL04	Chr12	40000000	40025000	Alignment-Cluster-1011	27	core
SoyC03	Chr12	40250000	40275000	Alignment-Cluster-1011	27	core
SoyC05	Chr12	39325000	39350000	Alignment-Cluster-1011	27	core
SoyL09	Chr12	40075000	40100000	Alignment-Cluster-1011	27	core
SoyC04	Chr12	41125000	41150000	Alignment-Cluster-1011	27	core
SoyC07	Chr12	40000000	40025000	Alignment-Cluster-1011	27	core
SoyC12	Chr12	40475000	40500000	Alignment-Cluster-1011	27	core
SoyC13	Chr12	39450000	39475000	Alignment-Cluster-1011	27	core
SoyC11	Chr12	39700000	39725000	Alignment-Cluster-1011	27	core
SoyC09	Chr12	39575000	39600000	Alignment-Cluster-1011	27	core
SoyC08	Chr12	39600000	39625000	Alignment-Cluster-1011	27	core
SoyC06	Chr12	40000000	40025000	Alignment-Cluster-1011	27	core
SoyL02	Chr12	39850000	39875000	Alignment-Cluster-1011	27	core
SoyC10	Chr12	39975000	40000000	Alignment-Cluster-1011	27	core
SoyC14	Chr12	39500000	39525000	Alignment-Cluster-1011	27	core
SoyW03	Chr12	41050000	41075000	Alignment-Cluster-1011	27	core
SoyC01	Chr12	39825000	39850000	Alignment-Cluster-1011	27	core
SoyC02	Chr12	40550000	40575000	Alignment-Cluster-1011	27	core
SoyW02	Chr12	39700000	39725000	Alignment-Cluster-1011	27	core
SoyW01	Chr12	39400000	39425000	Alignment-Cluster-1011	27	core
SoyL01	Chr12	41275000	41300000	Alignment-Cluster-1011	27	core
ZH13	Chr12	41175000	41200000	Alignment-Cluster-1011	27	core
SoyL06	Chr12	40025000	40050000	Alignment-Cluster-1011	27	core
SoyL05	Chr12	41125000	41150000	Alignment-Cluster-1012	27	core
SoyL08	Chr12	41125000	41150000	Alignment-Cluster-1012	27	core
SoyL07	Chr12	41275000	41300000	Alignment-Cluster-1012	27	core
SoyL03	Chr12	41625000	41650000	Alignment-Cluster-1012	27	core
SoyL04	Chr12	40925000	40950000	Alignment-Cluster-1012	27	core
SoyC03	Chr12	41225000	41250000	Alignment-Cluster-1012	27	core
SoyC05	Chr12	40300000	40325000	Alignment-Cluster-1012	27	core
SoyL09	Chr12	41000000	41025000	Alignment-Cluster-1012	27	core
SoyC04	Chr12	42125000	42150000	Alignment-Cluster-1012	27	core
SoyC07	Chr12	40950000	40975000	Alignment-Cluster-1012	27	core
SoyC12	Chr12	41450000	41475000	Alignment-Cluster-1012	27	core
SoyC13	Chr12	40375000	40400000	Alignment-Cluster-1012	27	core
SoyC11	Chr12	40625000	40650000	Alignment-Cluster-1012	27	core
SoyC09	Chr12	40500000	40525000	Alignment-Cluster-1012	27	core
SoyC08	Chr12	40525000	40550000	Alignment-Cluster-1012	27	core
SoyC06	Chr12	40925000	40950000	Alignment-Cluster-1012	27	core
SoyL02	Chr12	40800000	40825000	Alignment-Cluster-1012	27	core
SoyC10	Chr12	40925000	40950000	Alignment-Cluster-1012	27	core
SoyC14	Chr12	40450000	40475000	Alignment-Cluster-1012	27	core
SoyW03	Chr12	42050000	42075000	Alignment-Cluster-1012	27	core
SoyC01	Chr12	40800000	40825000	Alignment-Cluster-1012	27	core
SoyC02	Chr12	41500000	41525000	Alignment-Cluster-1012	27	core
SoyW02	Chr12	40600000	40625000	Alignment-Cluster-1012	27	core
SoyW01	Chr12	40350000	40375000	Alignment-Cluster-1012	27	core
SoyL01	Chr12	42225000	42250000	Alignment-Cluster-1012	27	core
ZH13	Chr12	42175000	42200000	Alignment-Cluster-1012	27	core
SoyL06	Chr12	40950000	40975000	Alignment-Cluster-1012	27	core
SoyL05	Chr12	41525000	41550000	Alignment-Cluster-1013	27	core
SoyL08	Chr12	41550000	41575000	Alignment-Cluster-1013	27	core
SoyL07	Chr12	41725000	41750000	Alignment-Cluster-1013	27	core
SoyL03	Chr12	42050000	42075000	Alignment-Cluster-1013	27	core
SoyL04	Chr12	41300000	41325000	Alignment-Cluster-1013	27	core
SoyC03	Chr12	41650000	41675000	Alignment-Cluster-1013	27	core
SoyC05	Chr12	40725000	40750000	Alignment-Cluster-1013	27	core
SoyL09	Chr12	41400000	41425000	Alignment-Cluster-1013	27	core
SoyC04	Chr12	42525000	42550000	Alignment-Cluster-1013	27	core
SoyC07	Chr12	41350000	41375000	Alignment-Cluster-1013	27	core
SoyC12	Chr12	41900000	41925000	Alignment-Cluster-1013	27	core
SoyC13	Chr12	40800000	40825000	Alignment-Cluster-1013	27	core
SoyC11	Chr12	41075000	41100000	Alignment-Cluster-1013	27	core
SoyC09	Chr12	40900000	40925000	Alignment-Cluster-1013	27	core
SoyC08	Chr12	40950000	40975000	Alignment-Cluster-1013	27	core
SoyC06	Chr12	41350000	41375000	Alignment-Cluster-1013	27	core
SoyL02	Chr12	41225000	41250000	Alignment-Cluster-1013	27	core
SoyC10	Chr12	41350000	41375000	Alignment-Cluster-1013	27	core
SoyC14	Chr12	40900000	40925000	Alignment-Cluster-1013	27	core
SoyW03	Chr12	42500000	42525000	Alignment-Cluster-1013	27	core
SoyC01	Chr12	41225000	41250000	Alignment-Cluster-1013	27	core
SoyC02	Chr12	41875000	41900000	Alignment-Cluster-1013	27	core
SoyW02	Chr12	41050000	41075000	Alignment-Cluster-1013	27	core
SoyW01	Chr12	40750000	40775000	Alignment-Cluster-1013	27	core
SoyL01	Chr12	42675000	42700000	Alignment-Cluster-1013	27	core
ZH13	Chr12	42575000	42600000	Alignment-Cluster-1013	27	core
SoyL06	Chr12	41350000	41375000	Alignment-Cluster-1013	27	core
SoyL05	Chr12	42225000	42250000	Alignment-Cluster-1014	27	core
SoyL05	Chr12	42375000	42400000	Alignment-Cluster-1014	27	core
SoyL08	Chr12	42400000	42425000	Alignment-Cluster-1014	27	core
SoyL07	Chr12	42500000	42525000	Alignment-Cluster-1014	27	core
SoyL03	Chr12	42750000	42775000	Alignment-Cluster-1014	27	core
SoyL04	Chr12	42225000	42250000	Alignment-Cluster-1014	27	core
SoyC03	Chr12	42300000	42325000	Alignment-Cluster-1014	27	core
SoyC05	Chr12	41500000	41525000	Alignment-Cluster-1014	27	core
SoyL09	Chr12	42100000	42125000	Alignment-Cluster-1014	27	core
SoyC04	Chr12	43400000	43425000	Alignment-Cluster-1014	27	core
SoyC07	Chr12	42175000	42200000	Alignment-Cluster-1014	27	core
SoyC12	Chr12	42525000	42550000	Alignment-Cluster-1014	27	core
SoyC13	Chr12	41425000	41450000	Alignment-Cluster-1014	27	core
SoyC11	Chr12	41725000	41750000	Alignment-Cluster-1014	27	core
SoyC11	Chr12	41900000	41925000	Alignment-Cluster-1014	27	core
SoyC09	Chr12	41575000	41600000	Alignment-Cluster-1014	27	core
SoyC08	Chr12	41800000	41825000	Alignment-Cluster-1014	27	core
SoyC06	Chr12	42000000	42025000	Alignment-Cluster-1014	27	core
SoyL02	Chr12	41875000	41900000	Alignment-Cluster-1014	27	core
SoyC10	Chr12	42200000	42225000	Alignment-Cluster-1014	27	core
SoyC14	Chr12	41525000	41550000	Alignment-Cluster-1014	27	core
SoyC14	Chr12	41650000	41675000	Alignment-Cluster-1014	27	core
SoyC14	Chr12	41700000	41725000	Alignment-Cluster-1014	27	core
SoyW03	Chr12	43300000	43325000	Alignment-Cluster-1014	27	core
SoyC01	Chr12	41950000	41975000	Alignment-Cluster-1014	27	core
SoyC02	Chr12	42775000	42800000	Alignment-Cluster-1014	27	core
SoyW02	Chr12	41650000	41675000	Alignment-Cluster-1014	27	core
SoyW02	Chr12	41850000	41875000	Alignment-Cluster-1014	27	core
SoyW02	Chr12	41900000	41925000	Alignment-Cluster-1014	27	core
SoyW01	Chr12	41550000	41575000	Alignment-Cluster-1014	27	core
SoyL01	Chr12	43375000	43400000	Alignment-Cluster-1014	27	core
ZH13	Chr12	43250000	43275000	Alignment-Cluster-1014	27	core
ZH13	Chr12	43325000	43350000	Alignment-Cluster-1014	27	core
ZH13	Chr12	43375000	43400000	Alignment-Cluster-1014	27	core
SoyL06	Chr12	42075000	42100000	Alignment-Cluster-1014	27	core
SoyL06	Chr12	42175000	42200000	Alignment-Cluster-1014	27	core
SoyL05	Chr12	4500000	4525000	Alignment-Cluster-1015	26	dispensable
SoyL08	Chr12	4525000	4550000	Alignment-Cluster-1015	26	dispensable
SoyL07	Chr12	4475000	4500000	Alignment-Cluster-1015	26	dispensable
SoyL03	Chr12	4475000	4500000	Alignment-Cluster-1015	26	dispensable
SoyL04	Chr12	4475000	4500000	Alignment-Cluster-1015	26	dispensable
SoyC03	Chr12	4475000	4500000	Alignment-Cluster-1015	26	dispensable
SoyC05	Chr12	4475000	4500000	Alignment-Cluster-1015	26	dispensable
SoyL09	Chr12	4500000	4525000	Alignment-Cluster-1015	26	dispensable
SoyC04	Chr12	4550000	4575000	Alignment-Cluster-1015	26	dispensable
SoyC07	Chr12	4525000	4550000	Alignment-Cluster-1015	26	dispensable
SoyC12	Chr12	4475000	4500000	Alignment-Cluster-1015	26	dispensable
SoyC13	Chr12	4500000	4525000	Alignment-Cluster-1015	26	dispensable
SoyC09	Chr12	4525000	4550000	Alignment-Cluster-1015	26	dispensable
SoyC08	Chr12	4525000	4550000	Alignment-Cluster-1015	26	dispensable
SoyC06	Chr12	4425000	4450000	Alignment-Cluster-1015	26	dispensable
SoyL02	Chr12	4475000	4500000	Alignment-Cluster-1015	26	dispensable
SoyC10	Chr12	4475000	4500000	Alignment-Cluster-1015	26	dispensable
SoyC14	Chr12	4450000	4475000	Alignment-Cluster-1015	26	dispensable
SoyW03	Chr12	4550000	4575000	Alignment-Cluster-1015	26	dispensable
SoyC01	Chr12	4650000	4675000	Alignment-Cluster-1015	26	dispensable
SoyC02	Chr12	4500000	4525000	Alignment-Cluster-1015	26	dispensable
SoyW02	Chr12	4500000	4525000	Alignment-Cluster-1015	26	dispensable
SoyW01	Chr12	4500000	4525000	Alignment-Cluster-1015	26	dispensable
SoyL01	Chr12	4475000	4500000	Alignment-Cluster-1015	26	dispensable
ZH13	Chr12	4575000	4600000	Alignment-Cluster-1015	26	dispensable
SoyL06	Chr12	4475000	4500000	Alignment-Cluster-1015	26	dispensable
SoyL05	Chr12	5050000	5075000	Alignment-Cluster-1016	12	dispensable
SoyL03	Chr12	5025000	5050000	Alignment-Cluster-1016	12	dispensable
SoyC05	Chr12	5025000	5050000	Alignment-Cluster-1016	12	dispensable
SoyC04	Chr12	5100000	5125000	Alignment-Cluster-1016	12	dispensable
SoyC13	Chr12	5025000	5050000	Alignment-Cluster-1016	12	dispensable
SoyC10	Chr12	5050000	5075000	Alignment-Cluster-1016	12	dispensable
SoyC14	Chr12	5050000	5075000	Alignment-Cluster-1016	12	dispensable
SoyW03	Chr12	5100000	5125000	Alignment-Cluster-1016	12	dispensable
SoyW02	Chr12	5000000	5025000	Alignment-Cluster-1016	12	dispensable
SoyW01	Chr12	5000000	5025000	Alignment-Cluster-1016	12	dispensable
SoyL01	Chr12	5050000	5075000	Alignment-Cluster-1016	12	dispensable
SoyL06	Chr12	5025000	5050000	Alignment-Cluster-1016	12	dispensable
SoyL05	Chr12	5275000	5300000	Alignment-Cluster-1017	27	core
SoyL08	Chr12	5325000	5350000	Alignment-Cluster-1017	27	core
SoyL07	Chr12	5325000	5350000	Alignment-Cluster-1017	27	core
SoyL03	Chr12	5250000	5275000	Alignment-Cluster-1017	27	core
SoyL04	Chr12	5275000	5300000	Alignment-Cluster-1017	27	core
SoyC03	Chr12	5275000	5300000	Alignment-Cluster-1017	27	core
SoyC05	Chr12	5275000	5300000	Alignment-Cluster-1017	27	core
SoyL09	Chr12	5300000	5325000	Alignment-Cluster-1017	27	core
SoyC04	Chr12	5325000	5350000	Alignment-Cluster-1017	27	core
SoyC07	Chr12	5275000	5300000	Alignment-Cluster-1017	27	core
SoyC12	Chr12	5275000	5300000	Alignment-Cluster-1017	27	core
SoyC13	Chr12	5250000	5275000	Alignment-Cluster-1017	27	core
SoyC11	Chr12	5550000	5575000	Alignment-Cluster-1017	27	core
SoyC09	Chr12	5300000	5325000	Alignment-Cluster-1017	27	core
SoyC08	Chr12	5325000	5350000	Alignment-Cluster-1017	27	core
SoyC06	Chr12	5275000	5300000	Alignment-Cluster-1017	27	core
SoyL02	Chr12	5300000	5325000	Alignment-Cluster-1017	27	core
SoyC10	Chr12	5275000	5300000	Alignment-Cluster-1017	27	core
SoyC14	Chr12	5300000	5325000	Alignment-Cluster-1017	27	core
SoyW03	Chr12	5325000	5350000	Alignment-Cluster-1017	27	core
SoyC01	Chr12	5450000	5475000	Alignment-Cluster-1017	27	core
SoyC02	Chr12	5300000	5325000	Alignment-Cluster-1017	27	core
SoyW02	Chr12	5275000	5300000	Alignment-Cluster-1017	27	core
SoyW01	Chr12	5300000	5325000	Alignment-Cluster-1017	27	core
SoyL01	Chr12	5275000	5300000	Alignment-Cluster-1017	27	core
ZH13	Chr12	5350000	5375000	Alignment-Cluster-1017	27	core
SoyL06	Chr12	5275000	5300000	Alignment-Cluster-1017	27	core
SoyL05	Chr12	5500000	5525000	Alignment-Cluster-1018	16	dispensable
SoyL05	Chr12	5550000	5575000	Alignment-Cluster-1018	16	dispensable
SoyL08	Chr12	5600000	5625000	Alignment-Cluster-1018	16	dispensable
SoyC03	Chr12	5550000	5575000	Alignment-Cluster-1018	16	dispensable
SoyC05	Chr12	5500000	5525000	Alignment-Cluster-1018	16	dispensable
SoyC05	Chr12	5525000	5550000	Alignment-Cluster-1018	16	dispensable
SoyC04	Chr12	5625000	5650000	Alignment-Cluster-1018	16	dispensable
SoyC07	Chr12	5575000	5600000	Alignment-Cluster-1018	16	dispensable
SoyC13	Chr12	5550000	5575000	Alignment-Cluster-1018	16	dispensable
SoyC09	Chr12	5575000	5600000	Alignment-Cluster-1018	16	dispensable
SoyC08	Chr12	5550000	5575000	Alignment-Cluster-1018	16	dispensable
SoyC08	Chr12	5575000	5600000	Alignment-Cluster-1018	16	dispensable
SoyC06	Chr12	5550000	5575000	Alignment-Cluster-1018	16	dispensable
SoyC14	Chr12	5550000	5575000	Alignment-Cluster-1018	16	dispensable
SoyW03	Chr12	5600000	5625000	Alignment-Cluster-1018	16	dispensable
SoyW03	Chr12	5625000	5650000	Alignment-Cluster-1018	16	dispensable
SoyC01	Chr12	5700000	5725000	Alignment-Cluster-1018	16	dispensable
SoyC01	Chr12	5725000	5750000	Alignment-Cluster-1018	16	dispensable
SoyW02	Chr12	5550000	5575000	Alignment-Cluster-1018	16	dispensable
SoyL01	Chr12	5500000	5525000	Alignment-Cluster-1018	16	dispensable
SoyL01	Chr12	5525000	5550000	Alignment-Cluster-1018	16	dispensable
SoyL06	Chr12	5500000	5525000	Alignment-Cluster-1018	16	dispensable
SoyL06	Chr12	5525000	5550000	Alignment-Cluster-1018	16	dispensable
SoyL05	Chr12	575000	600000	Alignment-Cluster-1019	14	dispensable
SoyL08	Chr12	625000	650000	Alignment-Cluster-1019	14	dispensable
SoyL03	Chr12	575000	600000	Alignment-Cluster-1019	14	dispensable
SoyC03	Chr12	550000	575000	Alignment-Cluster-1019	14	dispensable
SoyC05	Chr12	550000	575000	Alignment-Cluster-1019	14	dispensable
SoyL09	Chr12	575000	600000	Alignment-Cluster-1019	14	dispensable
SoyC07	Chr12	550000	575000	Alignment-Cluster-1019	14	dispensable
SoyC07	Chr12	600000	625000	Alignment-Cluster-1019	14	dispensable
SoyC13	Chr12	550000	575000	Alignment-Cluster-1019	14	dispensable
SoyC13	Chr12	625000	650000	Alignment-Cluster-1019	14	dispensable
SoyC06	Chr12	550000	575000	Alignment-Cluster-1019	14	dispensable
SoyL02	Chr12	575000	600000	Alignment-Cluster-1019	14	dispensable
SoyC02	Chr12	575000	600000	Alignment-Cluster-1019	14	dispensable
SoyW02	Chr12	650000	675000	Alignment-Cluster-1019	14	dispensable
SoyW01	Chr12	575000	600000	Alignment-Cluster-1019	14	dispensable
SoyL06	Chr12	550000	575000	Alignment-Cluster-1019	14	dispensable
SoyL05	Chr01	8550000	8575000	Alignment-Cluster-102	27	core
SoyL08	Chr01	8500000	8525000	Alignment-Cluster-102	27	core
SoyL07	Chr01	8475000	8500000	Alignment-Cluster-102	27	core
SoyL03	Chr01	8475000	8500000	Alignment-Cluster-102	27	core
SoyL04	Chr01	8375000	8400000	Alignment-Cluster-102	27	core
SoyC03	Chr01	8425000	8450000	Alignment-Cluster-102	27	core
SoyC05	Chr01	8525000	8550000	Alignment-Cluster-102	27	core
SoyL09	Chr01	8400000	8425000	Alignment-Cluster-102	27	core
SoyC04	Chr01	8450000	8475000	Alignment-Cluster-102	27	core
SoyC07	Chr01	8475000	8500000	Alignment-Cluster-102	27	core
SoyC12	Chr01	8625000	8650000	Alignment-Cluster-102	27	core
SoyC13	Chr01	8500000	8525000	Alignment-Cluster-102	27	core
SoyC11	Chr01	8475000	8500000	Alignment-Cluster-102	27	core
SoyC09	Chr01	8425000	8450000	Alignment-Cluster-102	27	core
SoyC08	Chr01	8375000	8400000	Alignment-Cluster-102	27	core
SoyC06	Chr01	8500000	8525000	Alignment-Cluster-102	27	core
SoyL02	Chr01	8400000	8425000	Alignment-Cluster-102	27	core
SoyC10	Chr01	8525000	8550000	Alignment-Cluster-102	27	core
SoyC14	Chr01	8500000	8525000	Alignment-Cluster-102	27	core
SoyW03	Chr01	8425000	8450000	Alignment-Cluster-102	27	core
SoyC01	Chr01	8550000	8575000	Alignment-Cluster-102	27	core
SoyC02	Chr01	8500000	8525000	Alignment-Cluster-102	27	core
SoyW02	Chr01	8575000	8600000	Alignment-Cluster-102	27	core
SoyW01	Chr01	8675000	8700000	Alignment-Cluster-102	27	core
SoyL01	Chr01	8450000	8475000	Alignment-Cluster-102	27	core
ZH13	Chr01	9000000	9025000	Alignment-Cluster-102	27	core
SoyL06	Chr01	8650000	8675000	Alignment-Cluster-102	27	core
SoyL05	Chr12	5825000	5850000	Alignment-Cluster-1020	26	dispensable
SoyL08	Chr12	5825000	5850000	Alignment-Cluster-1020	26	dispensable
SoyL08	Chr12	5875000	5900000	Alignment-Cluster-1020	26	dispensable
SoyL07	Chr12	5900000	5925000	Alignment-Cluster-1020	26	dispensable
SoyL03	Chr12	5825000	5850000	Alignment-Cluster-1020	26	dispensable
SoyL04	Chr12	5850000	5875000	Alignment-Cluster-1020	26	dispensable
SoyC03	Chr12	5825000	5850000	Alignment-Cluster-1020	26	dispensable
SoyC05	Chr12	5850000	5875000	Alignment-Cluster-1020	26	dispensable
SoyL09	Chr12	5900000	5925000	Alignment-Cluster-1020	26	dispensable
SoyC04	Chr12	5900000	5925000	Alignment-Cluster-1020	26	dispensable
SoyC07	Chr12	5850000	5875000	Alignment-Cluster-1020	26	dispensable
SoyC12	Chr12	5900000	5925000	Alignment-Cluster-1020	26	dispensable
SoyC13	Chr12	5800000	5825000	Alignment-Cluster-1020	26	dispensable
SoyC09	Chr12	5850000	5875000	Alignment-Cluster-1020	26	dispensable
SoyC08	Chr12	5900000	5925000	Alignment-Cluster-1020	26	dispensable
SoyC06	Chr12	5825000	5850000	Alignment-Cluster-1020	26	dispensable
SoyL02	Chr12	5850000	5875000	Alignment-Cluster-1020	26	dispensable
SoyC10	Chr12	5850000	5875000	Alignment-Cluster-1020	26	dispensable
[truncated: 47,848 more rows]

## Sheet: TableS6
Table S6. nonVariation-DEGs of soybean accessions
[truncated: 19,454 more rows]
